# Supplementary material for: A Computational Analysis of Stoichiometric Constraints and Trade-Offs in Cyanobacterial Biofuel Production
Source: Front Bioeng Biotechnol. 2015 Apr 20;3:47. doi: 10.3389/fbioe.2015.00047 (PMC4403605; doi:10.3389/fbioe.2015.00047)
Supplement: Supplementary file 1 [file datasheet_1.zip]

Archive with 4 entries (3 files):
- Knoop2015_Supplement_revised/
- Knoop2015_Supplement_revised/Knoop2015_Simulation_Constraints_Supplementary_File3.xls
- Knoop2015_Supplement_revised/Metabolic_Network_supplementary_File1.xml
- Knoop2015_Supplement_revised/Results_Transition_Analysis_Supplementary_File2.xls
