# Supplementary material for: A Computational Analysis of Stoichiometric Constraints and Trade-Offs in Cyanobacterial Biofuel Production
Source: Front Bioeng Biotechnol. 2015 Apr 20;3:47. doi: 10.3389/fbioe.2015.00047 (PMC4403605; doi:10.3389/fbioe.2015.00047)
Supplement: Supplementary file 1 [file datasheet_1.zip › Knoop2015_Supplement_revised/Knoop2015_Simulation_Constraints_Supplementary_File3.xls]

## Sheet: Blatt1
Supplementary file
This file contains the applied constraints for the presented results using the flux balance analysis
Stoichiometric properties of cyanobacterial biofuel synthesis and trade-off analysis
reaction	ID	flux (mmol h-1 gDW-1)
light input	PR0001	15.57
transporters	TR0007	0
	TR0008	0
	TR0009	0
	TR0010	0
	TR0010_2	0
	TR0011	0
	TR0012	0
	TR0014	0
	TR0014_2	0
	TR0014_3	0
	TR0034	0
	TR0035	0
acetate <-> acetaldehyde	PT0004	0
objective (product formation)	TB0001-TB0012	object.
biomass synthesis	BM0009	0-100% of max
Transition growth to product formation
reaction	ID	flux (mmol h-1 gDW-1)
light input	PR0001	17.9505
transporters	TR0007	0
	TR0008	0
	TR0009	0
	TR0010	0
	TR0010_2	0
	TR0011	0
	TR0012	0
	TR0014	0
	TR0014_2	0
	TR0014_3	0
	TR0034	0
	TR0035	0
acetate <-> acetaldehyde	PT0004	0
coupled RuBisCO	MO0007	0
	MO0008	0
maintenance	GE0001	0.6312
10% respiration & Mehler-like
	PR00010	10% of PR0043
	PR0033	10% of PR0043
0,5% ROS at PSII & Mehler at PSI
	PR0032	0.5% of PR0003
	PR0034	0.5% of PR0002
objective (product formation)	TB0001-TB0012	object.
biomass synthesis	BM0009	0-100% of max
