# Supplementary material for: A Computational Analysis of Stoichiometric Constraints and Trade-Offs in Cyanobacterial Biofuel Production
Source: Front Bioeng Biotechnol. 2015 Apr 20;3:47. doi: 10.3389/fbioe.2015.00047 (PMC4403605; doi:10.3389/fbioe.2015.00047)
Supplement: Supplementary file 1 [file datasheet_1.zip › Knoop2015_Supplement_revised/Metabolic_Network_supplementary_File1.xml]

<?xml version="1.0" encoding="UTF-8"?>
<sbml xmlns="http://www.sbml.org/sbml/level2" level="2" version="1" xmlns:html="http://www.w3.org/1999/xhtml">
<model id="SynechocystisPCC6803" name="SynechocystisPCC6803">
<listOfUnitDefinitions>
<unitDefinition id="mmol_per_gDW_per_hr">
<listOfUnits>
<unit kind="mole" scale="-3"/>
<unit kind="gram" exponent="-1"/>
<unit kind="second" exponent="-1" multiplier="0.000277777777777778"/>
</listOfUnits>
</unitDefinition>
</listOfUnitDefinitions>
<listOfCompartments>
<compartment id="cax" name="carboxysome"/>
<compartment id="cym" name="cytoplasmic membrane"/>
<compartment id="cyt" name="cytosol"/>
<compartment id="ext" name="extracellular space"/>
<compartment id="pps" name="periplasmatic space"/>
<compartment id="tll" name="thylakoid lumen"/>
<compartment id="tlm" name="thylakoid membrane"/>
</listOfCompartments>
<listOfSpecies>
<species id="C00116_cyt" name="Glycerol_cyt" boundaryCondition="false" compartment="cyt">
<notes>
<body xmlns="http://www.w3.org/1999/xhtml">
<p>FORMULA: C3H8O3</p>
</body>
</notes>
</species>
<species id="C06504_cyt" name="Cob(II)yrinate a,c diamide_cyt" boundaryCondition="false" compartment="cyt">
<notes>
<body xmlns="http://www.w3.org/1999/xhtml">
<p>FORMULA: C45H61CoN6O12</p>
</body>
</notes>
</species>
<species id="C05947_cyt" name="L-erythro-4-Hydroxyglutamate_cyt" boundaryCondition="false" compartment="cyt">
<notes>
<body xmlns="http://www.w3.org/1999/xhtml">
<p>FORMULA: C5H9NO5</p>
</body>
</notes>
</species>
<species id="C04352_cyt" name="(R)-4'-Phosphopantothenoyl-L-cysteine_cyt" boundaryCondition="false" compartment="cyt">
<notes>
<body xmlns="http://www.w3.org/1999/xhtml">
<p>FORMULA: C12H23N2O9PS</p>
</body>
</notes>
</species>
<species id="C14818_ext_b" name="Fe2+_ext_b" boundaryCondition="true" compartment="ext">
<notes>
<body xmlns="http://www.w3.org/1999/xhtml">
<p>FORMULA: Fe</p>
</body>
</notes>
</species>
<species id="C11831_cyt" name="Divinylprotochlorophyllide_cyt" boundaryCondition="false" compartment="cyt">
<notes>
<body xmlns="http://www.w3.org/1999/xhtml">
<p>FORMULA: C35H30MgN4O5</p>
</body>
</notes>
</species>
<species id="C00255_cyt" name="Riboflavin_cyt" boundaryCondition="false" compartment="cyt">
<notes>
<body xmlns="http://www.w3.org/1999/xhtml">
<p>FORMULA: C17H20N4O6</p>
</body>
</notes>
</species>
<species id="C00864_cyt" name="Pantothenate_cyt" boundaryCondition="false" compartment="cyt">
<notes>
<body xmlns="http://www.w3.org/1999/xhtml">
<p>FORMULA: C9H17NO5</p>
</body>
</notes>
</species>
<species id="C00103_cyt" name="D-Glucose 1-phosphate_cyt" boundaryCondition="false" compartment="cyt">
<notes>
<body xmlns="http://www.w3.org/1999/xhtml">
<p>FORMULA: C6H13O9P</p>
</body>
</notes>
</species>
<species id="C00009_ext_b" name="Orthophosphate_ext_b" boundaryCondition="true" compartment="ext">
<notes>
<body xmlns="http://www.w3.org/1999/xhtml">
<p>FORMULA: H3PO4</p>
</body>
</notes>
</species>
<species id="B0_cyt" name="Biomass_cyt" boundaryCondition="false" compartment="cyt">
<notes>
<body xmlns="http://www.w3.org/1999/xhtml">
<p>FORMULA: R</p>
</body>
</notes>
</species>
<species id="C03561_cyt" name="(R)-3-Hydroxybutanoyl-CoA_cyt" boundaryCondition="false" compartment="cyt">
<notes>
<body xmlns="http://www.w3.org/1999/xhtml">
<p>FORMULA: C25H42N7O18P3S</p>
</body>
</notes>
</species>
<species id="C00042_cyt" name="Succinate_cyt" boundaryCondition="false" compartment="cyt">
<notes>
<body xmlns="http://www.w3.org/1999/xhtml">
<p>FORMULA: C4H6O4</p>
</body>
</notes>
</species>
<species id="C05761_cyt" name="Tetradecanoyl-[acp]_cyt" boundaryCondition="false" compartment="cyt">
<notes>
<body xmlns="http://www.w3.org/1999/xhtml">
<p>FORMULA: C14H27OSR</p>
</body>
</notes>
</species>
<species id="C00108_cyt" name="Anthranilate_cyt" boundaryCondition="false" compartment="cyt">
<notes>
<body xmlns="http://www.w3.org/1999/xhtml">
<p>FORMULA: C7H7NO2</p>
</body>
</notes>
</species>
<species id="C01035_cyt" name="4-Guanidinobutanoate_cyt" boundaryCondition="false" compartment="cyt">
<notes>
<body xmlns="http://www.w3.org/1999/xhtml">
<p>FORMULA: C5H11N3O2</p>
</body>
</notes>
</species>
<species id="D01924_ext_b" name="1-Octadecanol_ext_b" boundaryCondition="true" compartment="ext">
<notes>
<body xmlns="http://www.w3.org/1999/xhtml">
<p>FORMULA: C18H38O</p>
</body>
</notes>
</species>
<species id="C00577_cyt" name="D-Glyceraldehyde_cyt" boundaryCondition="false" compartment="cyt">
<notes>
<body xmlns="http://www.w3.org/1999/xhtml">
<p>FORMULA: C3H6O3</p>
</body>
</notes>
</species>
<species id="C04677_cyt" name="1-(5'-Phosphoribosyl)-5-amino-4-imidazolecarboxamide_cyt" boundaryCondition="false" compartment="cyt">
<notes>
<body xmlns="http://www.w3.org/1999/xhtml">
<p>FORMULA: C9H15N4O8P</p>
</body>
</notes>
</species>
<species id="C00988_cyt" name="2-Phosphoglycolate_cyt" boundaryCondition="false" compartment="cyt">
<notes>
<body xmlns="http://www.w3.org/1999/xhtml">
<p>FORMULA: C2H5O6P</p>
</body>
</notes>
</species>
<species id="C05775_cyt" name="alpha-Ribazole_cyt" boundaryCondition="false" compartment="cyt">
<notes>
<body xmlns="http://www.w3.org/1999/xhtml">
<p>FORMULA: C14H18N2O4</p>
</body>
</notes>
</species>
<species id="C01089_cyt" name="(R)-3-Hydroxybutanoate_cyt" boundaryCondition="false" compartment="cyt">
<notes>
<body xmlns="http://www.w3.org/1999/xhtml">
<p>FORMULA: C4H8O3</p>
</body>
</notes>
</species>
<species id="C04281_cyt" name="L-1-Pyrroline-3-hydroxy-5-carboxylate_cyt" boundaryCondition="false" compartment="cyt">
<notes>
<body xmlns="http://www.w3.org/1999/xhtml">
<p>FORMULA: C5H7NO3</p>
</body>
</notes>
</species>
<species id="C00001_pps" name="H2O_pps" boundaryCondition="false" compartment="pps">
<notes>
<body xmlns="http://www.w3.org/1999/xhtml">
<p>FORMULA: H2O</p>
</body>
</notes>
</species>
<species id="C04824_cyt" name="2,3-Bis(3-hydroxytetradecanoyl)-beta-D-glucosaminyl 1-phosphate_cyt" boundaryCondition="false" compartment="cyt">
<notes>
<body xmlns="http://www.w3.org/1999/xhtml">
<p>FORMULA: C34H66NO12P</p>
</body>
</notes>
</species>
<species id="PQH_B6_S_cym" name="Plastosemiquinone located at the stromal side of the Cytochrome-b6/f complex_cym" boundaryCondition="false" compartment="cym">
<notes>
<body xmlns="http://www.w3.org/1999/xhtml">
<p>FORMULA: C53H81O2</p>
</body>
</notes>
</species>
<species id="C00041_cyt" name="L-Alanine_cyt" boundaryCondition="false" compartment="cyt">
<notes>
<body xmlns="http://www.w3.org/1999/xhtml">
<p>FORMULA: C3H7NO2</p>
</body>
</notes>
</species>
<species id="C04752_cyt" name="2-Methyl-4-amino-5-hydroxymethylpyrimidine diphosphate_cyt" boundaryCondition="false" compartment="cyt">
<notes>
<body xmlns="http://www.w3.org/1999/xhtml">
<p>FORMULA: C6H11N3O7P2</p>
</body>
</notes>
</species>
<species id="C00237_cyt" name="CO_cyt" boundaryCondition="false" compartment="cyt">
<notes>
<body xmlns="http://www.w3.org/1999/xhtml">
<p>FORMULA: CO</p>
</body>
</notes>
</species>
<species id="C00544_cyt" name="Homogentisate_cyt" boundaryCondition="false" compartment="cyt">
<notes>
<body xmlns="http://www.w3.org/1999/xhtml">
<p>FORMULA: C8H8O4</p>
</body>
</notes>
</species>
<species id="C00341_cyt" name="Geranyl diphosphate_cyt" boundaryCondition="false" compartment="cyt">
<notes>
<body xmlns="http://www.w3.org/1999/xhtml">
<p>FORMULA: C10H20O7P2</p>
</body>
</notes>
</species>
<species id="C17556_cyt" name="di-trans,poly-cis-Undecaprenyl phosphate_cyt" boundaryCondition="false" compartment="cyt">
<notes>
<body xmlns="http://www.w3.org/1999/xhtml">
<p>FORMULA: C55H91O4P</p>
</body>
</notes>
</species>
<species id="C00332_cyt" name="Acetoacetyl-CoA_cyt" boundaryCondition="false" compartment="cyt">
<notes>
<body xmlns="http://www.w3.org/1999/xhtml">
<p>FORMULA: C25H40N7O18P3S</p>
</body>
</notes>
</species>
<species id="C03838_cyt" name="5'-Phosphoribosylglycinamide_cyt" boundaryCondition="false" compartment="cyt">
<notes>
<body xmlns="http://www.w3.org/1999/xhtml">
<p>FORMULA: C7H15N2O8P</p>
</body>
</notes>
</species>
<species id="C00636_cyt" name="D-Mannose 1-phosphate_cyt" boundaryCondition="false" compartment="cyt">
<notes>
<body xmlns="http://www.w3.org/1999/xhtml">
<p>FORMULA: C6H13O9P</p>
</body>
</notes>
</species>
<species id="C00166_cyt" name="Phenylpyruvate_cyt" boundaryCondition="false" compartment="cyt">
<notes>
<body xmlns="http://www.w3.org/1999/xhtml">
<p>FORMULA: C9H8O3</p>
</body>
</notes>
</species>
<species id="P700_tlm" name="Uncharged reaction centre of the Photosystem I (light with 700 nm is sufficient for the excitation of the one reaction center)_tlm" boundaryCondition="false" compartment="tlm">
<notes>
<body xmlns="http://www.w3.org/1999/xhtml">
<p>FORMULA: R</p>
</body>
</notes>
</species>
<species id="C00944_cyt" name="3-Dehydroquinate_cyt" boundaryCondition="false" compartment="cyt">
<notes>
<body xmlns="http://www.w3.org/1999/xhtml">
<p>FORMULA: C7H10O6</p>
</body>
</notes>
</species>
<species id="E17_cyt" name="gamma-Linolenoyl-ACP_cyt" boundaryCondition="false" compartment="cyt">
<notes>
<body xmlns="http://www.w3.org/1999/xhtml">
<p>FORMULA: C18H29OSR</p>
</body>
</notes>
</species>
<species id="C00076_ext_b" name="Calcium_ext_b" boundaryCondition="true" compartment="ext">
<notes>
<body xmlns="http://www.w3.org/1999/xhtml">
<p>FORMULA: Ca</p>
</body>
</notes>
</species>
<species id="C04633_cyt" name="(3R)-3-Hydroxypalmitoyl-[acyl-carrier protein]_cyt" boundaryCondition="false" compartment="cyt">
<notes>
<body xmlns="http://www.w3.org/1999/xhtml">
<p>FORMULA: C16H31O2SR</p>
</body>
</notes>
</species>
<species id="C00144_cyt" name="GMP_cyt" boundaryCondition="false" compartment="cyt">
<notes>
<body xmlns="http://www.w3.org/1999/xhtml">
<p>FORMULA: C10H14N5O8P</p>
</body>
</notes>
</species>
<species id="C00217_cyt" name="D-Glutamate_cyt" boundaryCondition="false" compartment="cyt">
<notes>
<body xmlns="http://www.w3.org/1999/xhtml">
<p>FORMULA: C5H9NO4</p>
</body>
</notes>
</species>
<species id="C00136_cyt" name="Butanoyl-CoA_cyt" boundaryCondition="false" compartment="cyt">
<notes>
<body xmlns="http://www.w3.org/1999/xhtml">
<p>FORMULA: C25H42N7O17P3S</p>
</body>
</notes>
</species>
<species id="C04618_cyt" name="(3R)-3-Hydroxybutanoyl-[acyl-carrier protein]_cyt" boundaryCondition="false" compartment="cyt">
<notes>
<body xmlns="http://www.w3.org/1999/xhtml">
<p>FORMULA: C4H7O2SR</p>
</body>
</notes>
</species>
<species id="S4_P680_tlm" name="Fourth oxidation state of the cluster of manganese atoms in the Photosystem II (needed for water splitting)_tlm" boundaryCondition="false" compartment="tlm">
<notes>
<body xmlns="http://www.w3.org/1999/xhtml">
<p>FORMULA: R</p>
</body>
</notes>
</species>
<species id="C00253_cyt" name="Nicotinate_cyt" boundaryCondition="false" compartment="cyt">
<notes>
<body xmlns="http://www.w3.org/1999/xhtml">
<p>FORMULA: C6H5NO2</p>
</body>
</notes>
</species>
<species id="C00251_cyt" name="Chorismate_cyt" boundaryCondition="false" compartment="cyt">
<notes>
<body xmlns="http://www.w3.org/1999/xhtml">
<p>FORMULA: C10H10O6</p>
</body>
</notes>
</species>
<species id="C03885_cyt" name="3-Nonaprenyl-4-hydroxybenzoate_cyt" boundaryCondition="false" compartment="cyt">
<notes>
<body xmlns="http://www.w3.org/1999/xhtml">
<p>FORMULA: C52H78O3</p>
</body>
</notes>
</species>
<species id="C06055_cyt" name="O-Phospho-4-hydroxy-L-threonine_cyt" boundaryCondition="false" compartment="cyt">
<notes>
<body xmlns="http://www.w3.org/1999/xhtml">
<p>FORMULA: C4H10NO7P</p>
</body>
</notes>
</species>
<species id="C01468_cyt" name="4-Cresol_cyt" boundaryCondition="false" compartment="cyt">
<notes>
<body xmlns="http://www.w3.org/1999/xhtml">
<p>FORMULA: C7H8O</p>
</body>
</notes>
</species>
<species id="C01081_cyt" name="Thiamin monophosphate_cyt" boundaryCondition="false" compartment="cyt">
<notes>
<body xmlns="http://www.w3.org/1999/xhtml">
<p>FORMULA: C12H18N4O4PS</p>
</body>
</notes>
</species>
<species id="C05382_cyt" name="Sedoheptulose 7-phosphate_cyt" boundaryCondition="false" compartment="cyt">
<notes>
<body xmlns="http://www.w3.org/1999/xhtml">
<p>FORMULA: C7H15O10P</p>
</body>
</notes>
</species>
<species id="C00447_cyt" name="Sedoheptulose 1,7-bisphosphate_cyt" boundaryCondition="false" compartment="cyt">
<notes>
<body xmlns="http://www.w3.org/1999/xhtml">
<p>FORMULA: C7H16O13P2</p>
</body>
</notes>
</species>
<species id="C00109_cyt" name="2-Oxobutanoate_cyt" boundaryCondition="false" compartment="cyt">
<notes>
<body xmlns="http://www.w3.org/1999/xhtml">
<p>FORMULA: C4H6O3</p>
</body>
</notes>
</species>
<species id="E1_P680_tlm" name="Photons with 680nm wavelength_tlm" boundaryCondition="false" compartment="tlm">
<notes>
<body xmlns="http://www.w3.org/1999/xhtml">
<p>FORMULA: R</p>
</body>
</notes>
</species>
<species id="E19_ext_b" name="5-Deoxy-D-ribose_ext_b" boundaryCondition="true" compartment="ext">
<notes>
<body xmlns="http://www.w3.org/1999/xhtml">
<p>FORMULA: C5H10O4</p>
</body>
</notes>
</species>
<species id="S3_P680_tlm" name="Third oxidation state of the cluster of manganese atoms in the Photosystem II (needed for water splitting)_tlm" boundaryCondition="false" compartment="tlm">
<notes>
<body xmlns="http://www.w3.org/1999/xhtml">
<p>FORMULA: R</p>
</body>
</notes>
</species>
<species id="C03427_cyt" name="Prephytoene diphosphate_cyt" boundaryCondition="false" compartment="cyt">
<notes>
<body xmlns="http://www.w3.org/1999/xhtml">
<p>FORMULA: C40H68O7P2</p>
</body>
</notes>
</species>
<species id="C02739_cyt" name="1-(5-Phospho-D-ribosyl)-ATP_cyt" boundaryCondition="false" compartment="cyt">
<notes>
<body xmlns="http://www.w3.org/1999/xhtml">
<p>FORMULA: C15H25N5O20P4</p>
</body>
</notes>
</species>
<species id="C05748_cyt" name="trans-Hex-2-enoyl-[acp]_cyt" boundaryCondition="false" compartment="cyt">
<notes>
<body xmlns="http://www.w3.org/1999/xhtml">
<p>FORMULA: C6H9OSR</p>
</body>
</notes>
</species>
<species id="C00131_cyt" name="dATP_cyt" boundaryCondition="false" compartment="cyt">
<notes>
<body xmlns="http://www.w3.org/1999/xhtml">
<p>FORMULA: C10H16N5O12P3</p>
</body>
</notes>
</species>
<species id="C11521_cyt" name="UDP-6-sulfoquinovose_cyt" boundaryCondition="false" compartment="cyt">
<notes>
<body xmlns="http://www.w3.org/1999/xhtml">
<p>FORMULA: C15H24N2O19P2S</p>
</body>
</notes>
</species>
<species id="C00170_cyt" name="5'-Methylthioadenosine_cyt" boundaryCondition="false" compartment="cyt">
<notes>
<body xmlns="http://www.w3.org/1999/xhtml">
<p>FORMULA: C11H15N5O3S</p>
</body>
</notes>
</species>
<species id="C00256_cyt" name="(R)-Lactate_cyt" boundaryCondition="false" compartment="cyt">
<notes>
<body xmlns="http://www.w3.org/1999/xhtml">
<p>FORMULA: C3H6O3</p>
</body>
</notes>
</species>
<species id="C00038_cyt" name="Zinc_cyt" boundaryCondition="false" compartment="cyt">
<notes>
<body xmlns="http://www.w3.org/1999/xhtml">
<p>FORMULA: Zn</p>
</body>
</notes>
</species>
<species id="C04582_cyt" name="S-Methyl-5-thio-D-ribulose 1-phosphate_cyt" boundaryCondition="false" compartment="cyt">
<notes>
<body xmlns="http://www.w3.org/1999/xhtml">
<p>FORMULA: C6H13O7PS</p>
</body>
</notes>
</species>
<species id="C00631_cyt" name="2-Phospho-D-glycerate_cyt" boundaryCondition="false" compartment="cyt">
<notes>
<body xmlns="http://www.w3.org/1999/xhtml">
<p>FORMULA: C3H7O7P</p>
</body>
</notes>
</species>
<species id="C00077_cyt" name="L-Ornithine_cyt" boundaryCondition="false" compartment="cyt">
<notes>
<body xmlns="http://www.w3.org/1999/xhtml">
<p>FORMULA: C5H12N2O2</p>
</body>
</notes>
</species>
<species id="C00082_cyt" name="L-Tyrosine_cyt" boundaryCondition="false" compartment="cyt">
<notes>
<body xmlns="http://www.w3.org/1999/xhtml">
<p>FORMULA: C9H11NO3</p>
</body>
</notes>
</species>
<species id="C00352_cyt" name="D-Glucosamine 6-phosphate_cyt" boundaryCondition="false" compartment="cyt">
<notes>
<body xmlns="http://www.w3.org/1999/xhtml">
<p>FORMULA: C6H14NO8P</p>
</body>
</notes>
</species>
<species id="C01412_cyt" name="Butanal_cyt" boundaryCondition="false" compartment="cyt">
<notes>
<body xmlns="http://www.w3.org/1999/xhtml">
<p>FORMULA: C4H8O</p>
</body>
</notes>
</species>
<species id="C00282_cyt" name="Hydrogen_cyt" boundaryCondition="false" compartment="cyt">
<notes>
<body xmlns="http://www.w3.org/1999/xhtml">
<p>FORMULA: H2</p>
</body>
</notes>
</species>
<species id="B4_cyt" name="Cell wall component of biomass_cyt" boundaryCondition="false" compartment="cyt">
<notes>
<body xmlns="http://www.w3.org/1999/xhtml">
<p>FORMULA: R</p>
</body>
</notes>
</species>
<species id="C11907_cyt" name="4,6-Dideoxy-4-oxo-dTDP-D-glucose_cyt" boundaryCondition="false" compartment="cyt">
<notes>
<body xmlns="http://www.w3.org/1999/xhtml">
<p>FORMULA: C16H24N2O15P2</p>
</body>
</notes>
</species>
<species id="C00085_cyt" name="D-Fructose 6-phosphate_cyt" boundaryCondition="false" compartment="cyt">
<notes>
<body xmlns="http://www.w3.org/1999/xhtml">
<p>FORMULA: C6H13O9P</p>
</body>
</notes>
</species>
<species id="C00016_cyt" name="FAD_cyt" boundaryCondition="false" compartment="cyt">
<notes>
<body xmlns="http://www.w3.org/1999/xhtml">
<p>FORMULA: C27H33N9O15P2</p>
</body>
</notes>
</species>
<species id="C10385_cyt" name="Plastoquinone-9_cyt" boundaryCondition="false" compartment="cyt">
<notes>
<body xmlns="http://www.w3.org/1999/xhtml">
<p>FORMULA: C53H80O2</p>
</body>
</notes>
</species>
<species id="C06007_cyt" name="(R)-2,3-Dihydroxy-3-methylpentanoate_cyt" boundaryCondition="false" compartment="cyt">
<notes>
<body xmlns="http://www.w3.org/1999/xhtml">
<p>FORMULA: C6H12O4</p>
</body>
</notes>
</species>
<species id="C00546_cyt" name="Methylglyoxal_cyt" boundaryCondition="false" compartment="cyt">
<notes>
<body xmlns="http://www.w3.org/1999/xhtml">
<p>FORMULA: C3H4O2</p>
</body>
</notes>
</species>
<species id="C00031_cyt" name="D-Glucose_cyt" boundaryCondition="false" compartment="cyt">
<notes>
<body xmlns="http://www.w3.org/1999/xhtml">
<p>FORMULA: C6H12O6</p>
</body>
</notes>
</species>
<species id="HB3p_B6_cym" name="Heme B located in the Cytochrome-b6/f complex, triply protonated_cym" boundaryCondition="false" compartment="cym">
<notes>
<body xmlns="http://www.w3.org/1999/xhtml">
<p>FORMULA: R</p>
</body>
</notes>
</species>
<species id="C00117_cyt" name="D-Ribose 5-phosphate_cyt" boundaryCondition="false" compartment="cyt">
<notes>
<body xmlns="http://www.w3.org/1999/xhtml">
<p>FORMULA: C5H11O8P</p>
</body>
</notes>
</species>
<species id="C03232_cyt" name="3-Phosphonooxypyruvate_cyt" boundaryCondition="false" compartment="cyt">
<notes>
<body xmlns="http://www.w3.org/1999/xhtml">
<p>FORMULA: C3H5O7P</p>
</body>
</notes>
</species>
<species id="C14152_cyt" name="beta-Tocopherol_cyt" boundaryCondition="false" compartment="cyt">
<notes>
<body xmlns="http://www.w3.org/1999/xhtml">
<p>FORMULA: C28H48O2</p>
</body>
</notes>
</species>
<species id="C05762_cyt" name="3-Oxohexadecanoyl-[acp]_cyt" boundaryCondition="false" compartment="cyt">
<notes>
<body xmlns="http://www.w3.org/1999/xhtml">
<p>FORMULA: C16H29O2SR</p>
</body>
</notes>
</species>
<species id="C06098_cyt" name="Zeaxanthin_cyt" boundaryCondition="false" compartment="cyt">
<notes>
<body xmlns="http://www.w3.org/1999/xhtml">
<p>FORMULA: C40H56O2</p>
</body>
</notes>
</species>
<species id="C00417_cyt" name="cis-Aconitate_cyt" boundaryCondition="false" compartment="cyt">
<notes>
<body xmlns="http://www.w3.org/1999/xhtml">
<p>FORMULA: C6H6O6</p>
</body>
</notes>
</species>
<species id="C00058_cyt" name="Formate_cyt" boundaryCondition="false" compartment="cyt">
<notes>
<body xmlns="http://www.w3.org/1999/xhtml">
<p>FORMULA: CH2O2</p>
</body>
</notes>
</species>
<species id="C00655_cyt" name="Xanthosine 5'-phosphate_cyt" boundaryCondition="false" compartment="cyt">
<notes>
<body xmlns="http://www.w3.org/1999/xhtml">
<p>FORMULA: C10H13N4O9P</p>
</body>
</notes>
</species>
<species id="C00237_ext_b" name="CO_ext_b" boundaryCondition="true" compartment="ext">
<notes>
<body xmlns="http://www.w3.org/1999/xhtml">
<p>FORMULA: CO</p>
</body>
</notes>
</species>
<species id="C00062_ext_b" name="L-Arginine_ext_b" boundaryCondition="true" compartment="ext">
<notes>
<body xmlns="http://www.w3.org/1999/xhtml">
<p>FORMULA: C6H14N4O2</p>
</body>
</notes>
</species>
<species id="C00342_cyt" name="Thioredoxin_cyt" boundaryCondition="false" compartment="cyt">
<notes>
<body xmlns="http://www.w3.org/1999/xhtml">
<p>FORMULA: C10H14N4O4S2R4</p>
</body>
</notes>
</species>
<species id="C16520_cyt" name="Hexadecenoyl-[acyl-carrier protein]_cyt" boundaryCondition="false" compartment="cyt">
<notes>
<body xmlns="http://www.w3.org/1999/xhtml">
<p>FORMULA: C16H29OSR</p>
</body>
</notes>
</species>
<species id="C00134_cyt" name="Putrescine_cyt" boundaryCondition="false" compartment="cyt">
<notes>
<body xmlns="http://www.w3.org/1999/xhtml">
<p>FORMULA: C4H12N2</p>
</body>
</notes>
</species>
<species id="C06156_cyt" name="alpha-D-Glucosamine 1-phosphate_cyt" boundaryCondition="false" compartment="cyt">
<notes>
<body xmlns="http://www.w3.org/1999/xhtml">
<p>FORMULA: C6H14NO8P</p>
</body>
</notes>
</species>
<species id="C00001_ext_b" name="H2O_ext_b" boundaryCondition="true" compartment="ext">
<notes>
<body xmlns="http://www.w3.org/1999/xhtml">
<p>FORMULA: H2O</p>
</body>
</notes>
</species>
<species id="C00568_cyt" name="4-Aminobenzoate_cyt" boundaryCondition="false" compartment="cyt">
<notes>
<body xmlns="http://www.w3.org/1999/xhtml">
<p>FORMULA: C7H7NO2</p>
</body>
</notes>
</species>
<species id="C00033_cyt" name="Acetate_cyt" boundaryCondition="false" compartment="cyt">
<notes>
<body xmlns="http://www.w3.org/1999/xhtml">
<p>FORMULA: C2H4O2</p>
</body>
</notes>
</species>
<species id="E13_ext_b" name="Isobutyraldehyde_ext_b" boundaryCondition="true" compartment="ext">
<notes>
<body xmlns="http://www.w3.org/1999/xhtml">
<p>FORMULA: C4H8O</p>
</body>
</notes>
</species>
<species id="C01269_cyt" name="5-O-(1-Carboxyvinyl)-3-phosphoshikimate_cyt" boundaryCondition="false" compartment="cyt">
<notes>
<body xmlns="http://www.w3.org/1999/xhtml">
<p>FORMULA: C10H13O10P</p>
</body>
</notes>
</species>
<species id="C00288_med" name="HCO3-_med" boundaryCondition="false" compartment="med">
<notes>
<body xmlns="http://www.w3.org/1999/xhtml">
<p>FORMULA: HCO3</p>
</body>
</notes>
</species>
<species id="C05840_cyt" name="Iminoaspartate_cyt" boundaryCondition="false" compartment="cyt">
<notes>
<body xmlns="http://www.w3.org/1999/xhtml">
<p>FORMULA: C4H5NO4</p>
</body>
</notes>
</species>
<species id="C02504_cyt" name="(2S)-2-Isopropylmalate_cyt" boundaryCondition="false" compartment="cyt">
<notes>
<body xmlns="http://www.w3.org/1999/xhtml">
<p>FORMULA: C7H12O5</p>
</body>
</notes>
</species>
<species id="C00224_cyt" name="Adenylyl sulfate_cyt" boundaryCondition="false" compartment="cyt">
<notes>
<body xmlns="http://www.w3.org/1999/xhtml">
<p>FORMULA: C10H14N5O10PS</p>
</body>
</notes>
</species>
<species id="C00035_cyt" name="GDP_cyt" boundaryCondition="false" compartment="cyt">
<notes>
<body xmlns="http://www.w3.org/1999/xhtml">
<p>FORMULA: C10H15N5O11P2</p>
</body>
</notes>
</species>
<species id="C03506_cyt" name="Indoleglycerol phosphate_cyt" boundaryCondition="false" compartment="cyt">
<notes>
<body xmlns="http://www.w3.org/1999/xhtml">
<p>FORMULA: C11H14NO6P</p>
</body>
</notes>
</species>
<species id="C01304_cyt" name="2,5-Diamino-6-(5'-phosphoribosylamino)-4-pyrimidineone_cyt" boundaryCondition="false" compartment="cyt">
<notes>
<body xmlns="http://www.w3.org/1999/xhtml">
<p>FORMULA: C9H16N5O8P</p>
</body>
</notes>
</species>
<species id="C00026_cyt" name="2-Oxoglutarate_cyt" boundaryCondition="false" compartment="cyt">
<notes>
<body xmlns="http://www.w3.org/1999/xhtml">
<p>FORMULA: C5H6O5</p>
</body>
</notes>
</species>
<species id="E36_cyt" name="Stearidonoyl-[acp]_cyt" boundaryCondition="false" compartment="cyt">
<notes>
<body xmlns="http://www.w3.org/1999/xhtml">
<p>FORMULA: C18H27OSR</p>
</body>
</notes>
</species>
<species id="C00334_cyt" name="4-Aminobutanoate_cyt" boundaryCondition="false" compartment="cyt">
<notes>
<body xmlns="http://www.w3.org/1999/xhtml">
<p>FORMULA: C4H9NO2</p>
</body>
</notes>
</species>
<species id="C15667_cyt" name="5-Carboxyamino-1-(5-phospho-D-ribosyl)imidazole_cyt" boundaryCondition="false" compartment="cyt">
<notes>
<body xmlns="http://www.w3.org/1999/xhtml">
<p>FORMULA: C9H14N3O9P</p>
</body>
</notes>
</species>
<species id="E1_P700_tlm" name="Photons with 700nm wavelength_tlm" boundaryCondition="false" compartment="tlm">
<notes>
<body xmlns="http://www.w3.org/1999/xhtml">
<p>FORMULA: R</p>
</body>
</notes>
</species>
<species id="C00877_cyt" name="Crotonoyl-CoA_cyt" boundaryCondition="false" compartment="cyt">
<notes>
<body xmlns="http://www.w3.org/1999/xhtml">
<p>FORMULA: C25H40N7O17P3S</p>
</body>
</notes>
</species>
<species id="C00188_cyt" name="L-Threonine_cyt" boundaryCondition="false" compartment="cyt">
<notes>
<body xmlns="http://www.w3.org/1999/xhtml">
<p>FORMULA: C4H9NO3</p>
</body>
</notes>
</species>
<species id="C00112_cyt" name="CDP_cyt" boundaryCondition="false" compartment="cyt">
<notes>
<body xmlns="http://www.w3.org/1999/xhtml">
<p>FORMULA: C9H15N3O11P2</p>
</body>
</notes>
</species>
<species id="C00123_cyt" name="L-Leucine_cyt" boundaryCondition="false" compartment="cyt">
<notes>
<body xmlns="http://www.w3.org/1999/xhtml">
<p>FORMULA: C6H13NO2</p>
</body>
</notes>
</species>
<species id="C00882_cyt" name="Dephospho-CoA_cyt" boundaryCondition="false" compartment="cyt">
<notes>
<body xmlns="http://www.w3.org/1999/xhtml">
<p>FORMULA: C21H35N7O13P2S</p>
</body>
</notes>
</species>
<species id="C01182_cax" name="D-Ribulose 1,5-bisphosphate_cax" boundaryCondition="false" compartment="cax">
<notes>
<body xmlns="http://www.w3.org/1999/xhtml">
<p>FORMULA: C5H12O11P2</p>
</body>
</notes>
</species>
<species id="C02637_cyt" name="3-Dehydroshikimate_cyt" boundaryCondition="false" compartment="cyt">
<notes>
<body xmlns="http://www.w3.org/1999/xhtml">
<p>FORMULA: C7H8O5</p>
</body>
</notes>
</species>
<species id="C01182_cyt" name="D-Ribulose 1,5-bisphosphate_cyt" boundaryCondition="false" compartment="cyt">
<notes>
<body xmlns="http://www.w3.org/1999/xhtml">
<p>FORMULA: C5H12O11P2</p>
</body>
</notes>
</species>
<species id="C05306_cyt" name="Chlorophyll a_cyt" boundaryCondition="false" compartment="cyt">
<notes>
<body xmlns="http://www.w3.org/1999/xhtml">
<p>FORMULA: C55H72MgN4O5</p>
</body>
</notes>
</species>
<species id="C00015_cyt" name="UDP_cyt" boundaryCondition="false" compartment="cyt">
<notes>
<body xmlns="http://www.w3.org/1999/xhtml">
<p>FORMULA: C9H14N2O12P2</p>
</body>
</notes>
</species>
<species id="C01024_cyt" name="Hydroxymethylbilane_cyt" boundaryCondition="false" compartment="cyt">
<notes>
<body xmlns="http://www.w3.org/1999/xhtml">
<p>FORMULA: C40H46N4O17</p>
</body>
</notes>
</species>
<species id="C01346_cyt" name="dUDP_cyt" boundaryCondition="false" compartment="cyt">
<notes>
<body xmlns="http://www.w3.org/1999/xhtml">
<p>FORMULA: C9H14N2O11P2</p>
</body>
</notes>
</species>
<species id="C05430_cyt" name="zeta-Carotene_cyt" boundaryCondition="false" compartment="cyt">
<notes>
<body xmlns="http://www.w3.org/1999/xhtml">
<p>FORMULA: C40H60</p>
</body>
</notes>
</species>
<species id="C00037_cyt" name="Glycine_cyt" boundaryCondition="false" compartment="cyt">
<notes>
<body xmlns="http://www.w3.org/1999/xhtml">
<p>FORMULA: C2H5NO2</p>
</body>
</notes>
</species>
<species id="C00345_cyt" name="6-Phospho-D-gluconate_cyt" boundaryCondition="false" compartment="cyt">
<notes>
<body xmlns="http://www.w3.org/1999/xhtml">
<p>FORMULA: C6H13O10P</p>
</body>
</notes>
</species>
<species id="C05745_cyt" name="Butyryl-[acp]_cyt" boundaryCondition="false" compartment="cyt">
<notes>
<body xmlns="http://www.w3.org/1999/xhtml">
<p>FORMULA: C4H7OSR</p>
</body>
</notes>
</species>
<species id="PQH_B6_S_tlm" name="Plastosemiquinone located at the stromal side of the Cytochrome-b6/f complex_tlm" boundaryCondition="false" compartment="tlm">
<notes>
<body xmlns="http://www.w3.org/1999/xhtml">
<p>FORMULA: C53H81O2</p>
</body>
</notes>
</species>
<species id="C04376_cyt" name="5'-Phosphoribosyl-N-formylglycinamide_cyt" boundaryCondition="false" compartment="cyt">
<notes>
<body xmlns="http://www.w3.org/1999/xhtml">
<p>FORMULA: C8H15N2O9P</p>
</body>
</notes>
</species>
<species id="C00094_cyt" name="Sulfite_cyt" boundaryCondition="false" compartment="cyt">
<notes>
<body xmlns="http://www.w3.org/1999/xhtml">
<p>FORMULA: H2SO3</p>
</body>
</notes>
</species>
<species id="C00286_cyt" name="dGTP_cyt" boundaryCondition="false" compartment="cyt">
<notes>
<body xmlns="http://www.w3.org/1999/xhtml">
<p>FORMULA: C10H16N5O13P3</p>
</body>
</notes>
</species>
<species id="C00266_cyt" name="Glycolaldehyde_cyt" boundaryCondition="false" compartment="cyt">
<notes>
<body xmlns="http://www.w3.org/1999/xhtml">
<p>FORMULA: C2H4O2</p>
</body>
</notes>
</species>
<species id="C00363_cyt" name="dTDP_cyt" boundaryCondition="false" compartment="cyt">
<notes>
<body xmlns="http://www.w3.org/1999/xhtml">
<p>FORMULA: C10H16N2O11P2</p>
</body>
</notes>
</species>
<species id="C08388_cyt" name="Pentadecane_cyt" boundaryCondition="false" compartment="cyt">
<notes>
<body xmlns="http://www.w3.org/1999/xhtml">
<p>FORMULA: C15H32</p>
</body>
</notes>
</species>
<species id="C01419_cyt" name="Cys-Gly_cyt" boundaryCondition="false" compartment="cyt">
<notes>
<body xmlns="http://www.w3.org/1999/xhtml">
<p>FORMULA: C5H10N2O3S</p>
</body>
</notes>
</species>
<species id="ORieske_B6_tlm" name="Oxidized rieske_B6_tlm" boundaryCondition="false" compartment="tlm">
<notes>
<body xmlns="http://www.w3.org/1999/xhtml">
<p>FORMULA: R</p>
</body>
</notes>
</species>
<species id="C00079_cyt" name="L-Phenylalanine_cyt" boundaryCondition="false" compartment="cyt">
<notes>
<body xmlns="http://www.w3.org/1999/xhtml">
<p>FORMULA: C9H11NO2</p>
</body>
</notes>
</species>
<species id="C00007_ext_b" name="Oxygen_ext_b" boundaryCondition="true" compartment="ext">
<notes>
<body xmlns="http://www.w3.org/1999/xhtml">
<p>FORMULA: O2</p>
</body>
</notes>
</species>
<species id="C15812_cyt_b" name="[Enzyme]-S-sulfanylcysteine_cyt_b" boundaryCondition="true" compartment="cyt">
<notes>
<body xmlns="http://www.w3.org/1999/xhtml">
<p>FORMULA: C4H6N2O2S2R2</p>
</body>
</notes>
</species>
<species id="C00311_cyt" name="Isocitrate_cyt" boundaryCondition="false" compartment="cyt">
<notes>
<body xmlns="http://www.w3.org/1999/xhtml">
<p>FORMULA: C6H8O7</p>
</body>
</notes>
</species>
<species id="C00175_ext_b" name="Cobalt ion_ext_b" boundaryCondition="true" compartment="ext">
<notes>
<body xmlns="http://www.w3.org/1999/xhtml">
<p>FORMULA: Co</p>
</body>
</notes>
</species>
<species id="C04582_ext_b" name="S-Methyl-5-thio-D-ribulose 1-phosphate_ext_b" boundaryCondition="true" compartment="ext">
<notes>
<body xmlns="http://www.w3.org/1999/xhtml">
<p>FORMULA: C6H13O7PS</p>
</body>
</notes>
</species>
<species id="C00238_cyt" name="Potassium_cyt" boundaryCondition="false" compartment="cyt">
<notes>
<body xmlns="http://www.w3.org/1999/xhtml">
<p>FORMULA: K</p>
</body>
</notes>
</species>
<species id="C05749_cyt" name="Hexanoyl-[acp]_cyt" boundaryCondition="false" compartment="cyt">
<notes>
<body xmlns="http://www.w3.org/1999/xhtml">
<p>FORMULA: C6H11OSR</p>
</body>
</notes>
</species>
<species id="C00008_cyt" name="ADP_cyt" boundaryCondition="false" compartment="cyt">
<notes>
<body xmlns="http://www.w3.org/1999/xhtml">
<p>FORMULA: C10H15N5O10P2</p>
</body>
</notes>
</species>
<species id="C00135_ext_b" name="L-Histidine_ext_b" boundaryCondition="true" compartment="ext">
<notes>
<body xmlns="http://www.w3.org/1999/xhtml">
<p>FORMULA: C6H9N3O2</p>
</body>
</notes>
</species>
<species id="C06547_ext_b" name="Ethylene_ext_b" boundaryCondition="true" compartment="ext">
<notes>
<body xmlns="http://www.w3.org/1999/xhtml">
<p>FORMULA: C2H4</p>
</body>
</notes>
</species>
<species id="C00517_cyt" name="Hexadecanal_cyt" boundaryCondition="false" compartment="cyt">
<notes>
<body xmlns="http://www.w3.org/1999/xhtml">
<p>FORMULA: C16H32O</p>
</body>
</notes>
</species>
<species id="ORieske_B6_cym" name="Oxidized rieske_B6_cym" boundaryCondition="false" compartment="cym">
<notes>
<body xmlns="http://www.w3.org/1999/xhtml">
<p>FORMULA: R</p>
</body>
</notes>
</species>
<species id="C02631_cyt" name="2-Isopropylmaleate_cyt" boundaryCondition="false" compartment="cyt">
<notes>
<body xmlns="http://www.w3.org/1999/xhtml">
<p>FORMULA: C7H10O4</p>
</body>
</notes>
</species>
<species id="C06406_cyt" name="Precorrin 3B_cyt" boundaryCondition="false" compartment="cyt">
<notes>
<body xmlns="http://www.w3.org/1999/xhtml">
<p>FORMULA: C43H50N4O17</p>
</body>
</notes>
</species>
<species id="C00437_cyt" name="N-Acetylornithine_cyt" boundaryCondition="false" compartment="cyt">
<notes>
<body xmlns="http://www.w3.org/1999/xhtml">
<p>FORMULA: C7H14N2O3</p>
</body>
</notes>
</species>
<species id="C05946_cyt" name="D-4-Hydroxy-2-oxoglutarate_cyt" boundaryCondition="false" compartment="cyt">
<notes>
<body xmlns="http://www.w3.org/1999/xhtml">
<p>FORMULA: C5H6O6</p>
</body>
</notes>
</species>
<species id="C00360_cyt" name="dAMP_cyt" boundaryCondition="false" compartment="cyt">
<notes>
<body xmlns="http://www.w3.org/1999/xhtml">
<p>FORMULA: C10H14N5O6P</p>
</body>
</notes>
</species>
<species id="C00182_cyt" name="Glycogen_cyt" boundaryCondition="false" compartment="cyt">
<notes>
<body xmlns="http://www.w3.org/1999/xhtml">
<p>FORMULA: C6H10O5R</p>
</body>
</notes>
</species>
<species id="C03162_tll" name="Oxidized plastocyanin_tll" boundaryCondition="false" compartment="tll">
<notes>
<body xmlns="http://www.w3.org/1999/xhtml">
<p>FORMULA: R</p>
</body>
</notes>
</species>
<species id="C00099_cyt" name="beta-Alanine_cyt" boundaryCondition="false" compartment="cyt">
<notes>
<body xmlns="http://www.w3.org/1999/xhtml">
<p>FORMULA: C3H7NO2</p>
</body>
</notes>
</species>
<species id="C00019_cyt" name="S-Adenosyl-L-methionine_cyt" boundaryCondition="false" compartment="cyt">
<notes>
<body xmlns="http://www.w3.org/1999/xhtml">
<p>FORMULA: C15H22N6O5S</p>
</body>
</notes>
</species>
<species id="C00536_cyt" name="Triphosphate_cyt" boundaryCondition="false" compartment="cyt">
<notes>
<body xmlns="http://www.w3.org/1999/xhtml">
<p>FORMULA: P3H5O10</p>
</body>
</notes>
</species>
<species id="C04133_cyt" name="N-Acetyl-L-glutamate 5-phosphate_cyt" boundaryCondition="false" compartment="cyt">
<notes>
<body xmlns="http://www.w3.org/1999/xhtml">
<p>FORMULA: C7H12NO8P</p>
</body>
</notes>
</species>
<species id="C01102_cyt" name="O-Phospho-L-homoserine_cyt" boundaryCondition="false" compartment="cyt">
<notes>
<body xmlns="http://www.w3.org/1999/xhtml">
<p>FORMULA: C4H10NO6P</p>
</body>
</notes>
</species>
<species id="C00669_cyt" name="gamma-L-Glutamyl-L-cysteine_cyt" boundaryCondition="false" compartment="cyt">
<notes>
<body xmlns="http://www.w3.org/1999/xhtml">
<p>FORMULA: C8H14N2O5S</p>
</body>
</notes>
</species>
<species id="C00966_cyt" name="2-Dehydropantoate_cyt" boundaryCondition="false" compartment="cyt">
<notes>
<body xmlns="http://www.w3.org/1999/xhtml">
<p>FORMULA: C6H10O4</p>
</body>
</notes>
</species>
<species id="C14819_cyt" name="Fe3+_cyt" boundaryCondition="false" compartment="cyt">
<notes>
<body xmlns="http://www.w3.org/1999/xhtml">
<p>FORMULA: Fe</p>
</body>
</notes>
</species>
<species id="C15882_cyt" name="2-Methyl-6-phytylquinol_cyt" boundaryCondition="false" compartment="cyt">
<notes>
<body xmlns="http://www.w3.org/1999/xhtml">
<p>FORMULA: C27H46O2</p>
</body>
</notes>
</species>
<species id="C00080_cax" name="H+_cax" boundaryCondition="false" compartment="cax">
<notes>
<body xmlns="http://www.w3.org/1999/xhtml">
<p>FORMULA: H</p>
</body>
</notes>
</species>
<species id="C00627_cyt" name="Pyridoxine phosphate_cyt" boundaryCondition="false" compartment="cyt">
<notes>
<body xmlns="http://www.w3.org/1999/xhtml">
<p>FORMULA: C8H12NO6P</p>
</body>
</notes>
</species>
<species id="C00522_cyt" name="(R)-Pantoate_cyt" boundaryCondition="false" compartment="cyt">
<notes>
<body xmlns="http://www.w3.org/1999/xhtml">
<p>FORMULA: C6H12O4</p>
</body>
</notes>
</species>
<species id="C00998_cyt_b" name="Ferrocytochrome b1_cyt_b" boundaryCondition="true" compartment="cyt">
<notes>
<body xmlns="http://www.w3.org/1999/xhtml">
<p>FORMULA: R</p>
</body>
</notes>
</species>
<species id="C04874_cyt" name="2-Amino-4-hydroxy-6-(D-erythro-1,2,3-trihydroxypropyl)-7,8-_cyt" boundaryCondition="false" compartment="cyt">
<notes>
<body xmlns="http://www.w3.org/1999/xhtml">
<p>FORMULA: C9H13N5O4</p>
</body>
</notes>
</species>
<species id="C00148_cyt" name="L-Proline_cyt" boundaryCondition="false" compartment="cyt">
<notes>
<body xmlns="http://www.w3.org/1999/xhtml">
<p>FORMULA: C5H9NO2</p>
</body>
</notes>
</species>
<species id="C03114_cyt" name="Dimethylbenzimidazole_cyt" boundaryCondition="false" compartment="cyt">
<notes>
<body xmlns="http://www.w3.org/1999/xhtml">
<p>FORMULA: C9H10N2</p>
</body>
</notes>
</species>
<species id="C10385_B6_S_cym" name="PQ_B6_S_cym" boundaryCondition="false" compartment="cym">
<notes>
<body xmlns="http://www.w3.org/1999/xhtml">
<p>FORMULA: C53H80O2</p>
</body>
</notes>
</species>
<species id="C01209_cyt" name="Malonyl-[acyl-carrier protein]_cyt" boundaryCondition="false" compartment="cyt">
<notes>
<body xmlns="http://www.w3.org/1999/xhtml">
<p>FORMULA: C3H3O3SR</p>
</body>
</notes>
</species>
<species id="C00305_ext_b" name="Magnesium_ext_b" boundaryCondition="true" compartment="ext">
<notes>
<body xmlns="http://www.w3.org/1999/xhtml">
<p>FORMULA: Mg</p>
</body>
</notes>
</species>
<species id="C00031_ext_b" name="D-Glucose_ext_b" boundaryCondition="true" compartment="ext">
<notes>
<body xmlns="http://www.w3.org/1999/xhtml">
<p>FORMULA: C6H12O6</p>
</body>
</notes>
</species>
<species id="C06704_cyt" name="Iron chelate_cyt" boundaryCondition="false" compartment="cyt">
<notes>
<body xmlns="http://www.w3.org/1999/xhtml">
<p>FORMULA: R</p>
</body>
</notes>
</species>
<species id="C00288_cax" name="HCO3-_cax" boundaryCondition="false" compartment="cax">
<notes>
<body xmlns="http://www.w3.org/1999/xhtml">
<p>FORMULA: HCO3</p>
</body>
</notes>
</species>
<species id="C00156_cyt" name="4-Hydroxybenzoate_cyt" boundaryCondition="false" compartment="cyt">
<notes>
<body xmlns="http://www.w3.org/1999/xhtml">
<p>FORMULA: C7H6O3</p>
</body>
</notes>
</species>
<species id="B0_ext_b" name="Biomass_ext_b" boundaryCondition="true" compartment="ext">
<notes>
<body xmlns="http://www.w3.org/1999/xhtml">
<p>FORMULA: R</p>
</body>
</notes>
</species>
<species id="C14151_cyt" name="delta-Tocopherol_cyt" boundaryCondition="false" compartment="cyt">
<notes>
<body xmlns="http://www.w3.org/1999/xhtml">
<p>FORMULA: C27H46O2</p>
</body>
</notes>
</species>
<species id="C00084_cyt" name="Acetaldehyde_cyt" boundaryCondition="false" compartment="cyt">
<notes>
<body xmlns="http://www.w3.org/1999/xhtml">
<p>FORMULA: C2H4O</p>
</body>
</notes>
</species>
<species id="E11_cyt" name="Peptidoglycan_cyt" boundaryCondition="false" compartment="cyt">
<notes>
<body xmlns="http://www.w3.org/1999/xhtml">
<p>FORMULA: C37H59N7O20</p>
</body>
</notes>
</species>
<species id="C00458_cyt" name="dCTP_cyt" boundaryCondition="false" compartment="cyt">
<notes>
<body xmlns="http://www.w3.org/1999/xhtml">
<p>FORMULA: C9H16N3O13P3</p>
</body>
</notes>
</species>
<species id="C01203_cyt" name="Oleoyl-[acyl-carrier protein]_cyt" boundaryCondition="false" compartment="cyt">
<notes>
<body xmlns="http://www.w3.org/1999/xhtml">
<p>FORMULA: C18H33OSR</p>
</body>
</notes>
</species>
<species id="C00291_cyt" name="Nickel_cyt" boundaryCondition="false" compartment="cyt">
<notes>
<body xmlns="http://www.w3.org/1999/xhtml">
<p>FORMULA: Ni</p>
</body>
</notes>
</species>
<species id="C04620_cyt" name="(3R)-3-Hydroxyoctanoyl-[acyl-carrier protein]_cyt" boundaryCondition="false" compartment="cyt">
<notes>
<body xmlns="http://www.w3.org/1999/xhtml">
<p>FORMULA: C8H15O2SR</p>
</body>
</notes>
</species>
<species id="C00025_ext_b" name="L-Glutamate_ext_b" boundaryCondition="true" compartment="ext">
<notes>
<body xmlns="http://www.w3.org/1999/xhtml">
<p>FORMULA: C5H9NO4</p>
</body>
</notes>
</species>
<species id="C04734_cyt" name="1-(5'-Phosphoribosyl)-5-formamido-4-imidazolecarboxamide_cyt" boundaryCondition="false" compartment="cyt">
<notes>
<body xmlns="http://www.w3.org/1999/xhtml">
<p>FORMULA: C10H15N4O9P</p>
</body>
</notes>
</species>
<species id="C05750_cyt" name="3-Oxooctanoyl-[acp]_cyt" boundaryCondition="false" compartment="cyt">
<notes>
<body xmlns="http://www.w3.org/1999/xhtml">
<p>FORMULA: C8H13O2SR</p>
</body>
</notes>
</species>
<species id="C00038_ext_b" name="Zinc_ext_b" boundaryCondition="true" compartment="ext">
<notes>
<body xmlns="http://www.w3.org/1999/xhtml">
<p>FORMULA: Zn</p>
</body>
</notes>
</species>
<species id="C00182N_cyt_b" name="Glycogen granule_cyt_b" boundaryCondition="true" compartment="cyt">
<notes>
<body xmlns="http://www.w3.org/1999/xhtml">
<p>FORMULA: R</p>
</body>
</notes>
</species>
<species id="C00459_cyt" name="dTTP_cyt" boundaryCondition="false" compartment="cyt">
<notes>
<body xmlns="http://www.w3.org/1999/xhtml">
<p>FORMULA: C10H17N2O14P3</p>
</body>
</notes>
</species>
<species id="C01353_cax" name="Carbonic acid_cax" boundaryCondition="false" compartment="cax">
<notes>
<body xmlns="http://www.w3.org/1999/xhtml">
<p>FORMULA: H2CO3</p>
</body>
</notes>
</species>
<species id="C00138_cyt" name="Reduced ferredoxin_cyt" boundaryCondition="false" compartment="cyt">
<notes>
<body xmlns="http://www.w3.org/1999/xhtml">
<p>FORMULA: R</p>
</body>
</notes>
</species>
<species id="P680_tlm" name="Neutral reaction centre of the Photosystem II (light with 680 nm is sufficient for the excitation of the one reaction center)_tlm" boundaryCondition="false" compartment="tlm">
<notes>
<body xmlns="http://www.w3.org/1999/xhtml">
<p>FORMULA: R</p>
</body>
</notes>
</species>
<species id="C17349_ext_b" name="Guanidine_ext_b" boundaryCondition="true" compartment="ext">
<notes>
<body xmlns="http://www.w3.org/1999/xhtml">
<p>FORMULA: CH5N3</p>
</body>
</notes>
</species>
<species id="C00007_tll" name="Oxygen_tll" boundaryCondition="false" compartment="tll">
<notes>
<body xmlns="http://www.w3.org/1999/xhtml">
<p>FORMULA: O2</p>
</body>
</notes>
</species>
<species id="C05764_cyt" name="(9Z)-Hexadecanoyl-[acp]_cyt" boundaryCondition="false" compartment="cyt">
<notes>
<body xmlns="http://www.w3.org/1999/xhtml">
<p>FORMULA: C16H31OSR</p>
</body>
</notes>
</species>
<species id="C00291_ext_b" name="Nickel_ext_b" boundaryCondition="true" compartment="ext">
<notes>
<body xmlns="http://www.w3.org/1999/xhtml">
<p>FORMULA: Ni</p>
</body>
</notes>
</species>
<species id="C00092_cyt" name="D-Glucose 6-phosphate_cyt" boundaryCondition="false" compartment="cyt">
<notes>
<body xmlns="http://www.w3.org/1999/xhtml">
<p>FORMULA: C6H13O9P</p>
</body>
</notes>
</species>
<species id="C00001_cax" name="H2O_cax" boundaryCondition="false" compartment="cax">
<notes>
<body xmlns="http://www.w3.org/1999/xhtml">
<p>FORMULA: H2O</p>
</body>
</notes>
</species>
<species id="C00283_cyt" name="Hydrogen sulfide_cyt" boundaryCondition="false" compartment="cyt">
<notes>
<body xmlns="http://www.w3.org/1999/xhtml">
<p>FORMULA: H2S</p>
</body>
</notes>
</species>
<species id="C10385_tlm" name="Plastoquinone-9_tlm" boundaryCondition="false" compartment="tlm">
<notes>
<body xmlns="http://www.w3.org/1999/xhtml">
<p>FORMULA: C53H80O2</p>
</body>
</notes>
</species>
<species id="C01816_cyt" name="Heptadecane_cyt" boundaryCondition="false" compartment="cyt">
<notes>
<body xmlns="http://www.w3.org/1999/xhtml">
<p>FORMULA: C17H36</p>
</body>
</notes>
</species>
<species id="C04916_cyt" name="N-(5'-Phospho-D-1'-ribulosylformimino)-5-amino-1-(5''-phospho-D-ribosyl)-4-imidazolecarboxamide_cyt" boundaryCondition="false" compartment="cyt">
<notes>
<body xmlns="http://www.w3.org/1999/xhtml">
<p>FORMULA: C15H25N5O15P2</p>
</body>
</notes>
</species>
<species id="C00244_ext_b" name="Nitrate_ext_b" boundaryCondition="true" compartment="ext">
<notes>
<body xmlns="http://www.w3.org/1999/xhtml">
<p>FORMULA: NO3-</p>
</body>
</notes>
</species>
<species id="C00353_cyt" name="Geranylgeranyl diphosphate_cyt" boundaryCondition="false" compartment="cyt">
<notes>
<body xmlns="http://www.w3.org/1999/xhtml">
<p>FORMULA: C20H36O7P2</p>
</body>
</notes>
</species>
<species id="C00469_ext_b" name="Ethanol_ext_b" boundaryCondition="true" compartment="ext">
<notes>
<body xmlns="http://www.w3.org/1999/xhtml">
<p>FORMULA: C2H6O</p>
</body>
</notes>
</species>
<species id="C00007_cyt" name="Oxygen_cyt" boundaryCondition="false" compartment="cyt">
<notes>
<body xmlns="http://www.w3.org/1999/xhtml">
<p>FORMULA: O2</p>
</body>
</notes>
</species>
<species id="C00238_ext_b" name="Potassium_ext_b" boundaryCondition="true" compartment="ext">
<notes>
<body xmlns="http://www.w3.org/1999/xhtml">
<p>FORMULA: K</p>
</body>
</notes>
</species>
<species id="C05746_cyt" name="3-Oxohexanoyl-[acp]_cyt" boundaryCondition="false" compartment="cyt">
<notes>
<body xmlns="http://www.w3.org/1999/xhtml">
<p>FORMULA: C6H9O2SR</p>
</body>
</notes>
</species>
<species id="C00003_cyt" name="NAD+_cyt" boundaryCondition="false" compartment="cyt">
<notes>
<body xmlns="http://www.w3.org/1999/xhtml">
<p>FORMULA: C21H28N7O14P2</p>
</body>
</notes>
</species>
<species id="C04088_cyt" name="Octadecanoyl-[acyl-carrier protein]_cyt" boundaryCondition="false" compartment="cyt">
<notes>
<body xmlns="http://www.w3.org/1999/xhtml">
<p>FORMULA: C18H35OSR</p>
</body>
</notes>
</species>
<species id="C07335_cyt" name="2-Amino-3-oxo-4-phosphonooxybutyrate_cyt" boundaryCondition="false" compartment="cyt">
<notes>
<body xmlns="http://www.w3.org/1999/xhtml">
<p>FORMULA: C4H8NO7P</p>
</body>
</notes>
</species>
<species id="C11434_cyt" name="2-C-Methyl-D-erythritol 4-phosphate_cyt" boundaryCondition="false" compartment="cyt">
<notes>
<body xmlns="http://www.w3.org/1999/xhtml">
<p>FORMULA: C5H13O7P</p>
</body>
</notes>
</species>
<species id="C00279_cyt" name="D-Erythrose 4-phosphate_cyt" boundaryCondition="false" compartment="cyt">
<notes>
<body xmlns="http://www.w3.org/1999/xhtml">
<p>FORMULA: C4H9O7P</p>
</body>
</notes>
</species>
<species id="C15672_cyt" name="Heme O_cyt" boundaryCondition="false" compartment="cyt">
<notes>
<body xmlns="http://www.w3.org/1999/xhtml">
<p>FORMULA: C49H58FeN4O5</p>
</body>
</notes>
</species>
<species id="C04302_cyt" name="N-(5-Phospho-D-ribosyl)anthranilate_cyt" boundaryCondition="false" compartment="cyt">
<notes>
<body xmlns="http://www.w3.org/1999/xhtml">
<p>FORMULA: C12H16NO9P</p>
</body>
</notes>
</species>
<species id="HB2p_B6_tlm" name="Heme B located in the Cytochrome-b6/f complex, twice protonated_tlm" boundaryCondition="false" compartment="tlm">
<notes>
<body xmlns="http://www.w3.org/1999/xhtml">
<p>FORMULA: R</p>
</body>
</notes>
</species>
<species id="C02477_cyt" name="alpha-Tocopherol_cyt" boundaryCondition="false" compartment="cyt">
<notes>
<body xmlns="http://www.w3.org/1999/xhtml">
<p>FORMULA: C29H50O2</p>
</body>
</notes>
</species>
<species id="C02880_cyt" name="Protochlorophyllide_cyt" boundaryCondition="false" compartment="cyt">
<notes>
<body xmlns="http://www.w3.org/1999/xhtml">
<p>FORMULA: C35H32MgN4O5</p>
</body>
</notes>
</species>
<species id="C00680_cyt" name="meso-2,6-Diaminoheptanedioate_cyt" boundaryCondition="false" compartment="cyt">
<notes>
<body xmlns="http://www.w3.org/1999/xhtml">
<p>FORMULA: C7H14N2O4</p>
</body>
</notes>
</species>
<species id="C01146_cyt" name="2-Hydroxy-3-oxopropanoate_cyt" boundaryCondition="false" compartment="cyt">
<notes>
<body xmlns="http://www.w3.org/1999/xhtml">
<p>FORMULA: C3H4O4</p>
</body>
</notes>
</species>
<species id="C10517_cyt" name="2-(beta-D-Glucosyl)-sn-glycerol 3-phosphate_cyt" boundaryCondition="false" compartment="cyt">
<notes>
<body xmlns="http://www.w3.org/1999/xhtml">
<p>FORMULA: C9H19O11P</p>
</body>
</notes>
</species>
<species id="C06506_cyt" name="Adenosyl cobyrinate a,c diamide_cyt" boundaryCondition="false" compartment="cyt">
<notes>
<body xmlns="http://www.w3.org/1999/xhtml">
<p>FORMULA: C55H73CoN11O15</p>
</body>
</notes>
</species>
<species id="C00141_cyt" name="3-Methyl-2-oxobutanoic acid_cyt" boundaryCondition="false" compartment="cyt">
<notes>
<body xmlns="http://www.w3.org/1999/xhtml">
<p>FORMULA: C5H8O3</p>
</body>
</notes>
</species>
<species id="C02612_cyt" name="(R)-2-Methylmalate_cyt" boundaryCondition="false" compartment="cyt">
<notes>
<body xmlns="http://www.w3.org/1999/xhtml">
<p>FORMULA: C5H8O5</p>
</body>
</notes>
</species>
<species id="C15966_cyt" name="3-Hydroxyechinenone_cyt" boundaryCondition="false" compartment="cyt">
<notes>
<body xmlns="http://www.w3.org/1999/xhtml">
<p>FORMULA: C40H54O2</p>
</body>
</notes>
</species>
<species id="C00111_cyt" name="Glycerone phosphate_cyt" boundaryCondition="false" compartment="cyt">
<notes>
<body xmlns="http://www.w3.org/1999/xhtml">
<p>FORMULA: C3H7O6P</p>
</body>
</notes>
</species>
<species id="RRieske_B6_cym" name="Reduced rieske_B6_cym" boundaryCondition="false" compartment="cym">
<notes>
<body xmlns="http://www.w3.org/1999/xhtml">
<p>FORMULA: R</p>
</body>
</notes>
</species>
<species id="C04332_cyt" name="6,7-Dimethyl-8-(1-D-ribityl)lumazine_cyt" boundaryCondition="false" compartment="cyt">
<notes>
<body xmlns="http://www.w3.org/1999/xhtml">
<p>FORMULA: C13H18N4O6</p>
</body>
</notes>
</species>
<species id="C16521_cyt" name="Isoprene_cyt" boundaryCondition="false" compartment="cyt">
<notes>
<body xmlns="http://www.w3.org/1999/xhtml">
<p>FORMULA: C5H8</p>
</body>
</notes>
</species>
<species id="C00236_cyt" name="3-Phospho-D-glyceroyl phosphate_cyt" boundaryCondition="false" compartment="cyt">
<notes>
<body xmlns="http://www.w3.org/1999/xhtml">
<p>FORMULA: C3H8O10P2</p>
</body>
</notes>
</species>
<species id="C00365_cyt" name="dUMP_cyt" boundaryCondition="false" compartment="cyt">
<notes>
<body xmlns="http://www.w3.org/1999/xhtml">
<p>FORMULA: C9H13N2O8P</p>
</body>
</notes>
</species>
<species id="C06407_cyt" name="Precorrin 4_cyt" boundaryCondition="false" compartment="cyt">
<notes>
<body xmlns="http://www.w3.org/1999/xhtml">
<p>FORMULA: C44H52N4O17</p>
</body>
</notes>
</species>
<species id="C05125_cyt" name="2-(alpha-Hydroxyethyl)thiamine diphosphate_cyt" boundaryCondition="false" compartment="cyt">
<notes>
<body xmlns="http://www.w3.org/1999/xhtml">
<p>FORMULA: C14H23N4O8P2S</p>
</body>
</notes>
</species>
<species id="C02463_cyt" name="Precorrin 2_cyt" boundaryCondition="false" compartment="cyt">
<notes>
<body xmlns="http://www.w3.org/1999/xhtml">
<p>FORMULA: C42H48N4O16</p>
</body>
</notes>
</species>
<species id="C14818_cyt" name="Fe2+_cyt" boundaryCondition="false" compartment="cyt">
<notes>
<body xmlns="http://www.w3.org/1999/xhtml">
<p>FORMULA: Fe</p>
</body>
</notes>
</species>
<species id="C00842_cyt" name="dTDP-glucose_cyt" boundaryCondition="false" compartment="cyt">
<notes>
<body xmlns="http://www.w3.org/1999/xhtml">
<p>FORMULA: C16H26N2O16P2</p>
</body>
</notes>
</species>
<species id="C05759_cyt" name="3-Oxotetradecanoyl-[acp]_cyt" boundaryCondition="false" compartment="cyt">
<notes>
<body xmlns="http://www.w3.org/1999/xhtml">
<p>FORMULA: C14H25O2SR</p>
</body>
</notes>
</species>
<species id="C01050_cyt" name="UDP-N-acetylmuramate_cyt" boundaryCondition="false" compartment="cyt">
<notes>
<body xmlns="http://www.w3.org/1999/xhtml">
<p>FORMULA: C20H31N3O19P2</p>
</body>
</notes>
</species>
<species id="C05753_cyt" name="3-Oxodecanoyl-[acp]_cyt" boundaryCondition="false" compartment="cyt">
<notes>
<body xmlns="http://www.w3.org/1999/xhtml">
<p>FORMULA: C10H17O2SR</p>
</body>
</notes>
</species>
<species id="C14463_cyt" name="(R)-3-Hydroxy-3-methyl-2-oxopentanoate_cyt" boundaryCondition="false" compartment="cyt">
<notes>
<body xmlns="http://www.w3.org/1999/xhtml">
<p>FORMULA: C6H10O4</p>
</body>
</notes>
</species>
<species id="C00354_cyt" name="D-Fructose 1,6-bisphosphate_cyt" boundaryCondition="false" compartment="cyt">
<notes>
<body xmlns="http://www.w3.org/1999/xhtml">
<p>FORMULA: C6H14O12P2</p>
</body>
</notes>
</species>
<species id="C03692_DGDG_cyt" name="1,2-Diacyl-3-beta-D-galactosyl-sn-glycerol_DGDG_cyt" boundaryCondition="false" compartment="cyt">
<notes>
<body xmlns="http://www.w3.org/1999/xhtml">
<p>FORMULA: C11H16O10R2</p>
</body>
</notes>
</species>
<species id="C00101_cyt" name="Tetrahydrofolate_cyt" boundaryCondition="false" compartment="cyt">
<notes>
<body xmlns="http://www.w3.org/1999/xhtml">
<p>FORMULA: C19H23N7O6</p>
</body>
</notes>
</species>
<species id="C01134_cyt" name="Pantetheine 4'-phosphate_cyt" boundaryCondition="false" compartment="cyt">
<notes>
<body xmlns="http://www.w3.org/1999/xhtml">
<p>FORMULA: C11H23N2O7PS</p>
</body>
</notes>
</species>
<species id="C02591_cyt" name="Sucrose 6-phosphate_cyt" boundaryCondition="false" compartment="cyt">
<notes>
<body xmlns="http://www.w3.org/1999/xhtml">
<p>FORMULA: C12H23O14P</p>
</body>
</notes>
</species>
<species id="C14710_cyt" name="Isobutanol_cyt" boundaryCondition="false" compartment="cyt">
<notes>
<body xmlns="http://www.w3.org/1999/xhtml">
<p>FORMULA: C4H10O</p>
</body>
</notes>
</species>
<species id="C00235_cyt" name="Dimethylallyl diphosphate_cyt" boundaryCondition="false" compartment="cyt">
<notes>
<body xmlns="http://www.w3.org/1999/xhtml">
<p>FORMULA: C5H12O7P2</p>
</body>
</notes>
</species>
<species id="C04236_cyt" name="(2S)-2-Isopropyl-3-oxosuccinate_cyt" boundaryCondition="false" compartment="cyt">
<notes>
<body xmlns="http://www.w3.org/1999/xhtml">
<p>FORMULA: C7H10O5</p>
</body>
</notes>
</species>
<species id="C06704_ext_b" name="Iron chelate_ext_b" boundaryCondition="true" compartment="ext">
<notes>
<body xmlns="http://www.w3.org/1999/xhtml">
<p>FORMULA: R</p>
</body>
</notes>
</species>
<species id="C04631_cyt" name="UDP-N-acetyl-3-(1-carboxyvinyl)-D-glucosamine_cyt" boundaryCondition="false" compartment="cyt">
<notes>
<body xmlns="http://www.w3.org/1999/xhtml">
<p>FORMULA: C20H29N3O19P2</p>
</body>
</notes>
</species>
<species id="C04691_cyt" name="2-Dehydro-3-deoxy-D-arabino-heptonate 7-phosphate_cyt" boundaryCondition="false" compartment="cyt">
<notes>
<body xmlns="http://www.w3.org/1999/xhtml">
<p>FORMULA: C7H13O10P</p>
</body>
</notes>
</species>
<species id="C00246_cyt" name="Butanoic acid_cyt" boundaryCondition="false" compartment="cyt">
<notes>
<body xmlns="http://www.w3.org/1999/xhtml">
<p>FORMULA: C4H8O2</p>
</body>
</notes>
</species>
<species id="C00036_cyt" name="Oxaloacetate_cyt" boundaryCondition="false" compartment="cyt">
<notes>
<body xmlns="http://www.w3.org/1999/xhtml">
<p>FORMULA: C4H4O5</p>
</body>
</notes>
</species>
<species id="C00197_cyt" name="3-Phospho-D-glycerate_cyt" boundaryCondition="false" compartment="cyt">
<notes>
<body xmlns="http://www.w3.org/1999/xhtml">
<p>FORMULA: C3H7O7P</p>
</body>
</notes>
</species>
<species id="QAn_P680_tlm" name="Internal bound semiquinone radical of the Photosystem II_tlm" boundaryCondition="false" compartment="tlm">
<notes>
<body xmlns="http://www.w3.org/1999/xhtml">
<p>FORMULA: C53H80O2</p>
</body>
</notes>
</species>
<species id="C00931_cyt" name="Porphobilinogen_cyt" boundaryCondition="false" compartment="cyt">
<notes>
<body xmlns="http://www.w3.org/1999/xhtml">
<p>FORMULA: C10H14N2O4</p>
</body>
</notes>
</species>
<species id="C15883_cyt" name="2,3-Dimethyl-5-phytylquinol_cyt" boundaryCondition="false" compartment="cyt">
<notes>
<body xmlns="http://www.w3.org/1999/xhtml">
<p>FORMULA: C28H48O2</p>
</body>
</notes>
</species>
<species id="C16160_cyt" name="Linoleoyl-[acyl-carrier protein]_cyt" boundaryCondition="false" compartment="cyt">
<notes>
<body xmlns="http://www.w3.org/1999/xhtml">
<p>FORMULA: C18H31OSR</p>
</body>
</notes>
</species>
<species id="C00080_cyt" name="H+_cyt" boundaryCondition="false" compartment="cyt">
<notes>
<body xmlns="http://www.w3.org/1999/xhtml">
<p>FORMULA: H</p>
</body>
</notes>
</species>
<species id="C16695_tlm" name="Plastoquinol-9_tlm" boundaryCondition="false" compartment="tlm">
<notes>
<body xmlns="http://www.w3.org/1999/xhtml">
<p>FORMULA: C53H82O2</p>
</body>
</notes>
</species>
<species id="C04738_cyt" name="UDP-3-O-(3-hydroxytetradecanoyl)-N-acetylglucosamine_cyt" boundaryCondition="false" compartment="cyt">
<notes>
<body xmlns="http://www.w3.org/1999/xhtml">
<p>FORMULA: C31H53N3O19P2</p>
</body>
</notes>
</species>
<species id="C02987_cyt" name="L-Glutamyl-tRNA(Glu)_cyt" boundaryCondition="false" compartment="cyt">
<notes>
<body xmlns="http://www.w3.org/1999/xhtml">
<p>FORMULA: C20H28N6O13PR</p>
</body>
</notes>
</species>
<species id="C01250_cyt" name="N-Acetyl-L-glutamate 5-semialdehyde_cyt" boundaryCondition="false" compartment="cyt">
<notes>
<body xmlns="http://www.w3.org/1999/xhtml">
<p>FORMULA: C7H11NO4</p>
</body>
</notes>
</species>
<species id="C00048_cyt" name="Glyoxylate_cyt" boundaryCondition="false" compartment="cyt">
<notes>
<body xmlns="http://www.w3.org/1999/xhtml">
<p>FORMULA: C2H2O3</p>
</body>
</notes>
</species>
<species id="C00047_cyt" name="L-Lysine_cyt" boundaryCondition="false" compartment="cyt">
<notes>
<body xmlns="http://www.w3.org/1999/xhtml">
<p>FORMULA: C6H14N2O2</p>
</body>
</notes>
</species>
<species id="C00337_cyt" name="(S)-Dihydroorotate_cyt" boundaryCondition="false" compartment="cyt">
<notes>
<body xmlns="http://www.w3.org/1999/xhtml">
<p>FORMULA: C5H6N2O4</p>
</body>
</notes>
</species>
<species id="C00194_cyt" name="Cobamide coenzyme_cyt" boundaryCondition="false" compartment="cyt">
<notes>
<body xmlns="http://www.w3.org/1999/xhtml">
<p>FORMULA: C72H100CoN18O17P</p>
</body>
</notes>
</species>
<species id="C04454_cyt" name="5-Amino-6-(5'-phosphoribitylamino)uracil_cyt" boundaryCondition="false" compartment="cyt">
<notes>
<body xmlns="http://www.w3.org/1999/xhtml">
<p>FORMULA: C9H17N4O9P</p>
</body>
</notes>
</species>
<species id="E1_ext_b" name="Photon_ext_b" boundaryCondition="true" compartment="ext">
<notes>
<body xmlns="http://www.w3.org/1999/xhtml">
<p>FORMULA: R</p>
</body>
</notes>
</species>
<species id="C00705_cyt" name="dCDP_cyt" boundaryCondition="false" compartment="cyt">
<notes>
<body xmlns="http://www.w3.org/1999/xhtml">
<p>FORMULA: C9H15N3O10P2</p>
</body>
</notes>
</species>
<species id="C00269_PG_cyt" name="CDP-diacylglycerol_PG_cyt" boundaryCondition="false" compartment="cyt">
<notes>
<body xmlns="http://www.w3.org/1999/xhtml">
<p>FORMULA: C14H19N3O15P2R2</p>
</body>
</notes>
</species>
<species id="C00029_cyt" name="UDP-glucose_cyt" boundaryCondition="false" compartment="cyt">
<notes>
<body xmlns="http://www.w3.org/1999/xhtml">
<p>FORMULA: C15H24N2O17P2</p>
</body>
</notes>
</species>
<species id="C00921_cyt" name="Dihydropteroate_cyt" boundaryCondition="false" compartment="cyt">
<notes>
<body xmlns="http://www.w3.org/1999/xhtml">
<p>FORMULA: C14H14N6O3</p>
</body>
</notes>
</species>
<species id="C00704_cyt" name="O2-_cyt" boundaryCondition="false" compartment="cyt">
<notes>
<body xmlns="http://www.w3.org/1999/xhtml">
<p>FORMULA: O2</p>
</body>
</notes>
</species>
<species id="C03025_pps" name="Reduced plastocyanin_pps" boundaryCondition="false" compartment="pps">
<notes>
<body xmlns="http://www.w3.org/1999/xhtml">
<p>FORMULA: R</p>
</body>
</notes>
</species>
<species id="C00149_cyt" name="(S)-Malate_cyt" boundaryCondition="false" compartment="cyt">
<notes>
<body xmlns="http://www.w3.org/1999/xhtml">
<p>FORMULA: C4H6O5</p>
</body>
</notes>
</species>
<species id="C17570_cyt" name="2-Methyl-6-solanyl-1,4-benzoquinol_cyt" boundaryCondition="false" compartment="cyt">
<notes>
<body xmlns="http://www.w3.org/1999/xhtml">
<p>FORMULA: C52H80O2</p>
</body>
</notes>
</species>
<species id="C05755_cyt" name="Decanoyl-[acp]_cyt" boundaryCondition="false" compartment="cyt">
<notes>
<body xmlns="http://www.w3.org/1999/xhtml">
<p>FORMULA: C10H19OSR</p>
</body>
</notes>
</species>
<species id="C00080_tll" name="H+_tll" boundaryCondition="false" compartment="tll">
<notes>
<body xmlns="http://www.w3.org/1999/xhtml">
<p>FORMULA: H</p>
</body>
</notes>
</species>
<species id="C02094_cyt" name="beta-Carotene_cyt" boundaryCondition="false" compartment="cyt">
<notes>
<body xmlns="http://www.w3.org/1999/xhtml">
<p>FORMULA: C40H56</p>
</body>
</notes>
</species>
<species id="C00074_cyt" name="Phosphoenolpyruvate_cyt" boundaryCondition="false" compartment="cyt">
<notes>
<body xmlns="http://www.w3.org/1999/xhtml">
<p>FORMULA: C3H5O6P</p>
</body>
</notes>
</species>
<species id="C02191_cyt" name="Protoporphyrin_cyt" boundaryCondition="false" compartment="cyt">
<notes>
<body xmlns="http://www.w3.org/1999/xhtml">
<p>FORMULA: C34H34N4O4</p>
</body>
</notes>
</species>
<species id="C04039_cyt" name="2,3-Dihydroxy-3-methylbutanoate_cyt" boundaryCondition="false" compartment="cyt">
<notes>
<body xmlns="http://www.w3.org/1999/xhtml">
<p>FORMULA: C5H10O4</p>
</body>
</notes>
</species>
<species id="C00469_cyt" name="Ethanol_cyt" boundaryCondition="false" compartment="cyt">
<notes>
<body xmlns="http://www.w3.org/1999/xhtml">
<p>FORMULA: C2H6O</p>
</body>
</notes>
</species>
<species id="C00080_med" name="H+_med" boundaryCondition="false" compartment="med">
<notes>
<body xmlns="http://www.w3.org/1999/xhtml">
<p>FORMULA: H</p>
</body>
</notes>
</species>
<species id="C01212_cyt" name="UDP-N-acetylmuramoyl-L-alanine_cyt" boundaryCondition="false" compartment="cyt">
<notes>
<body xmlns="http://www.w3.org/1999/xhtml">
<p>FORMULA: C23H36N4O20P2</p>
</body>
</notes>
</species>
<species id="C00460_cyt" name="dUTP_cyt" boundaryCondition="false" compartment="cyt">
<notes>
<body xmlns="http://www.w3.org/1999/xhtml">
<p>FORMULA: C9H15N2O14P3</p>
</body>
</notes>
</species>
<species id="C00430_cyt" name="5-Aminolevulinate_cyt" boundaryCondition="false" compartment="cyt">
<notes>
<body xmlns="http://www.w3.org/1999/xhtml">
<p>FORMULA: C5H9NO3</p>
</body>
</notes>
</species>
<species id="C00059_ext_b" name="Sulfate_ext_b" boundaryCondition="true" compartment="ext">
<notes>
<body xmlns="http://www.w3.org/1999/xhtml">
<p>FORMULA: H2SO4</p>
</body>
</notes>
</species>
<species id="C00624_cyt" name="N-Acetyl-L-glutamate_cyt" boundaryCondition="false" compartment="cyt">
<notes>
<body xmlns="http://www.w3.org/1999/xhtml">
<p>FORMULA: C7H11NO5</p>
</body>
</notes>
</species>
<species id="C00076_cyt" name="Calcium_cyt" boundaryCondition="false" compartment="cyt">
<notes>
<body xmlns="http://www.w3.org/1999/xhtml">
<p>FORMULA: Ca</p>
</body>
</notes>
</species>
<species id="C03972_cyt" name="2,3,4,5-Tetrahydrodipicolinate_cyt" boundaryCondition="false" compartment="cyt">
<notes>
<body xmlns="http://www.w3.org/1999/xhtml">
<p>FORMULA: C7H9NO4</p>
</body>
</notes>
</species>
<species id="C00034_cyt" name="Manganese_cyt" boundaryCondition="false" compartment="cyt">
<notes>
<body xmlns="http://www.w3.org/1999/xhtml">
<p>FORMULA: Mn</p>
</body>
</notes>
</species>
<species id="C00143_cyt" name="5,10-Methylenetetrahydrofolate_cyt" boundaryCondition="false" compartment="cyt">
<notes>
<body xmlns="http://www.w3.org/1999/xhtml">
<p>FORMULA: C20H23N7O6</p>
</body>
</notes>
</species>
<species id="C00244_cyt" name="Nitrate_cyt" boundaryCondition="false" compartment="cyt">
<notes>
<body xmlns="http://www.w3.org/1999/xhtml">
<p>FORMULA: NO3-</p>
</body>
</notes>
</species>
<species id="C00080_ext_b" name="H+_ext_b" boundaryCondition="true" compartment="ext">
<notes>
<body xmlns="http://www.w3.org/1999/xhtml">
<p>FORMULA: H</p>
</body>
</notes>
</species>
<species id="C00416_SQDG_cyt" name="Phosphatidate_SQDG_cyt" boundaryCondition="false" compartment="cyt">
<notes>
<body xmlns="http://www.w3.org/1999/xhtml">
<p>FORMULA: C5H7O8PR2</p>
</body>
</notes>
</species>
<species id="C06022_cyt" name="UDP-3-O-(3-hydroxytetradecanoyl)-D-glucosamine_cyt" boundaryCondition="false" compartment="cyt">
<notes>
<body xmlns="http://www.w3.org/1999/xhtml">
<p>FORMULA: C29H51N3O18P2</p>
</body>
</notes>
</species>
<species id="C00007_pps" name="Oxygen_pps" boundaryCondition="false" compartment="pps">
<notes>
<body xmlns="http://www.w3.org/1999/xhtml">
<p>FORMULA: O2</p>
</body>
</notes>
</species>
<species id="C06319_cyt" name="Precorrin 6Y_cyt" boundaryCondition="false" compartment="cyt">
<notes>
<body xmlns="http://www.w3.org/1999/xhtml">
<p>FORMULA: C44H56N4O16</p>
</body>
</notes>
</species>
<species id="C00105_cyt" name="UMP_cyt" boundaryCondition="false" compartment="cyt">
<notes>
<body xmlns="http://www.w3.org/1999/xhtml">
<p>FORMULA: C9H13N2O9P</p>
</body>
</notes>
</species>
<species id="C00032_cyt" name="Heme_cyt" boundaryCondition="false" compartment="cyt">
<notes>
<body xmlns="http://www.w3.org/1999/xhtml">
<p>FORMULA: C34H32FeN4O4</p>
</body>
</notes>
</species>
<species id="C04411_cyt" name="(2R,3S)-3-Isopropylmalate_cyt" boundaryCondition="false" compartment="cyt">
<notes>
<body xmlns="http://www.w3.org/1999/xhtml">
<p>FORMULA: C7H12O5</p>
</body>
</notes>
</species>
<species id="C11546_cyt" name="2-(beta-D-Glucosyl)-sn-glycerol_cyt" boundaryCondition="false" compartment="cyt">
<notes>
<body xmlns="http://www.w3.org/1999/xhtml">
<p>FORMULA: C9H18O8</p>
</body>
</notes>
</species>
<species id="C00025_cyt" name="L-Glutamate_cyt" boundaryCondition="false" compartment="cyt">
<notes>
<body xmlns="http://www.w3.org/1999/xhtml">
<p>FORMULA: C5H9NO4</p>
</body>
</notes>
</species>
<species id="C00810_cyt" name="(R)-Acetoin_cyt" boundaryCondition="false" compartment="cyt">
<notes>
<body xmlns="http://www.w3.org/1999/xhtml">
<p>FORMULA: C4H8O2</p>
</body>
</notes>
</species>
<species id="C00127_cyt" name="Glutathione disulfide_cyt" boundaryCondition="false" compartment="cyt">
<notes>
<body xmlns="http://www.w3.org/1999/xhtml">
<p>FORMULA: C20H32N6O12S2</p>
</body>
</notes>
</species>
<species id="C14710_ext_b" name="Isobutanol_ext_b" boundaryCondition="true" compartment="ext">
<notes>
<body xmlns="http://www.w3.org/1999/xhtml">
<p>FORMULA: C4H10O</p>
</body>
</notes>
</species>
<species id="C00078_cyt" name="L-Tryptophan_cyt" boundaryCondition="false" compartment="cyt">
<notes>
<body xmlns="http://www.w3.org/1999/xhtml">
<p>FORMULA: C11H12N2O2</p>
</body>
</notes>
</species>
<species id="C16695_cym" name="Plastoquinol-9_cym" boundaryCondition="false" compartment="cym">
<notes>
<body xmlns="http://www.w3.org/1999/xhtml">
<p>FORMULA: C53H82O2</p>
</body>
</notes>
</species>
<species id="C00095_cyt" name="D-Fructose_cyt" boundaryCondition="false" compartment="cyt">
<notes>
<body xmlns="http://www.w3.org/1999/xhtml">
<p>FORMULA: C6H12O6</p>
</body>
</notes>
</species>
<species id="C05754_cyt" name="trans-Dec-2-enoyl-[acp]_cyt" boundaryCondition="false" compartment="cyt">
<notes>
<body xmlns="http://www.w3.org/1999/xhtml">
<p>FORMULA: C10H17OSR</p>
</body>
</notes>
</species>
<species id="S2_P680_tlm" name="Second oxidation state of the cluster of manganese atoms in the Photosystem II (needed for water splitting)_tlm" boundaryCondition="false" compartment="tlm">
<notes>
<body xmlns="http://www.w3.org/1999/xhtml">
<p>FORMULA: R</p>
</body>
</notes>
</species>
<species id="C00160_cyt" name="Glycolate_cyt" boundaryCondition="false" compartment="cyt">
<notes>
<body xmlns="http://www.w3.org/1999/xhtml">
<p>FORMULA: C2H4O3</p>
</body>
</notes>
</species>
<species id="C05786_cyt" name="(3Z)-Phycocyanobilin_cyt" boundaryCondition="false" compartment="cyt">
<notes>
<body xmlns="http://www.w3.org/1999/xhtml">
<p>FORMULA: C33H38N4O6</p>
</body>
</notes>
</species>
<species id="C00229_cyt" name="Acyl-carrier protein_cyt" boundaryCondition="false" compartment="cyt">
<notes>
<body xmlns="http://www.w3.org/1999/xhtml">
<p>FORMULA: HSR</p>
</body>
</notes>
</species>
<species id="C00233_cyt" name="4-Methyl-2-oxopentanoate_cyt" boundaryCondition="false" compartment="cyt">
<notes>
<body xmlns="http://www.w3.org/1999/xhtml">
<p>FORMULA: C6H10O3</p>
</body>
</notes>
</species>
<species id="C00059_cyt" name="Sulfate_cyt" boundaryCondition="false" compartment="cyt">
<notes>
<body xmlns="http://www.w3.org/1999/xhtml">
<p>FORMULA: H2SO4</p>
</body>
</notes>
</species>
<species id="E15_ext_b" name="Propane_ext_b" boundaryCondition="true" compartment="ext">
<notes>
<body xmlns="http://www.w3.org/1999/xhtml">
<p>FORMULA: C3H8</p>
</body>
</notes>
</species>
<species id="C03516_cyt" name="Magnesium protoporphyrin_cyt" boundaryCondition="false" compartment="cyt">
<notes>
<body xmlns="http://www.w3.org/1999/xhtml">
<p>FORMULA: C34H32MgN4O4</p>
</body>
</notes>
</species>
<species id="C00073_cyt" name="L-Methionine_cyt" boundaryCondition="false" compartment="cyt">
<notes>
<body xmlns="http://www.w3.org/1999/xhtml">
<p>FORMULA: C5H11NO2S</p>
</body>
</notes>
</species>
<species id="C00206_cyt" name="dADP_cyt" boundaryCondition="false" compartment="cyt">
<notes>
<body xmlns="http://www.w3.org/1999/xhtml">
<p>FORMULA: C10H15N5O9P2</p>
</body>
</notes>
</species>
<species id="C05760_cyt" name="trans-Tetradec-2-enoyl-[acp]_cyt" boundaryCondition="false" compartment="cyt">
<notes>
<body xmlns="http://www.w3.org/1999/xhtml">
<p>FORMULA: C14H25OSR</p>
</body>
</notes>
</species>
<species id="C00857_cyt" name="Deamino-NAD+_cyt" boundaryCondition="false" compartment="cyt">
<notes>
<body xmlns="http://www.w3.org/1999/xhtml">
<p>FORMULA: C21H27N6O15P2</p>
</body>
</notes>
</species>
<species id="C00169_cyt" name="Carbamoyl phosphate_cyt" boundaryCondition="false" compartment="cyt">
<notes>
<body xmlns="http://www.w3.org/1999/xhtml">
<p>FORMULA: CH4NO5P</p>
</body>
</notes>
</species>
<species id="C00064_cyt" name="L-Glutamine_cyt" boundaryCondition="false" compartment="cyt">
<notes>
<body xmlns="http://www.w3.org/1999/xhtml">
<p>FORMULA: C5H10N2O3</p>
</body>
</notes>
</species>
<species id="C06507_cyt" name="Adenosyl cobyrinate hexaamide_cyt" boundaryCondition="false" compartment="cyt">
<notes>
<body xmlns="http://www.w3.org/1999/xhtml">
<p>FORMULA: C55H77CoN15O11</p>
</body>
</notes>
</species>
<species id="C00988_cax" name="2-Phosphoglycolate_cax" boundaryCondition="false" compartment="cax">
<notes>
<body xmlns="http://www.w3.org/1999/xhtml">
<p>FORMULA: C2H5O6P</p>
</body>
</notes>
</species>
<species id="C11435_cyt" name="4-(Cytidine 5'-diphospho)-2-C-methyl-D-erythritol_cyt" boundaryCondition="false" compartment="cyt">
<notes>
<body xmlns="http://www.w3.org/1999/xhtml">
<p>FORMULA: C14H25N3O14P2</p>
</body>
</notes>
</species>
<species id="C05431_cyt" name="Neurosporene_cyt" boundaryCondition="false" compartment="cyt">
<notes>
<body xmlns="http://www.w3.org/1999/xhtml">
<p>FORMULA: C40H58</p>
</body>
</notes>
</species>
<species id="C00559_cyt" name="Deoxyadenosine_cyt" boundaryCondition="false" compartment="cyt">
<notes>
<body xmlns="http://www.w3.org/1999/xhtml">
<p>FORMULA: C10H13N5O3</p>
</body>
</notes>
</species>
<species id="C00001_tll" name="H2O_tll" boundaryCondition="false" compartment="tll">
<notes>
<body xmlns="http://www.w3.org/1999/xhtml">
<p>FORMULA: H2O</p>
</body>
</notes>
</species>
<species id="C00197_cax" name="3-Phospho-D-glycerate_cax" boundaryCondition="false" compartment="cax">
<notes>
<body xmlns="http://www.w3.org/1999/xhtml">
<p>FORMULA: C3H7O7P</p>
</body>
</notes>
</species>
<species id="C00441_cyt" name="L-Aspartate 4-semialdehyde_cyt" boundaryCondition="false" compartment="cyt">
<notes>
<body xmlns="http://www.w3.org/1999/xhtml">
<p>FORMULA: C4H7NO3</p>
</body>
</notes>
</species>
<species id="C04895_cyt" name="2-Amino-4-hydroxy-6-(erythro-1,2,3-trihydroxypropyl)dihydropteridinetriphosphate_cyt" boundaryCondition="false" compartment="cyt">
<notes>
<body xmlns="http://www.w3.org/1999/xhtml">
<p>FORMULA: C9H16N5O13P3</p>
</body>
</notes>
</species>
<species id="C04652_cyt" name="UDP-2,3-bis(3-hydroxytetradecanoyl)glucosamine_cyt" boundaryCondition="false" compartment="cyt">
<notes>
<body xmlns="http://www.w3.org/1999/xhtml">
<p>FORMULA: C43H77N3O20P2</p>
</body>
</notes>
</species>
<species id="C00288_ext_b" name="HCO3-_ext_b" boundaryCondition="true" compartment="ext">
<notes>
<body xmlns="http://www.w3.org/1999/xhtml">
<p>FORMULA: HCO3</p>
</body>
</notes>
</species>
<species id="C03025_tll" name="Reduced plastocyanin_tll" boundaryCondition="false" compartment="tll">
<notes>
<body xmlns="http://www.w3.org/1999/xhtml">
<p>FORMULA: R</p>
</body>
</notes>
</species>
<species id="C01672_cyt" name="Cadaverine_cyt" boundaryCondition="false" compartment="cyt">
<notes>
<body xmlns="http://www.w3.org/1999/xhtml">
<p>FORMULA: C5H14N2</p>
</body>
</notes>
</species>
<species id="C00168_cyt" name="Hydroxypyruvate_cyt" boundaryCondition="false" compartment="cyt">
<notes>
<body xmlns="http://www.w3.org/1999/xhtml">
<p>FORMULA: C3H4O4</p>
</body>
</notes>
</species>
<species id="C15556_cyt" name="3,4-Dihydroxy-2-butanone 4-phosphate_cyt" boundaryCondition="false" compartment="cyt">
<notes>
<body xmlns="http://www.w3.org/1999/xhtml">
<p>FORMULA: C4H9O6P</p>
</body>
</notes>
</species>
<species id="C05817_cyt" name="(1R,6R)-6-Hydroxy-2-succinylcyclohexa-2,4-diene-1-carboxylate_cyt" boundaryCondition="false" compartment="cyt">
<notes>
<body xmlns="http://www.w3.org/1999/xhtml">
<p>FORMULA: C11H12O6</p>
</body>
</notes>
</species>
<species id="C06143_cyt" name="Poly-beta-hydroxybutyrate_cyt" boundaryCondition="false" compartment="cyt">
<notes>
<body xmlns="http://www.w3.org/1999/xhtml">
<p>FORMULA: C4H6O2R</p>
</body>
</notes>
</species>
<species id="C10385_cym" name="Plastoquinone-9_cym" boundaryCondition="false" compartment="cym">
<notes>
<body xmlns="http://www.w3.org/1999/xhtml">
<p>FORMULA: C53H80O2</p>
</body>
</notes>
</species>
<species id="C00416_MGDG_cyt" name="Phosphatidate_MGDG_cyt" boundaryCondition="false" compartment="cyt">
<notes>
<body xmlns="http://www.w3.org/1999/xhtml">
<p>FORMULA: C5H7O8PR2</p>
</body>
</notes>
</species>
<species id="C01268_cyt" name="5-Amino-6-(5'-phosphoribosylamino)uracil_cyt" boundaryCondition="false" compartment="cyt">
<notes>
<body xmlns="http://www.w3.org/1999/xhtml">
<p>FORMULA: C9H15N4O9P</p>
</body>
</notes>
</species>
<species id="C03794_cyt" name="N6-(1,2-Dicarboxyethyl)-AMP_cyt" boundaryCondition="false" compartment="cyt">
<notes>
<body xmlns="http://www.w3.org/1999/xhtml">
<p>FORMULA: C14H18N5O11P</p>
</body>
</notes>
</species>
<species id="C00234_cyt" name="10-Formyltetrahydrofolate_cyt" boundaryCondition="false" compartment="cyt">
<notes>
<body xmlns="http://www.w3.org/1999/xhtml">
<p>FORMULA: C20H23N7O7</p>
</body>
</notes>
</species>
<species id="C00054_cyt" name="Adenosine 3',5'-bisphosphate_cyt" boundaryCondition="false" compartment="cyt">
<notes>
<body xmlns="http://www.w3.org/1999/xhtml">
<p>FORMULA: C10H15N5O10P2</p>
</body>
</notes>
</species>
<species id="C00119_cyt" name="5-Phospho-alpha-D-ribose 1-diphosphate_cyt" boundaryCondition="false" compartment="cyt">
<notes>
<body xmlns="http://www.w3.org/1999/xhtml">
<p>FORMULA: C5H13O14P3</p>
</body>
</notes>
</species>
<species id="C03175_cyt" name="Shikimate 3-phosphate_cyt" boundaryCondition="false" compartment="cyt">
<notes>
<body xmlns="http://www.w3.org/1999/xhtml">
<p>FORMULA: C7H11O8P</p>
</body>
</notes>
</species>
<species id="C00718_cyt" name="Amylose_cyt" boundaryCondition="false" compartment="cyt">
<notes>
<body xmlns="http://www.w3.org/1999/xhtml">
<p>FORMULA: C6H10O5</p>
</body>
</notes>
</species>
<species id="C05898_cyt" name="Undecaprenyl-diphospho-N-acetylmuramoyl-(N-acetylglucosamine)-L-alanyl-D-glutamyl-meso-2,6-diaminopimeloyl-D-alanyl-D-alanine_cyt" boundaryCondition="false" compartment="cyt">
<notes>
<body xmlns="http://www.w3.org/1999/xhtml">
<p>FORMULA: C95H156N8O28P2</p>
</body>
</notes>
</species>
<species id="C04688_cyt" name="(3R)-3-Hydroxytetradecanoyl-[acyl-carrier protein]_cyt" boundaryCondition="false" compartment="cyt">
<notes>
<body xmlns="http://www.w3.org/1999/xhtml">
<p>FORMULA: C14H27O2SR</p>
</body>
</notes>
</species>
<species id="C00083_cyt" name="Malonyl-CoA_cyt" boundaryCondition="false" compartment="cyt">
<notes>
<body xmlns="http://www.w3.org/1999/xhtml">
<p>FORMULA: C24H38N7O19P3S</p>
</body>
</notes>
</species>
<species id="C00088_cyt" name="Nitrite_cyt" boundaryCondition="false" compartment="cyt">
<notes>
<body xmlns="http://www.w3.org/1999/xhtml">
<p>FORMULA: NO2-</p>
</body>
</notes>
</species>
<species id="C00010_cyt" name="CoA_cyt" boundaryCondition="false" compartment="cyt">
<notes>
<body xmlns="http://www.w3.org/1999/xhtml">
<p>FORMULA: C21H36N7O16P3S</p>
</body>
</notes>
</species>
<species id="C04640_cyt" name="2-(Formamido)-N1-(5'-phosphoribosyl)acetamidine_cyt" boundaryCondition="false" compartment="cyt">
<notes>
<body xmlns="http://www.w3.org/1999/xhtml">
<p>FORMULA: C8H16N3O8P</p>
</body>
</notes>
</species>
<species id="C04501_cyt" name="N-Acetyl-alpha-D-glucosamine 1-phosphate_cyt" boundaryCondition="false" compartment="cyt">
<notes>
<body xmlns="http://www.w3.org/1999/xhtml">
<p>FORMULA: C8H16NO9P</p>
</body>
</notes>
</species>
<species id="C00075_cyt" name="UTP_cyt" boundaryCondition="false" compartment="cyt">
<notes>
<body xmlns="http://www.w3.org/1999/xhtml">
<p>FORMULA: C9H15N2O15P3</p>
</body>
</notes>
</species>
<species id="C01929_cyt" name="L-Histidinal_cyt" boundaryCondition="false" compartment="cyt">
<notes>
<body xmlns="http://www.w3.org/1999/xhtml">
<p>FORMULA: C6H9N3O</p>
</body>
</notes>
</species>
<species id="C04896_cyt" name="5-(5-Phospho-D-ribosylaminoformimino)-1-(5-phosphoribosyl)-imidazole-4-carboxamide_cyt" boundaryCondition="false" compartment="cyt">
<notes>
<body xmlns="http://www.w3.org/1999/xhtml">
<p>FORMULA: C15H25N5O15P2</p>
</body>
</notes>
</species>
<species id="C01137_cyt" name="S-Adenosylmethioninamine_cyt" boundaryCondition="false" compartment="cyt">
<notes>
<body xmlns="http://www.w3.org/1999/xhtml">
<p>FORMULA: C14H23N6O3S</p>
</body>
</notes>
</species>
<species id="C00135_cyt" name="L-Histidine_cyt" boundaryCondition="false" compartment="cyt">
<notes>
<body xmlns="http://www.w3.org/1999/xhtml">
<p>FORMULA: C6H9N3O2</p>
</body>
</notes>
</species>
<species id="C05427_cyt" name="Phytyl diphosphate_cyt" boundaryCondition="false" compartment="cyt">
<notes>
<body xmlns="http://www.w3.org/1999/xhtml">
<p>FORMULA: C20H42O7P2</p>
</body>
</notes>
</species>
<species id="C00275_cyt" name="D-Mannose 6-phosphate_cyt" boundaryCondition="false" compartment="cyt">
<notes>
<body xmlns="http://www.w3.org/1999/xhtml">
<p>FORMULA: C6H13O9P</p>
</body>
</notes>
</species>
<species id="C06232_ext_b" name="Molybdate_ext_b" boundaryCondition="true" compartment="ext">
<notes>
<body xmlns="http://www.w3.org/1999/xhtml">
<p>FORMULA: MoH2O4</p>
</body>
</notes>
</species>
<species id="C00315_cyt" name="Spermidine_cyt" boundaryCondition="false" compartment="cyt">
<notes>
<body xmlns="http://www.w3.org/1999/xhtml">
<p>FORMULA: C7H19N3</p>
</body>
</notes>
</species>
<species id="C11436_cyt" name="2-Phospho-4-(cytidine 5'-diphospho)-2-C-methyl-D-erythritol_cyt" boundaryCondition="false" compartment="cyt">
<notes>
<body xmlns="http://www.w3.org/1999/xhtml">
<p>FORMULA: C14H26N3O17P3</p>
</body>
</notes>
</species>
<species id="C05414_cyt" name="Phytofluene_cyt" boundaryCondition="false" compartment="cyt">
<notes>
<body xmlns="http://www.w3.org/1999/xhtml">
<p>FORMULA: C40H62</p>
</body>
</notes>
</species>
<species id="C00018_cyt" name="Pyridoxal phosphate_cyt" boundaryCondition="false" compartment="cyt">
<notes>
<body xmlns="http://www.w3.org/1999/xhtml">
<p>FORMULA: C8H10NO6P</p>
</body>
</notes>
</species>
<species id="C13508_SQDG_cyt" name="Sulfoquinovosyldiacylglycerol_SQDG_cyt" boundaryCondition="false" compartment="cyt">
<notes>
<body xmlns="http://www.w3.org/1999/xhtml">
<p>FORMULA: C11H16O12SR2</p>
</body>
</notes>
</species>
<species id="C03771_cyt" name="5-Guanidino-2-oxopentanoate_cyt" boundaryCondition="false" compartment="cyt">
<notes>
<body xmlns="http://www.w3.org/1999/xhtml">
<p>FORMULA: C6H11N3O3</p>
</body>
</notes>
</species>
<species id="C04823_cyt" name="1-(5'-Phosphoribosyl)-5-amino-4-(N-succinocarboxamide)-imidazole_cyt" boundaryCondition="false" compartment="cyt">
<notes>
<body xmlns="http://www.w3.org/1999/xhtml">
<p>FORMULA: C13H19N4O12P</p>
</body>
</notes>
</species>
<species id="C01302_cyt" name="1-(2-Carboxyphenylamino)-1-deoxy-D-ribulose 5-phosphate_cyt" boundaryCondition="false" compartment="cyt">
<notes>
<body xmlns="http://www.w3.org/1999/xhtml">
<p>FORMULA: C12H16NO9P</p>
</body>
</notes>
</species>
<species id="C00080_pps" name="H+_pps" boundaryCondition="false" compartment="pps">
<notes>
<body xmlns="http://www.w3.org/1999/xhtml">
<p>FORMULA: H</p>
</body>
</notes>
</species>
<species id="C00750_cyt" name="Spermine_cyt" boundaryCondition="false" compartment="cyt">
<notes>
<body xmlns="http://www.w3.org/1999/xhtml">
<p>FORMULA: C10H26N4</p>
</body>
</notes>
</species>
<species id="C00993_cyt" name="D-Alanyl-D-alanine_cyt" boundaryCondition="false" compartment="cyt">
<notes>
<body xmlns="http://www.w3.org/1999/xhtml">
<p>FORMULA: C6H12N2O3</p>
</body>
</notes>
</species>
<species id="C15811_cyt_b" name="[Enzyme]-cysteine_cyt_b" boundaryCondition="true" compartment="cyt">
<notes>
<body xmlns="http://www.w3.org/1999/xhtml">
<p>FORMULA: C4H6N2O2SR2</p>
</body>
</notes>
</species>
<species id="C16219_cyt" name="3-Oxostearoyl-[acp]_cyt" boundaryCondition="false" compartment="cyt">
<notes>
<body xmlns="http://www.w3.org/1999/xhtml">
<p>FORMULA: C18H33O2SR</p>
</body>
</notes>
</species>
<species id="C04778_cyt" name="N1-(5-Phospho-alpha-D-ribosyl)-5,6-dimethylbenzimidazole_cyt" boundaryCondition="false" compartment="cyt">
<notes>
<body xmlns="http://www.w3.org/1999/xhtml">
<p>FORMULA: C14H19N2O7P</p>
</body>
</notes>
</species>
<species id="HB3p_B6_tlm" name="Heme B located in the Cytochrome-b6/f complex, triply protonated_tlm" boundaryCondition="false" compartment="tlm">
<notes>
<body xmlns="http://www.w3.org/1999/xhtml">
<p>FORMULA: R</p>
</body>
</notes>
</species>
<species id="C01077_cyt" name="O-Acetyl-L-homoserine_cyt" boundaryCondition="false" compartment="cyt">
<notes>
<body xmlns="http://www.w3.org/1999/xhtml">
<p>FORMULA: C6H11NO4</p>
</body>
</notes>
</species>
<species id="C04046_DGDG_cyt" name="3-D-Glucosyl-1,2-diacylglycerol_DGDG_cyt" boundaryCondition="false" compartment="cyt">
<notes>
<body xmlns="http://www.w3.org/1999/xhtml">
<p>FORMULA: C11H16O10R2</p>
</body>
</notes>
</species>
<species id="C02483_cyt" name="gamma-Tocopherol_cyt" boundaryCondition="false" compartment="cyt">
<notes>
<body xmlns="http://www.w3.org/1999/xhtml">
<p>FORMULA: C28H48O2</p>
</body>
</notes>
</species>
<species id="C00097_cyt" name="L-Cysteine_cyt" boundaryCondition="false" compartment="cyt">
<notes>
<body xmlns="http://www.w3.org/1999/xhtml">
<p>FORMULA: C3H7NO2S</p>
</body>
</notes>
</species>
<species id="P680p_tlm" name="Positive charged reaction centre of the Photosystem II (light with 680 nm is sufficient for the excitation of the one reaction center)_tlm" boundaryCondition="false" compartment="tlm">
<notes>
<body xmlns="http://www.w3.org/1999/xhtml">
<p>FORMULA: R</p>
</body>
</notes>
</species>
<species id="C00137_cyt" name="myo-Inositol_cyt" boundaryCondition="false" compartment="cyt">
<notes>
<body xmlns="http://www.w3.org/1999/xhtml">
<p>FORMULA: C6H12O6</p>
</body>
</notes>
</species>
<species id="C01103_cyt" name="Orotidine 5'-phosphate_cyt" boundaryCondition="false" compartment="cyt">
<notes>
<body xmlns="http://www.w3.org/1999/xhtml">
<p>FORMULA: C10H13N2O11P</p>
</body>
</notes>
</species>
<species id="C04556_cyt" name="4-Amino-2-methyl-5-phosphomethylpyrimidine_cyt" boundaryCondition="false" compartment="cyt">
<notes>
<body xmlns="http://www.w3.org/1999/xhtml">
<p>FORMULA: C6H10N3O4P</p>
</body>
</notes>
</species>
<species id="C01328_med" name="HO-_med" boundaryCondition="false" compartment="med">
<notes>
<body xmlns="http://www.w3.org/1999/xhtml">
<p>FORMULA: OH</p>
</body>
</notes>
</species>
<species id="B1_cyt" name="Protein component of biomass_cyt" boundaryCondition="false" compartment="cyt">
<notes>
<body xmlns="http://www.w3.org/1999/xhtml">
<p>FORMULA: R</p>
</body>
</notes>
</species>
<species id="C00305_cyt" name="Magnesium_cyt" boundaryCondition="false" compartment="cyt">
<notes>
<body xmlns="http://www.w3.org/1999/xhtml">
<p>FORMULA: Mg</p>
</body>
</notes>
</species>
<species id="C00152_cyt" name="L-Asparagine_cyt" boundaryCondition="false" compartment="cyt">
<notes>
<body xmlns="http://www.w3.org/1999/xhtml">
<p>FORMULA: C4H8N2O3</p>
</body>
</notes>
</species>
<species id="B3_cyt" name="RNA component of biomass_cyt" boundaryCondition="false" compartment="cyt">
<notes>
<body xmlns="http://www.w3.org/1999/xhtml">
<p>FORMULA: R</p>
</body>
</notes>
</species>
<species id="C16221_cyt" name="(2E)-Octadecenoyl-[acp]_cyt" boundaryCondition="false" compartment="cyt">
<notes>
<body xmlns="http://www.w3.org/1999/xhtml">
<p>FORMULA: C18H33OSR</p>
</body>
</notes>
</species>
<species id="C03263_cyt" name="Coproporphyrinogen III_cyt" boundaryCondition="false" compartment="cyt">
<notes>
<body xmlns="http://www.w3.org/1999/xhtml">
<p>FORMULA: C36H44N4O8</p>
</body>
</notes>
</species>
<species id="C00212_cyt" name="Adenosine_cyt" boundaryCondition="false" compartment="cyt">
<notes>
<body xmlns="http://www.w3.org/1999/xhtml">
<p>FORMULA: C10H13N5O4</p>
</body>
</notes>
</species>
<species id="C00407_cyt" name="L-Isoleucine_cyt" boundaryCondition="false" compartment="cyt">
<notes>
<body xmlns="http://www.w3.org/1999/xhtml">
<p>FORMULA: C6H13NO2</p>
</body>
</notes>
</species>
<species id="C03657_cyt" name="1,4-Dihydroxy-2-naphthoate_cyt" boundaryCondition="false" compartment="cyt">
<notes>
<body xmlns="http://www.w3.org/1999/xhtml">
<p>FORMULA: C11H8O4</p>
</body>
</notes>
</species>
<species id="C00263_cyt" name="L-Homoserine_cyt" boundaryCondition="false" compartment="cyt">
<notes>
<body xmlns="http://www.w3.org/1999/xhtml">
<p>FORMULA: C4H9NO3</p>
</body>
</notes>
</species>
<species id="C00062_cyt" name="L-Arginine_cyt" boundaryCondition="false" compartment="cyt">
<notes>
<body xmlns="http://www.w3.org/1999/xhtml">
<p>FORMULA: C6H14N4O2</p>
</body>
</notes>
</species>
<species id="C00086_ext_b" name="Urea_ext_b" boundaryCondition="true" compartment="ext">
<notes>
<body xmlns="http://www.w3.org/1999/xhtml">
<p>FORMULA: CH4N2O</p>
</body>
</notes>
</species>
<species id="C05763_cyt" name="trans-Hexadec-2-enoyl-[acp]_cyt" boundaryCondition="false" compartment="cyt">
<notes>
<body xmlns="http://www.w3.org/1999/xhtml">
<p>FORMULA: C16H29OSR</p>
</body>
</notes>
</species>
<species id="B6_cyt" name="Soluble pool component of biomass_cyt" boundaryCondition="false" compartment="cyt">
<notes>
<body xmlns="http://www.w3.org/1999/xhtml">
<p>FORMULA: R</p>
</body>
</notes>
</species>
<species id="S0_P680_tlm" name="Starting state of a cluster of probably four manganese atoms_tlm" boundaryCondition="false" compartment="tlm">
<notes>
<body xmlns="http://www.w3.org/1999/xhtml">
<p>FORMULA: R</p>
</body>
</notes>
</species>
<species id="C05925_cyt" name="Dihydroneopterin phosphate_cyt" boundaryCondition="false" compartment="cyt">
<notes>
<body xmlns="http://www.w3.org/1999/xhtml">
<p>FORMULA: C9H14N5O7P</p>
</body>
</notes>
</species>
<species id="C06510_cyt" name="Adenosine-GDP-cobinamide_cyt" boundaryCondition="false" compartment="cyt">
<notes>
<body xmlns="http://www.w3.org/1999/xhtml">
<p>FORMULA: C68H97CoN21O21P2</p>
</body>
</notes>
</species>
<species id="C00089_cyt" name="Sucrose_cyt" boundaryCondition="false" compartment="cyt">
<notes>
<body xmlns="http://www.w3.org/1999/xhtml">
<p>FORMULA: C12H22O11</p>
</body>
</notes>
</species>
<species id="C00158_cyt" name="Citrate_cyt" boundaryCondition="false" compartment="cyt">
<notes>
<body xmlns="http://www.w3.org/1999/xhtml">
<p>FORMULA: C6H8O7</p>
</body>
</notes>
</species>
<species id="C04666_cyt" name="D-erythro-1-(Imidazol-4-yl)glycerol 3-phosphate_cyt" boundaryCondition="false" compartment="cyt">
<notes>
<body xmlns="http://www.w3.org/1999/xhtml">
<p>FORMULA: C6H11N2O6P</p>
</body>
</notes>
</species>
<species id="C00688_cyt" name="dTDP-4-dehydro-6-deoxy-L-mannose_cyt" boundaryCondition="false" compartment="cyt">
<notes>
<body xmlns="http://www.w3.org/1999/xhtml">
<p>FORMULA: C16H24N2O15P2</p>
</body>
</notes>
</species>
<species id="C00068_cyt" name="Thiamin diphosphate_cyt" boundaryCondition="false" compartment="cyt">
<notes>
<body xmlns="http://www.w3.org/1999/xhtml">
<p>FORMULA: C12H19N4O7P2S</p>
</body>
</notes>
</species>
<species id="C13309_cyt" name="2-Phytyl-1,4-naphthoquinone_cyt" boundaryCondition="false" compartment="cyt">
<notes>
<body xmlns="http://www.w3.org/1999/xhtml">
<p>FORMULA: C30H44O2</p>
</body>
</notes>
</species>
<species id="C00011_cyt" name="CO2_cyt" boundaryCondition="false" compartment="cyt">
<notes>
<body xmlns="http://www.w3.org/1999/xhtml">
<p>FORMULA: CO2</p>
</body>
</notes>
</species>
<species id="C14819_ext_b" name="Fe3+_ext_b" boundaryCondition="true" compartment="ext">
<notes>
<body xmlns="http://www.w3.org/1999/xhtml">
<p>FORMULA: Fe</p>
</body>
</notes>
</species>
<species id="C04122_cyt" name="D-1-Aminopropan-2-ol O-phosphate_cyt" boundaryCondition="false" compartment="cyt">
<notes>
<body xmlns="http://www.w3.org/1999/xhtml">
<p>FORMULA: C3H10NO4P</p>
</body>
</notes>
</species>
<species id="C06320_cyt" name="Precorrin 6X_cyt" boundaryCondition="false" compartment="cyt">
<notes>
<body xmlns="http://www.w3.org/1999/xhtml">
<p>FORMULA: C44H54N4O16</p>
</body>
</notes>
</species>
<species id="E10_cyt" name="Cyanophycin_cyt" boundaryCondition="false" compartment="cyt">
<notes>
<body xmlns="http://www.w3.org/1999/xhtml">
<p>FORMULA: C10H17N5O4R</p>
</body>
</notes>
</species>
<species id="C00361_cyt" name="dGDP_cyt" boundaryCondition="false" compartment="cyt">
<notes>
<body xmlns="http://www.w3.org/1999/xhtml">
<p>FORMULA: C10H15N5O10P2</p>
</body>
</notes>
</species>
<species id="C00006_cyt" name="NADP+_cyt" boundaryCondition="false" compartment="cyt">
<notes>
<body xmlns="http://www.w3.org/1999/xhtml">
<p>FORMULA: C21H29N7O17P3</p>
</body>
</notes>
</species>
<species id="C00052_cyt" name="UDP-D-galactose_cyt" boundaryCondition="false" compartment="cyt">
<notes>
<body xmlns="http://www.w3.org/1999/xhtml">
<p>FORMULA: C15H24N2O17P2</p>
</body>
</notes>
</species>
<species id="C00139_cyt" name="Oxidized ferredoxin_cyt" boundaryCondition="false" compartment="cyt">
<notes>
<body xmlns="http://www.w3.org/1999/xhtml">
<p>FORMULA: R</p>
</body>
</notes>
</species>
<species id="C05432_cyt" name="Lycopene_cyt" boundaryCondition="false" compartment="cyt">
<notes>
<body xmlns="http://www.w3.org/1999/xhtml">
<p>FORMULA: C40H56</p>
</body>
</notes>
</species>
<species id="C00005_cyt" name="NADPH_cyt" boundaryCondition="false" compartment="cyt">
<notes>
<body xmlns="http://www.w3.org/1999/xhtml">
<p>FORMULA: C21H30N7O17P3</p>
</body>
</notes>
</species>
<species id="C00004_cyt" name="NADH_cyt" boundaryCondition="false" compartment="cyt">
<notes>
<body xmlns="http://www.w3.org/1999/xhtml">
<p>FORMULA: C21H29N7O14P2</p>
</body>
</notes>
</species>
<species id="C00364_cyt" name="dTMP_cyt" boundaryCondition="false" compartment="cyt">
<notes>
<body xmlns="http://www.w3.org/1999/xhtml">
<p>FORMULA: C10H15N2O8P</p>
</body>
</notes>
</species>
<species id="C16220_cyt" name="3-Hydroxyoctadecanoyl-[acp]_cyt" boundaryCondition="false" compartment="cyt">
<notes>
<body xmlns="http://www.w3.org/1999/xhtml">
<p>FORMULA: C18H35O2SR</p>
</body>
</notes>
</species>
<species id="S1_P680_tlm" name="First oxidation state of the cluster of manganese atoms in the Photosystem II (needed for water splitting)_tlm" boundaryCondition="false" compartment="tlm">
<notes>
<body xmlns="http://www.w3.org/1999/xhtml">
<p>FORMULA: R</p>
</body>
</notes>
</species>
<species id="C03287_cyt" name="L-Glutamyl 5-phosphate_cyt" boundaryCondition="false" compartment="cyt">
<notes>
<body xmlns="http://www.w3.org/1999/xhtml">
<p>FORMULA: C5H10NO7P</p>
</body>
</notes>
</species>
<species id="C01005_cyt" name="O-Phospho-L-serine_cyt" boundaryCondition="false" compartment="cyt">
<notes>
<body xmlns="http://www.w3.org/1999/xhtml">
<p>FORMULA: C3H8NO6P</p>
</body>
</notes>
</species>
<species id="C04145_cyt" name="all-trans-Nonaprenyl diphosphate_cyt" boundaryCondition="false" compartment="cyt">
<notes>
<body xmlns="http://www.w3.org/1999/xhtml">
<p>FORMULA: C45H76O7P2</p>
</body>
</notes>
</species>
<species id="C11829_cyt" name="13(1)-Hydroxy-magnesium-protoporphyrin IX 13-monomethyl ester_cyt" boundaryCondition="false" compartment="cyt">
<notes>
<body xmlns="http://www.w3.org/1999/xhtml">
<p>FORMULA: C35H34MgN4O5</p>
</body>
</notes>
</species>
<species id="C06505_cyt" name="Cob(I)yrinate a,c diamide_cyt" boundaryCondition="false" compartment="cyt">
<notes>
<body xmlns="http://www.w3.org/1999/xhtml">
<p>FORMULA: C45H61CoN6O12</p>
</body>
</notes>
</species>
<species id="C00027_cyt" name="H2O2_cyt" boundaryCondition="false" compartment="cyt">
<notes>
<body xmlns="http://www.w3.org/1999/xhtml">
<p>FORMULA: H2O2</p>
</body>
</notes>
</species>
<species id="C00641_SQDG_cyt" name="1,2-Diacyl-sn-glycerol_SQDG_cyt" boundaryCondition="false" compartment="cyt">
<notes>
<body xmlns="http://www.w3.org/1999/xhtml">
<p>FORMULA: C5H6O5R2</p>
</body>
</notes>
</species>
<species id="C00011_ext_b" name="CO2_ext_b" boundaryCondition="true" compartment="ext">
<notes>
<body xmlns="http://www.w3.org/1999/xhtml">
<p>FORMULA: CO2</p>
</body>
</notes>
</species>
<species id="C10385_B6_S_tlm" name="PQ_B6_S_tlm" boundaryCondition="false" compartment="tlm">
<notes>
<body xmlns="http://www.w3.org/1999/xhtml">
<p>FORMULA: C53H80O2</p>
</body>
</notes>
</species>
<species id="C04732_cyt" name="5-Amino-6-(1-D-ribitylamino)uracil_cyt" boundaryCondition="false" compartment="cyt">
<notes>
<body xmlns="http://www.w3.org/1999/xhtml">
<p>FORMULA: C9H16N4O6</p>
</body>
</notes>
</species>
<species id="C01079_cyt" name="Protoporphyrinogen IX_cyt" boundaryCondition="false" compartment="cyt">
<notes>
<body xmlns="http://www.w3.org/1999/xhtml">
<p>FORMULA: C34H40N4O4</p>
</body>
</notes>
</species>
<species id="C00692_cyt" name="UDP-N-acetylmuramoyl-L-alanyl-D-glutamate_cyt" boundaryCondition="false" compartment="cyt">
<notes>
<body xmlns="http://www.w3.org/1999/xhtml">
<p>FORMULA: C28H43N5O23P2</p>
</body>
</notes>
</species>
<species id="C00282_ext_b" name="Hydrogen_ext_b" boundaryCondition="true" compartment="ext">
<notes>
<body xmlns="http://www.w3.org/1999/xhtml">
<p>FORMULA: H2</p>
</body>
</notes>
</species>
<species id="C00315_ext_b" name="Spermidine_ext_b" boundaryCondition="true" compartment="ext">
<notes>
<body xmlns="http://www.w3.org/1999/xhtml">
<p>FORMULA: C7H19N3</p>
</body>
</notes>
</species>
<species id="C00147_cyt" name="Adenine_cyt" boundaryCondition="false" compartment="cyt">
<notes>
<body xmlns="http://www.w3.org/1999/xhtml">
<p>FORMULA: C5H5N5</p>
</body>
</notes>
</species>
<species id="C02226_cyt" name="2-Methylmaleate_cyt" boundaryCondition="false" compartment="cyt">
<notes>
<body xmlns="http://www.w3.org/1999/xhtml">
<p>FORMULA: C5H6O4</p>
</body>
</notes>
</species>
<species id="C11437_cyt" name="1-Deoxy-D-xylulose 5-phosphate_cyt" boundaryCondition="false" compartment="cyt">
<notes>
<body xmlns="http://www.w3.org/1999/xhtml">
<p>FORMULA: C5H11O7P</p>
</body>
</notes>
</species>
<species id="PQH_B6_L_tlm" name="Plastosemiquinone located at the luminal side of the Cytochrome-b6/f complex_tlm" boundaryCondition="false" compartment="tlm">
<notes>
<body xmlns="http://www.w3.org/1999/xhtml">
<p>FORMULA: C53H81O2</p>
</body>
</notes>
</species>
<species id="C00024_cyt" name="Acetyl-CoA_cyt" boundaryCondition="false" compartment="cyt">
<notes>
<body xmlns="http://www.w3.org/1999/xhtml">
<p>FORMULA: C23H38N7O17P3S</p>
</body>
</notes>
</species>
<species id="C04536_cyt" name="Magnesium protoporphyrin monomethyl ester_cyt" boundaryCondition="false" compartment="cyt">
<notes>
<body xmlns="http://www.w3.org/1999/xhtml">
<p>FORMULA: C35H34MgN4O4</p>
</body>
</notes>
</species>
<species id="C06142_ext_b" name="1-Butanol_ext_b" boundaryCondition="true" compartment="ext">
<notes>
<body xmlns="http://www.w3.org/1999/xhtml">
<p>FORMULA: C4H10O</p>
</body>
</notes>
</species>
<species id="E19_cyt" name="5-Deoxy-D-ribose_cyt" boundaryCondition="false" compartment="cyt">
<notes>
<body xmlns="http://www.w3.org/1999/xhtml">
<p>FORMULA: C5H10O4</p>
</body>
</notes>
</species>
<species id="E50_med" name="Carbonate_med" boundaryCondition="false" compartment="med">
<notes>
<body xmlns="http://www.w3.org/1999/xhtml">
<p>FORMULA: CO3</p>
</body>
</notes>
</species>
<species id="C03451_cyt" name="(R)-S-Lactoylglutathione_cyt" boundaryCondition="false" compartment="cyt">
<notes>
<body xmlns="http://www.w3.org/1999/xhtml">
<p>FORMULA: C13H21N3O8S</p>
</body>
</notes>
</species>
<species id="C02059_cyt" name="Phylloquinone_cyt" boundaryCondition="false" compartment="cyt">
<notes>
<body xmlns="http://www.w3.org/1999/xhtml">
<p>FORMULA: C31H46O2</p>
</body>
</notes>
</species>
<species id="C00258_cyt" name="D-Glycerate_cyt" boundaryCondition="false" compartment="cyt">
<notes>
<body xmlns="http://www.w3.org/1999/xhtml">
<p>FORMULA: C3H6O4</p>
</body>
</notes>
</species>
<species id="C03340_cyt" name="L-2,3-Dihydrodipicolinate_cyt" boundaryCondition="false" compartment="cyt">
<notes>
<body xmlns="http://www.w3.org/1999/xhtml">
<p>FORMULA: C7H7NO4</p>
</body>
</notes>
</species>
<species id="C16519_cyt" name="2-Succinyl-5-enolpyruvyl-6-hydroxy-3-cyclohexene-1-carboxylate_cyt" boundaryCondition="false" compartment="cyt">
<notes>
<body xmlns="http://www.w3.org/1999/xhtml">
<p>FORMULA: C14H16O9</p>
</body>
</notes>
</species>
<species id="C03090_cyt" name="5-Phosphoribosylamine_cyt" boundaryCondition="false" compartment="cyt">
<notes>
<body xmlns="http://www.w3.org/1999/xhtml">
<p>FORMULA: C5H12NO7P</p>
</body>
</notes>
</species>
<species id="C00001_cyt" name="H2O_cyt" boundaryCondition="false" compartment="cyt">
<notes>
<body xmlns="http://www.w3.org/1999/xhtml">
<p>FORMULA: H2O</p>
</body>
</notes>
</species>
<species id="C05223_cyt" name="Dodecanoyl-[acyl-carrier protein]_cyt" boundaryCondition="false" compartment="cyt">
<notes>
<body xmlns="http://www.w3.org/1999/xhtml">
<p>FORMULA: C12H23OSR</p>
</body>
</notes>
</species>
<species id="C17349_cyt" name="Guanidine_cyt" boundaryCondition="false" compartment="cyt">
<notes>
<body xmlns="http://www.w3.org/1999/xhtml">
<p>FORMULA: CH5N3</p>
</body>
</notes>
</species>
<species id="C00091_cyt" name="Succinyl-CoA_cyt" boundaryCondition="false" compartment="cyt">
<notes>
<body xmlns="http://www.w3.org/1999/xhtml">
<p>FORMULA: C25H40N7O19P3S</p>
</body>
</notes>
</species>
<species id="C08592_cyt" name="Echinenone_cyt" boundaryCondition="false" compartment="cyt">
<notes>
<body xmlns="http://www.w3.org/1999/xhtml">
<p>FORMULA: C40H54O</p>
</body>
</notes>
</species>
<species id="C00344_PG_cyt" name="Phosphatidylglycerol_PG_cyt" boundaryCondition="false" compartment="cyt">
<notes>
<body xmlns="http://www.w3.org/1999/xhtml">
<p>FORMULA: C8H13O10PR2</p>
</body>
</notes>
</species>
<species id="C06503_cyt" name="Hydrogenobyrinate a,c diamide_cyt" boundaryCondition="false" compartment="cyt">
<notes>
<body xmlns="http://www.w3.org/1999/xhtml">
<p>FORMULA: C45H62N6O12</p>
</body>
</notes>
</species>
<species id="C08388_ext_b" name="Pentadecane_ext_b" boundaryCondition="true" compartment="ext">
<notes>
<body xmlns="http://www.w3.org/1999/xhtml">
<p>FORMULA: C15H32</p>
</body>
</notes>
</species>
<species id="C05198_cyt" name="5'-Deoxyadenosine_cyt" boundaryCondition="false" compartment="cyt">
<notes>
<body xmlns="http://www.w3.org/1999/xhtml">
<p>FORMULA: C10H13N5O3</p>
</body>
</notes>
</species>
<species id="C00493_cyt" name="Shikimate_cyt" boundaryCondition="false" compartment="cyt">
<notes>
<body xmlns="http://www.w3.org/1999/xhtml">
<p>FORMULA: C7H10O5</p>
</body>
</notes>
</species>
<species id="C04046_MGDG_cyt" name="3-D-Glucosyl-1,2-diacylglycerol_MGDG_cyt" boundaryCondition="false" compartment="cyt">
<notes>
<body xmlns="http://www.w3.org/1999/xhtml">
<p>FORMULA: C11H16O10R2</p>
</body>
</notes>
</species>
<species id="C00034_ext_b" name="Manganese_ext_b" boundaryCondition="true" compartment="ext">
<notes>
<body xmlns="http://www.w3.org/1999/xhtml">
<p>FORMULA: Mn</p>
</body>
</notes>
</species>
<species id="C05413_cyt" name="Phytoene_cyt" boundaryCondition="false" compartment="cyt">
<notes>
<body xmlns="http://www.w3.org/1999/xhtml">
<p>FORMULA: C40H64</p>
</body>
</notes>
</species>
<species id="C01236_cyt" name="D-Glucono-1,5-lactone 6-phosphate_cyt" boundaryCondition="false" compartment="cyt">
<notes>
<body xmlns="http://www.w3.org/1999/xhtml">
<p>FORMULA: C6H11O9P</p>
</body>
</notes>
</species>
<species id="C03492_cyt" name="D-4'-Phosphopantothenate_cyt" boundaryCondition="false" compartment="cyt">
<notes>
<body xmlns="http://www.w3.org/1999/xhtml">
<p>FORMULA: C9H18NO8P</p>
</body>
</notes>
</species>
<species id="C00416_DGDG_cyt" name="Phosphatidate_DGDG_cyt" boundaryCondition="false" compartment="cyt">
<notes>
<body xmlns="http://www.w3.org/1999/xhtml">
<p>FORMULA: C5H7O8PR2</p>
</body>
</notes>
</species>
<species id="PQH_B6_L_cym" name="Plastosemiquinone located at the luminal side of the Cytochrome-b6/f complex_cym" boundaryCondition="false" compartment="cym">
<notes>
<body xmlns="http://www.w3.org/1999/xhtml">
<p>FORMULA: C53H81O2</p>
</body>
</notes>
</species>
<species id="C01330_cyt" name="Sodium_cyt" boundaryCondition="false" compartment="cyt">
<notes>
<body xmlns="http://www.w3.org/1999/xhtml">
<p>FORMULA: Na</p>
</body>
</notes>
</species>
<species id="B7_cyt" name="Ion component of biomass_cyt" boundaryCondition="false" compartment="cyt">
<notes>
<body xmlns="http://www.w3.org/1999/xhtml">
<p>FORMULA: R</p>
</body>
</notes>
</species>
<species id="C16521_ext_b" name="Isoprene_ext_b" boundaryCondition="true" compartment="ext">
<notes>
<body xmlns="http://www.w3.org/1999/xhtml">
<p>FORMULA: C5H8</p>
</body>
</notes>
</species>
<species id="E15_cyt" name="Propane_cyt" boundaryCondition="false" compartment="cyt">
<notes>
<body xmlns="http://www.w3.org/1999/xhtml">
<p>FORMULA: C3H8</p>
</body>
</notes>
</species>
<species id="C01165_cyt" name="L-Glutamate 5-semialdehyde_cyt" boundaryCondition="false" compartment="cyt">
<notes>
<body xmlns="http://www.w3.org/1999/xhtml">
<p>FORMULA: C5H9NO3</p>
</body>
</notes>
</species>
<species id="C03939_cyt" name="Acetyl-[acyl-carrier protein]_cyt" boundaryCondition="false" compartment="cyt">
<notes>
<body xmlns="http://www.w3.org/1999/xhtml">
<p>FORMULA: C2H3OSR</p>
</body>
</notes>
</species>
<species id="C03162_pps" name="Oxidized plastocyanin_pps" boundaryCondition="false" compartment="pps">
<notes>
<body xmlns="http://www.w3.org/1999/xhtml">
<p>FORMULA: R</p>
</body>
</notes>
</species>
<species id="C00500_cyt" name="Biliverdin_cyt" boundaryCondition="false" compartment="cyt">
<notes>
<body xmlns="http://www.w3.org/1999/xhtml">
<p>FORMULA: C33H34N4O6</p>
</body>
</notes>
</species>
<species id="C03406_cyt" name="N-(L-Arginino)succinate_cyt" boundaryCondition="false" compartment="cyt">
<notes>
<body xmlns="http://www.w3.org/1999/xhtml">
<p>FORMULA: C10H18N4O6</p>
</body>
</notes>
</species>
<species id="C04751_cyt" name="1-(5-Phospho-D-ribosyl)-5-amino-4-imidazolecarboxylate_cyt" boundaryCondition="false" compartment="cyt">
<notes>
<body xmlns="http://www.w3.org/1999/xhtml">
<p>FORMULA: C9H14N3O9P</p>
</body>
</notes>
</species>
<species id="C00070_cyt" name="Copper_cyt" boundaryCondition="false" compartment="cyt">
<notes>
<body xmlns="http://www.w3.org/1999/xhtml">
<p>FORMULA: Cu</p>
</body>
</notes>
</species>
<species id="C00438_cyt" name="N-Carbamoyl-L-aspartate_cyt" boundaryCondition="false" compartment="cyt">
<notes>
<body xmlns="http://www.w3.org/1999/xhtml">
<p>FORMULA: C5H8N2O5</p>
</body>
</notes>
</species>
<species id="C16161_cyt" name="alpha-Linolenoyl-ACP_cyt" boundaryCondition="false" compartment="cyt">
<notes>
<body xmlns="http://www.w3.org/1999/xhtml">
<p>FORMULA: C18H29OSR</p>
</body>
</notes>
</species>
<species id="C00065_cyt" name="L-Serine_cyt" boundaryCondition="false" compartment="cyt">
<notes>
<body xmlns="http://www.w3.org/1999/xhtml">
<p>FORMULA: C3H7NO3</p>
</body>
</notes>
</species>
<species id="C00155_cyt" name="L-Homocysteine_cyt" boundaryCondition="false" compartment="cyt">
<notes>
<body xmlns="http://www.w3.org/1999/xhtml">
<p>FORMULA: C4H9NO2S</p>
</body>
</notes>
</species>
<species id="C01468_ext_b" name="4-Cresol_ext_b" boundaryCondition="true" compartment="ext">
<notes>
<body xmlns="http://www.w3.org/1999/xhtml">
<p>FORMULA: C7H8O</p>
</body>
</notes>
</species>
<species id="C04807_cyt" name="2-Amino-7,8-dihydro-4-hydroxy-6-(diphosphooxymethyl)pteridine_cyt" boundaryCondition="false" compartment="cyt">
<notes>
<body xmlns="http://www.w3.org/1999/xhtml">
<p>FORMULA: C7H11N5O8P2</p>
</body>
</notes>
</species>
<species id="C00070_ext_b" name="Copper_ext_b" boundaryCondition="true" compartment="ext">
<notes>
<body xmlns="http://www.w3.org/1999/xhtml">
<p>FORMULA: Cu</p>
</body>
</notes>
</species>
<species id="C11453_cyt" name="2-C-Methyl-D-erythritol 2,4-cyclodiphosphate_cyt" boundaryCondition="false" compartment="cyt">
<notes>
<body xmlns="http://www.w3.org/1999/xhtml">
<p>FORMULA: C5H12O9P2</p>
</body>
</notes>
</species>
<species id="C01353_med" name="Carbonic acid_med" boundaryCondition="false" compartment="med">
<notes>
<body xmlns="http://www.w3.org/1999/xhtml">
<p>FORMULA: H2CO3</p>
</body>
</notes>
</species>
<species id="C03692_MGDG_cyt" name="1,2-Diacyl-3-beta-D-galactosyl-sn-glycerol_MGDG_cyt" boundaryCondition="false" compartment="cyt">
<notes>
<body xmlns="http://www.w3.org/1999/xhtml">
<p>FORMULA: C11H16O10R2</p>
</body>
</notes>
</species>
<species id="C02730_cyt" name="2-Succinylbenzoate_cyt" boundaryCondition="false" compartment="cyt">
<notes>
<body xmlns="http://www.w3.org/1999/xhtml">
<p>FORMULA: C11H10O5</p>
</body>
</notes>
</species>
<species id="C00134_ext_b" name="Putrescine_ext_b" boundaryCondition="true" compartment="ext">
<notes>
<body xmlns="http://www.w3.org/1999/xhtml">
<p>FORMULA: C4H12N2</p>
</body>
</notes>
</species>
<species id="C00666_cyt" name="LL-2,6-Diaminoheptanedioate_cyt" boundaryCondition="false" compartment="cyt">
<notes>
<body xmlns="http://www.w3.org/1999/xhtml">
<p>FORMULA: C7H14N2O4</p>
</body>
</notes>
</species>
<species id="P700p_tlm" name="Positive charged reaction centre of the Photosystem I (light with 700 nm is sufficient for the excitation of the one reaction center)_tlm" boundaryCondition="false" compartment="tlm">
<notes>
<body xmlns="http://www.w3.org/1999/xhtml">
<p>FORMULA: R</p>
</body>
</notes>
</species>
<species id="C00231_cyt" name="D-Xylulose 5-phosphate_cyt" boundaryCondition="false" compartment="cyt">
<notes>
<body xmlns="http://www.w3.org/1999/xhtml">
<p>FORMULA: C5H11O8P</p>
</body>
</notes>
</species>
<species id="C01838_cyt" name="Octadecanal_cyt" boundaryCondition="false" compartment="cyt">
<notes>
<body xmlns="http://www.w3.org/1999/xhtml">
<p>FORMULA: C18H36O</p>
</body>
</notes>
</species>
<species id="C00007_cax" name="Oxygen_cax" boundaryCondition="false" compartment="cax">
<notes>
<body xmlns="http://www.w3.org/1999/xhtml">
<p>FORMULA: O2</p>
</body>
</notes>
</species>
<species id="C11811_cyt" name="1-Hydroxy-2-methyl-2-butenyl 4-diphosphate_cyt" boundaryCondition="false" compartment="cyt">
<notes>
<body xmlns="http://www.w3.org/1999/xhtml">
<p>FORMULA: C5H12O8P2</p>
</body>
</notes>
</species>
<species id="C00445_cyt" name="5,10-Methenyltetrahydrofolate_cyt" boundaryCondition="false" compartment="cyt">
<notes>
<body xmlns="http://www.w3.org/1999/xhtml">
<p>FORMULA: C20H22N7O6</p>
</body>
</notes>
</species>
<species id="C00209_cyt" name="Oxalate_cyt" boundaryCondition="false" compartment="cyt">
<notes>
<body xmlns="http://www.w3.org/1999/xhtml">
<p>FORMULA: C2H2O4</p>
</body>
</notes>
</species>
<species id="C03393_cyt" name="4-Phospho-D-erythronate_cyt" boundaryCondition="false" compartment="cyt">
<notes>
<body xmlns="http://www.w3.org/1999/xhtml">
<p>FORMULA: C4H9O8P</p>
</body>
</notes>
</species>
<species id="C00061_cyt" name="FMN_cyt" boundaryCondition="false" compartment="cyt">
<notes>
<body xmlns="http://www.w3.org/1999/xhtml">
<p>FORMULA: C17H21N4O9P</p>
</body>
</notes>
</species>
<species id="C00022_cyt" name="Pyruvate_cyt" boundaryCondition="false" compartment="cyt">
<notes>
<body xmlns="http://www.w3.org/1999/xhtml">
<p>FORMULA: C3H4O3</p>
</body>
</notes>
</species>
<species id="C00044_cyt" name="GTP_cyt" boundaryCondition="false" compartment="cyt">
<notes>
<body xmlns="http://www.w3.org/1999/xhtml">
<p>FORMULA: C10H16N5O14P3</p>
</body>
</notes>
</species>
<species id="C01179_cyt" name="3-(4-Hydroxyphenyl)pyruvate_cyt" boundaryCondition="false" compartment="cyt">
<notes>
<body xmlns="http://www.w3.org/1999/xhtml">
<p>FORMULA: C9H8O4</p>
</body>
</notes>
</species>
<species id="C01185_cyt" name="Nicotinate D-ribonucleotide_cyt" boundaryCondition="false" compartment="cyt">
<notes>
<body xmlns="http://www.w3.org/1999/xhtml">
<p>FORMULA: C11H15NO9P</p>
</body>
</notes>
</species>
<species id="B2_cyt" name="DNA component of biomass_cyt" boundaryCondition="false" compartment="cyt">
<notes>
<body xmlns="http://www.w3.org/1999/xhtml">
<p>FORMULA: R</p>
</body>
</notes>
</species>
<species id="C03373_cyt" name="Aminoimidazole ribotide_cyt" boundaryCondition="false" compartment="cyt">
<notes>
<body xmlns="http://www.w3.org/1999/xhtml">
<p>FORMULA: C8H14N3O7P</p>
</body>
</notes>
</species>
<species id="C01157_cyt" name="trans-4-Hydroxy-L-proline_cyt" boundaryCondition="false" compartment="cyt">
<notes>
<body xmlns="http://www.w3.org/1999/xhtml">
<p>FORMULA: C5H9NO3</p>
</body>
</notes>
</species>
<species id="D01924_cyt" name="1-Octadecanol_cyt" boundaryCondition="false" compartment="cyt">
<notes>
<body xmlns="http://www.w3.org/1999/xhtml">
<p>FORMULA: C18H38O</p>
</body>
</notes>
</species>
<species id="C00021_cyt" name="S-Adenosyl-L-homocysteine_cyt" boundaryCondition="false" compartment="cyt">
<notes>
<body xmlns="http://www.w3.org/1999/xhtml">
<p>FORMULA: C14H20N6O5S</p>
</body>
</notes>
</species>
<species id="C00327_cyt" name="L-Citrulline_cyt" boundaryCondition="false" compartment="cyt">
<notes>
<body xmlns="http://www.w3.org/1999/xhtml">
<p>FORMULA: C6H13N3O3</p>
</body>
</notes>
</species>
<species id="C11638_cyt" name="3-Amino-2-oxopropyl phosphate_cyt" boundaryCondition="false" compartment="cyt">
<notes>
<body xmlns="http://www.w3.org/1999/xhtml">
<p>FORMULA: C3H8NO5P</p>
</body>
</notes>
</species>
<species id="C00227_cyt" name="Acetyl phosphate_cyt" boundaryCondition="false" compartment="cyt">
<notes>
<body xmlns="http://www.w3.org/1999/xhtml">
<p>FORMULA: C2H5O5P</p>
</body>
</notes>
</species>
<species id="C05756_cyt" name="3-Oxododecanoyl-[acp]_cyt" boundaryCondition="false" compartment="cyt">
<notes>
<body xmlns="http://www.w3.org/1999/xhtml">
<p>FORMULA: C12H21O2SR</p>
</body>
</notes>
</species>
<species id="C00288_cyt" name="HCO3-_cyt" boundaryCondition="false" compartment="cyt">
<notes>
<body xmlns="http://www.w3.org/1999/xhtml">
<p>FORMULA: HCO3</p>
</body>
</notes>
</species>
<species id="C00885_cyt" name="Isochorismate_cyt" boundaryCondition="false" compartment="cyt">
<notes>
<body xmlns="http://www.w3.org/1999/xhtml">
<p>FORMULA: C10H10O6</p>
</body>
</notes>
</species>
<species id="HB2p_B6_cym" name="Heme B located in the Cytochrome-b6/f complex, twice protonated_cym" boundaryCondition="false" compartment="cym">
<notes>
<body xmlns="http://www.w3.org/1999/xhtml">
<p>FORMULA: R</p>
</body>
</notes>
</species>
<species id="C00049_cyt" name="L-Aspartate_cyt" boundaryCondition="false" compartment="cyt">
<notes>
<body xmlns="http://www.w3.org/1999/xhtml">
<p>FORMULA: C4H7NO4</p>
</body>
</notes>
</species>
<species id="C00900_cyt" name="2-Acetolactate_cyt" boundaryCondition="false" compartment="cyt">
<notes>
<body xmlns="http://www.w3.org/1999/xhtml">
<p>FORMULA: C5H8O4</p>
</body>
</notes>
</species>
<species id="C00129_cyt" name="Isopentenyl diphosphate_cyt" boundaryCondition="false" compartment="cyt">
<notes>
<body xmlns="http://www.w3.org/1999/xhtml">
<p>FORMULA: C5H12O7P2</p>
</body>
</notes>
</species>
<species id="C04877_cyt" name="UDP-N-acetylmuramoyl-L-alanyl-D-gamma-glutamyl-meso-2,6-diaminopimelate_cyt" boundaryCondition="false" compartment="cyt">
<notes>
<body xmlns="http://www.w3.org/1999/xhtml">
<p>FORMULA: C35H55N7O26P2</p>
</body>
</notes>
</species>
<species id="C00179_cyt" name="Agmatine_cyt" boundaryCondition="false" compartment="cyt">
<notes>
<body xmlns="http://www.w3.org/1999/xhtml">
<p>FORMULA: C5H14N4</p>
</body>
</notes>
</species>
<species id="C00063_cyt" name="CTP_cyt" boundaryCondition="false" compartment="cyt">
<notes>
<body xmlns="http://www.w3.org/1999/xhtml">
<p>FORMULA: C9H16N3O14P3</p>
</body>
</notes>
</species>
<species id="C01342_ext_b" name="NH4+_ext_b" boundaryCondition="true" compartment="ext">
<notes>
<body xmlns="http://www.w3.org/1999/xhtml">
<p>FORMULA: NH4</p>
</body>
</notes>
</species>
<species id="C00011_cax" name="CO2_cax" boundaryCondition="false" compartment="cax">
<notes>
<body xmlns="http://www.w3.org/1999/xhtml">
<p>FORMULA: CO2</p>
</body>
</notes>
</species>
<species id="C03741_cyt" name="(S)-4-Amino-5-oxopentanoate_cyt" boundaryCondition="false" compartment="cyt">
<notes>
<body xmlns="http://www.w3.org/1999/xhtml">
<p>FORMULA: C5H9NO3</p>
</body>
</notes>
</species>
<species id="C06006_cyt" name="(S)-2-Aceto-2-hydroxybutanoate_cyt" boundaryCondition="false" compartment="cyt">
<notes>
<body xmlns="http://www.w3.org/1999/xhtml">
<p>FORMULA: C6H10O4</p>
</body>
</notes>
</species>
<species id="C00463_cyt" name="Indole_cyt" boundaryCondition="false" compartment="cyt">
<notes>
<body xmlns="http://www.w3.org/1999/xhtml">
<p>FORMULA: C8H7N</p>
</body>
</notes>
</species>
<species id="C00343_cyt" name="Thioredoxin disulfide_cyt" boundaryCondition="false" compartment="cyt">
<notes>
<body xmlns="http://www.w3.org/1999/xhtml">
<p>FORMULA: C10H12N4O4S2R4</p>
</body>
</notes>
</species>
<species id="C00053_cyt" name="3'-Phosphoadenylyl sulfate_cyt" boundaryCondition="false" compartment="cyt">
<notes>
<body xmlns="http://www.w3.org/1999/xhtml">
<p>FORMULA: C10H15N5O13P2S</p>
</body>
</notes>
</species>
<species id="C00175_cyt" name="Cobalt ion_cyt" boundaryCondition="false" compartment="cyt">
<notes>
<body xmlns="http://www.w3.org/1999/xhtml">
<p>FORMULA: Co</p>
</body>
</notes>
</species>
<species id="RRieske_B6_tlm" name="Reduced rieske_B6_tlm" boundaryCondition="false" compartment="tlm">
<notes>
<body xmlns="http://www.w3.org/1999/xhtml">
<p>FORMULA: R</p>
</body>
</notes>
</species>
<species id="C01300_cyt" name="2-Amino-4-hydroxy-6-hydroxymethyl-7,8-dihydropteridine_cyt" boundaryCondition="false" compartment="cyt">
<notes>
<body xmlns="http://www.w3.org/1999/xhtml">
<p>FORMULA: C7H9N5O2</p>
</body>
</notes>
</species>
<species id="C15670_cyt" name="Heme A_cyt" boundaryCondition="false" compartment="cyt">
<notes>
<body xmlns="http://www.w3.org/1999/xhtml">
<p>FORMULA: C49H56FeN4O6</p>
</body>
</notes>
</species>
<species id="C00995_cyt_b" name="Ferricytochrome b1_cyt_b" boundaryCondition="true" compartment="cyt">
<notes>
<body xmlns="http://www.w3.org/1999/xhtml">
<p>FORMULA: R</p>
</body>
</notes>
</species>
<species id="C05747_cyt" name="(R)-3-Hydroxyhexanoyl-[acp]_cyt" boundaryCondition="false" compartment="cyt">
<notes>
<body xmlns="http://www.w3.org/1999/xhtml">
<p>FORMULA: C6H11O2SR</p>
</body>
</notes>
</species>
<species id="C02097_cyt" name="dTDP-galactose_cyt" boundaryCondition="false" compartment="cyt">
<notes>
<body xmlns="http://www.w3.org/1999/xhtml">
<p>FORMULA: C16H26N2O16P2</p>
</body>
</notes>
</species>
<species id="C00641_DGDG_cyt" name="1,2-Diacyl-sn-glycerol_DGDG_cyt" boundaryCondition="false" compartment="cyt">
<notes>
<body xmlns="http://www.w3.org/1999/xhtml">
<p>FORMULA: C5H6O5R2</p>
</body>
</notes>
</species>
<species id="C11355_cyt" name="4-Amino-4-deoxychorismate_cyt" boundaryCondition="false" compartment="cyt">
<notes>
<body xmlns="http://www.w3.org/1999/xhtml">
<p>FORMULA: C10H11NO5</p>
</body>
</notes>
</species>
<species id="C01641_cyt" name="tRNA(Glu)_cyt" boundaryCondition="false" compartment="cyt">
<notes>
<body xmlns="http://www.w3.org/1999/xhtml">
<p>FORMULA: C15H21N5O10PR</p>
</body>
</notes>
</species>
<species id="C08591_cyt" name="beta-Cryptoxanthin_cyt" boundaryCondition="false" compartment="cyt">
<notes>
<body xmlns="http://www.w3.org/1999/xhtml">
<p>FORMULA: C40H56O</p>
</body>
</notes>
</species>
<species id="C01267_cyt" name="3-(Imidazol-4-yl)-2-oxopropyl phosphate_cyt" boundaryCondition="false" compartment="cyt">
<notes>
<body xmlns="http://www.w3.org/1999/xhtml">
<p>FORMULA: C6H9N2O5P</p>
</body>
</notes>
</species>
<species id="C00013_cyt" name="Diphosphate_cyt" boundaryCondition="false" compartment="cyt">
<notes>
<body xmlns="http://www.w3.org/1999/xhtml">
<p>FORMULA: P2H4O7</p>
</body>
</notes>
</species>
<species id="C01051_cyt" name="Uroporphyrinogen III_cyt" boundaryCondition="false" compartment="cyt">
<notes>
<body xmlns="http://www.w3.org/1999/xhtml">
<p>FORMULA: C40H44N4O16</p>
</body>
</notes>
</species>
<species id="C00051_cyt" name="Glutathione_cyt" boundaryCondition="false" compartment="cyt">
<notes>
<body xmlns="http://www.w3.org/1999/xhtml">
<p>FORMULA: C10H17N3O6S</p>
</body>
</notes>
</species>
<species id="C03912_cyt" name="(S)-1-Pyrroline-5-carboxylate_cyt" boundaryCondition="false" compartment="cyt">
<notes>
<body xmlns="http://www.w3.org/1999/xhtml">
<p>FORMULA: C5H7NO2</p>
</body>
</notes>
</species>
<species id="C03319_cyt" name="dTDP-6-deoxy-L-mannose_cyt" boundaryCondition="false" compartment="cyt">
<notes>
<body xmlns="http://www.w3.org/1999/xhtml">
<p>FORMULA: C16H26N2O15P2</p>
</body>
</notes>
</species>
<species id="C06399_cyt" name="Hydrogenobyrinate_cyt" boundaryCondition="false" compartment="cyt">
<notes>
<body xmlns="http://www.w3.org/1999/xhtml">
<p>FORMULA: C45H60N4O14</p>
</body>
</notes>
</species>
<species id="C06142_cyt" name="1-Butanol_cyt" boundaryCondition="false" compartment="cyt">
<notes>
<body xmlns="http://www.w3.org/1999/xhtml">
<p>FORMULA: C4H10O</p>
</body>
</notes>
</species>
<species id="C00295_cyt" name="Orotate_cyt" boundaryCondition="false" compartment="cyt">
<notes>
<body xmlns="http://www.w3.org/1999/xhtml">
<p>FORMULA: C5H4N2O4</p>
</body>
</notes>
</species>
<species id="C12147_cyt" name="L-Threonine O-3-phosphate_cyt" boundaryCondition="false" compartment="cyt">
<notes>
<body xmlns="http://www.w3.org/1999/xhtml">
<p>FORMULA: C4H10NO6P</p>
</body>
</notes>
</species>
<species id="C00440_cyt" name="5-Methyltetrahydrofolate_cyt" boundaryCondition="false" compartment="cyt">
<notes>
<body xmlns="http://www.w3.org/1999/xhtml">
<p>FORMULA: C20H25N7O6</p>
</body>
</notes>
</species>
<species id="C00183_cyt" name="L-Valine_cyt" boundaryCondition="false" compartment="cyt">
<notes>
<body xmlns="http://www.w3.org/1999/xhtml">
<p>FORMULA: C5H11NO2</p>
</body>
</notes>
</species>
<species id="C00448_cyt" name="trans,trans-Farnesyl diphosphate_cyt" boundaryCondition="false" compartment="cyt">
<notes>
<body xmlns="http://www.w3.org/1999/xhtml">
<p>FORMULA: C15H28O7P2</p>
</body>
</notes>
</species>
<species id="E10N_cyt_b" name="Cyanophycin polymer_cyt_b" boundaryCondition="true" compartment="cyt">
<notes>
<body xmlns="http://www.w3.org/1999/xhtml">
<p>FORMULA: R</p>
</body>
</notes>
</species>
<species id="C00498_cyt" name="ADP-glucose_cyt" boundaryCondition="false" compartment="cyt">
<notes>
<body xmlns="http://www.w3.org/1999/xhtml">
<p>FORMULA: C16H25N5O15P2</p>
</body>
</notes>
</species>
<species id="C00860_cyt" name="L-Histidinol_cyt" boundaryCondition="false" compartment="cyt">
<notes>
<body xmlns="http://www.w3.org/1999/xhtml">
<p>FORMULA: C6H11N3O</p>
</body>
</notes>
</species>
<species id="C00501_cyt" name="CDP-glucose_cyt" boundaryCondition="false" compartment="cyt">
<notes>
<body xmlns="http://www.w3.org/1999/xhtml">
<p>FORMULA: C15H25N3O16P2</p>
</body>
</notes>
</species>
<species id="C06037_DGDG_cyt" name="Digalactosyl-diacylglycerol_DGDG_cyt" boundaryCondition="false" compartment="cyt">
<notes>
<body xmlns="http://www.w3.org/1999/xhtml">
<p>FORMULA: C17H26O15R2</p>
</body>
</notes>
</species>
<species id="C06032_cyt" name="D-erythro-3-Methylmalate_cyt" boundaryCondition="false" compartment="cyt">
<notes>
<body xmlns="http://www.w3.org/1999/xhtml">
<p>FORMULA: C5H8O5</p>
</body>
</notes>
</species>
<species id="C03082_cyt" name="4-Phospho-L-aspartate_cyt" boundaryCondition="false" compartment="cyt">
<notes>
<body xmlns="http://www.w3.org/1999/xhtml">
<p>FORMULA: C4H8NO7P</p>
</body>
</notes>
</species>
<species id="C00020_cyt" name="AMP_cyt" boundaryCondition="false" compartment="cyt">
<notes>
<body xmlns="http://www.w3.org/1999/xhtml">
<p>FORMULA: C10H14N5O7P</p>
</body>
</notes>
</species>
<species id="C00856_cyt_b" name="DNA cytosine_cyt_b" boundaryCondition="true" compartment="cyt">
<notes>
<body xmlns="http://www.w3.org/1999/xhtml">
<p>FORMULA: C9H14N3O7PR</p>
</body>
</notes>
</species>
<species id="C06509_cyt" name="Adenosyl cobinamide phosphate_cyt" boundaryCondition="false" compartment="cyt">
<notes>
<body xmlns="http://www.w3.org/1999/xhtml">
<p>FORMULA: C58H85CoN16O14P</p>
</body>
</notes>
</species>
<species id="C00096_cyt" name="GDP-mannose_cyt" boundaryCondition="false" compartment="cyt">
<notes>
<body xmlns="http://www.w3.org/1999/xhtml">
<p>FORMULA: C16H25N5O16P2</p>
</body>
</notes>
</species>
<species id="C00064_ext_b" name="L-Glutamine_ext_b" boundaryCondition="true" compartment="ext">
<notes>
<body xmlns="http://www.w3.org/1999/xhtml">
<p>FORMULA: C5H10N2O3</p>
</body>
</notes>
</species>
<species id="B5_cyt" name="Lipid component of biomass_cyt" boundaryCondition="false" compartment="cyt">
<notes>
<body xmlns="http://www.w3.org/1999/xhtml">
<p>FORMULA: R</p>
</body>
</notes>
</species>
<species id="C04006_cyt" name="1D-myo-Inositol 3-phosphate_cyt" boundaryCondition="false" compartment="cyt">
<notes>
<body xmlns="http://www.w3.org/1999/xhtml">
<p>FORMULA: C6H13O9P</p>
</body>
</notes>
</species>
<species id="C00014_cyt" name="NH3_cyt" boundaryCondition="false" compartment="cyt">
<notes>
<body xmlns="http://www.w3.org/1999/xhtml">
<p>FORMULA: NH3</p>
</body>
</notes>
</species>
<species id="C04882_cyt" name="UDP-N-acetylmuramoyl-L-alanyl-D-glutamyl-6-carboxy-L-lysyl-D-alanyl-D-alanine_cyt" boundaryCondition="false" compartment="cyt">
<notes>
<body xmlns="http://www.w3.org/1999/xhtml">
<p>FORMULA: C41H65N9O28P2</p>
</body>
</notes>
</species>
<species id="C02741_cyt" name="Phosphoribosyl-AMP_cyt" boundaryCondition="false" compartment="cyt">
<notes>
<body xmlns="http://www.w3.org/1999/xhtml">
<p>FORMULA: C15H23N5O14P2</p>
</body>
</notes>
</species>
<species id="C04574_cyt" name="di-trans,poly-cis-Undecaprenyl diphosphate_cyt" boundaryCondition="false" compartment="cyt">
<notes>
<body xmlns="http://www.w3.org/1999/xhtml">
<p>FORMULA: C55H92O7P2</p>
</body>
</notes>
</species>
<species id="C00199_cyt" name="D-Ribulose 5-phosphate_cyt" boundaryCondition="false" compartment="cyt">
<notes>
<body xmlns="http://www.w3.org/1999/xhtml">
<p>FORMULA: C5H11O8P</p>
</body>
</notes>
</species>
<species id="C04619_cyt" name="(3R)-3-Hydroxydecanoyl-[acyl-carrier protein]_cyt" boundaryCondition="false" compartment="cyt">
<notes>
<body xmlns="http://www.w3.org/1999/xhtml">
<p>FORMULA: C10H19O2SR</p>
</body>
</notes>
</species>
<species id="C00009_cyt" name="Orthophosphate_cyt" boundaryCondition="false" compartment="cyt">
<notes>
<body xmlns="http://www.w3.org/1999/xhtml">
<p>FORMULA: H3PO4</p>
</body>
</notes>
</species>
<species id="C00086_cyt" name="Urea_cyt" boundaryCondition="false" compartment="cyt">
<notes>
<body xmlns="http://www.w3.org/1999/xhtml">
<p>FORMULA: CH4N2O</p>
</body>
</notes>
</species>
<species id="C03044_cyt" name="(R,R)-Butane-2,3-diol_cyt" boundaryCondition="false" compartment="cyt">
<notes>
<body xmlns="http://www.w3.org/1999/xhtml">
<p>FORMULA: C4H10O2</p>
</body>
</notes>
</species>
<species id="C01342_cyt" name="NH4+_cyt" boundaryCondition="false" compartment="cyt">
<notes>
<body xmlns="http://www.w3.org/1999/xhtml">
<p>FORMULA: NH4</p>
</body>
</notes>
</species>
<species id="C00043_cyt" name="UDP-N-acetyl-D-glucosamine_cyt" boundaryCondition="false" compartment="cyt">
<notes>
<body xmlns="http://www.w3.org/1999/xhtml">
<p>FORMULA: C17H27N3O17P2</p>
</body>
</notes>
</species>
<species id="C04188_cyt" name="S-Methyl-5-thio-D-ribose 1-phosphate_cyt" boundaryCondition="false" compartment="cyt">
<notes>
<body xmlns="http://www.w3.org/1999/xhtml">
<p>FORMULA: C6H13O7PS</p>
</body>
</notes>
</species>
<species id="C00254_cyt" name="Prephenate_cyt" boundaryCondition="false" compartment="cyt">
<notes>
<body xmlns="http://www.w3.org/1999/xhtml">
<p>FORMULA: C10H10O6</p>
</body>
</notes>
</species>
<species id="E1_tlm" name="Photon_tlm" boundaryCondition="false" compartment="tlm">
<notes>
<body xmlns="http://www.w3.org/1999/xhtml">
<p>FORMULA: R</p>
</body>
</notes>
</species>
<species id="C06547_cyt" name="Ethylene_cyt" boundaryCondition="false" compartment="cyt">
<notes>
<body xmlns="http://www.w3.org/1999/xhtml">
<p>FORMULA: C2H4</p>
</body>
</notes>
</species>
<species id="C15547_cyt" name="1,4-Dihydroxy-2-naphthoyl-CoA_cyt" boundaryCondition="false" compartment="cyt">
<notes>
<body xmlns="http://www.w3.org/1999/xhtml">
<p>FORMULA: C32H42N7O19P3S</p>
</body>
</notes>
</species>
<species id="C00133_cyt" name="D-Alanine_cyt" boundaryCondition="false" compartment="cyt">
<notes>
<body xmlns="http://www.w3.org/1999/xhtml">
<p>FORMULA: C3H7NO2</p>
</body>
</notes>
</species>
<species id="C02139_cyt" name="Chlorophyllide_cyt" boundaryCondition="false" compartment="cyt">
<notes>
<body xmlns="http://www.w3.org/1999/xhtml">
<p>FORMULA: C35H34MgN4O5</p>
</body>
</notes>
</species>
<species id="C01816_ext_b" name="Heptadecane_ext_b" boundaryCondition="true" compartment="ext">
<notes>
<body xmlns="http://www.w3.org/1999/xhtml">
<p>FORMULA: C17H36</p>
</body>
</notes>
</species>
<species id="C00130_cyt" name="IMP_cyt" boundaryCondition="false" compartment="cyt">
<notes>
<body xmlns="http://www.w3.org/1999/xhtml">
<p>FORMULA: C10H13N4O8P</p>
</body>
</notes>
</species>
<species id="C06416_cyt" name="Precorrin 5_cyt" boundaryCondition="false" compartment="cyt">
<notes>
<body xmlns="http://www.w3.org/1999/xhtml">
<p>FORMULA: C45H54N4O17</p>
</body>
</notes>
</species>
<species id="C00232_cyt" name="Succinate semialdehyde_cyt" boundaryCondition="false" compartment="cyt">
<notes>
<body xmlns="http://www.w3.org/1999/xhtml">
<p>FORMULA: C4H6O3</p>
</body>
</notes>
</species>
<species id="C05751_cyt" name="trans-Oct-2-enoyl-[acp]_cyt" boundaryCondition="false" compartment="cyt">
<notes>
<body xmlns="http://www.w3.org/1999/xhtml">
<p>FORMULA: C8H13OSR</p>
</body>
</notes>
</species>
<species id="C06408_cyt" name="Precorrin 8X_cyt" boundaryCondition="false" compartment="cyt">
<notes>
<body xmlns="http://www.w3.org/1999/xhtml">
<p>FORMULA: C45H60N4O14</p>
</body>
</notes>
</species>
<species id="C06232_cyt" name="Molybdate_cyt" boundaryCondition="false" compartment="cyt">
<notes>
<body xmlns="http://www.w3.org/1999/xhtml">
<p>FORMULA: MoH2O4</p>
</body>
</notes>
</species>
<species id="C01847_cyt" name="Reduced FMN_cyt" boundaryCondition="false" compartment="cyt">
<notes>
<body xmlns="http://www.w3.org/1999/xhtml">
<p>FORMULA: C17H23N4O9P</p>
</body>
</notes>
</species>
<species id="C00671_cyt" name="(S)-3-Methyl-2-oxopentanoic acid_cyt" boundaryCondition="false" compartment="cyt">
<notes>
<body xmlns="http://www.w3.org/1999/xhtml">
<p>FORMULA: C6H10O3</p>
</body>
</notes>
</species>
<species id="C05752_cyt" name="Octanoyl-[acp]_cyt" boundaryCondition="false" compartment="cyt">
<notes>
<body xmlns="http://www.w3.org/1999/xhtml">
<p>FORMULA: C8H15OSR</p>
</body>
</notes>
</species>
<species id="C00416_PG_cyt" name="Phosphatidate_PG_cyt" boundaryCondition="false" compartment="cyt">
<notes>
<body xmlns="http://www.w3.org/1999/xhtml">
<p>FORMULA: C5H7O8PR2</p>
</body>
</notes>
</species>
<species id="C00055_cyt" name="CMP_cyt" boundaryCondition="false" compartment="cyt">
<notes>
<body xmlns="http://www.w3.org/1999/xhtml">
<p>FORMULA: C9H14N3O8P</p>
</body>
</notes>
</species>
<species id="PQn_P680_tlm" name="Semiplastoquinone radical loosely bound to the Photosystem II (can except one further electron)_tlm" boundaryCondition="false" compartment="tlm">
<notes>
<body xmlns="http://www.w3.org/1999/xhtml">
<p>FORMULA: C53H81O2</p>
</body>
</notes>
</species>
<species id="C11830_cyt" name="13(1)-Oxo-magnesium-protoporphyrin IX 13-monomethyl ester_cyt" boundaryCondition="false" compartment="cyt">
<notes>
<body xmlns="http://www.w3.org/1999/xhtml">
<p>FORMULA: C35H32MgN4O5</p>
</body>
</notes>
</species>
<species id="C02967_cyt_b" name="DNA 5-methylcytosine_cyt_b" boundaryCondition="true" compartment="cyt">
<notes>
<body xmlns="http://www.w3.org/1999/xhtml">
<p>FORMULA: C10H16N3O7PR</p>
</body>
</notes>
</species>
<species id="C05757_cyt" name="(R)-3-Hydroxydodecanoyl-[acp]_cyt" boundaryCondition="false" compartment="cyt">
<notes>
<body xmlns="http://www.w3.org/1999/xhtml">
<p>FORMULA: C12H23O2SR</p>
</body>
</notes>
</species>
<species id="C00001_med" name="H2O_med" boundaryCondition="false" compartment="med">
<notes>
<body xmlns="http://www.w3.org/1999/xhtml">
<p>FORMULA: H2O</p>
</body>
</notes>
</species>
<species id="C00122_cyt" name="Fumarate_cyt" boundaryCondition="false" compartment="cyt">
<notes>
<body xmlns="http://www.w3.org/1999/xhtml">
<p>FORMULA: C4H4O4</p>
</body>
</notes>
</species>
<species id="C05435_cyt" name="gamma-Carotene_cyt" boundaryCondition="false" compartment="cyt">
<notes>
<body xmlns="http://www.w3.org/1999/xhtml">
<p>FORMULA: C40H56</p>
</body>
</notes>
</species>
<species id="C00486_cyt" name="Bilirubin_cyt" boundaryCondition="false" compartment="cyt">
<notes>
<body xmlns="http://www.w3.org/1999/xhtml">
<p>FORMULA: C33H36N4O6</p>
</body>
</notes>
</species>
<species id="C05772_cyt" name="Precorrin 3A_cyt" boundaryCondition="false" compartment="cyt">
<notes>
<body xmlns="http://www.w3.org/1999/xhtml">
<p>FORMULA: C43H50N4O16</p>
</body>
</notes>
</species>
<species id="C04246_cyt" name="But-2-enoyl-[acyl-carrier protein]_cyt" boundaryCondition="false" compartment="cyt">
<notes>
<body xmlns="http://www.w3.org/1999/xhtml">
<p>FORMULA: C4H5OSR</p>
</body>
</notes>
</species>
<species id="C03892_PG_cyt" name="Phosphatidylglycerophosphate_PG_cyt" boundaryCondition="false" compartment="cyt">
<notes>
<body xmlns="http://www.w3.org/1999/xhtml">
<p>FORMULA: C8H14O13P2R2</p>
</body>
</notes>
</species>
<species id="C00118_cyt" name="D-Glyceraldehyde 3-phosphate_cyt" boundaryCondition="false" compartment="cyt">
<notes>
<body xmlns="http://www.w3.org/1999/xhtml">
<p>FORMULA: C3H7O6P</p>
</body>
</notes>
</species>
<species id="C00415_cyt" name="Dihydrofolate_cyt" boundaryCondition="false" compartment="cyt">
<notes>
<body xmlns="http://www.w3.org/1999/xhtml">
<p>FORMULA: C19H21N7O6</p>
</body>
</notes>
</species>
<species id="QA_P680_tlm" name="Internal bound plastoquinone of the Photosystem II_tlm" boundaryCondition="false" compartment="tlm">
<notes>
<body xmlns="http://www.w3.org/1999/xhtml">
<p>FORMULA: C53H80O2</p>
</body>
</notes>
</species>
<species id="C03044_ext_b" name="(R,R)-Butane-2,3-diol_ext_b" boundaryCondition="true" compartment="ext">
<notes>
<body xmlns="http://www.w3.org/1999/xhtml">
<p>FORMULA: C4H10O2</p>
</body>
</notes>
</species>
<species id="C03160_cyt" name="2-Succinylbenzoyl-CoA_cyt" boundaryCondition="false" compartment="cyt">
<notes>
<body xmlns="http://www.w3.org/1999/xhtml">
<p>FORMULA: C32H44N7O20P3S</p>
</body>
</notes>
</species>
<species id="C00979_cyt" name="O-Acetyl-L-serine_cyt" boundaryCondition="false" compartment="cyt">
<notes>
<body xmlns="http://www.w3.org/1999/xhtml">
<p>FORMULA: C5H9NO4</p>
</body>
</notes>
</species>
<species id="C05897_cyt" name="Undecaprenyl-diphospho-N-acetylmuramoyl-L-alanyl-D-glutamyl-meso-2,6-diaminopimeloyl-D-alanyl-D-alanine_cyt" boundaryCondition="false" compartment="cyt">
<notes>
<body xmlns="http://www.w3.org/1999/xhtml">
<p>FORMULA: C87H143N7O23P2</p>
</body>
</notes>
</species>
<species id="C04932_cyt" name="2,3,2',3'-Tetrakis(3-hydroxytetradecanoyl)-D-glucosaminyl-1,6-beta-_cyt" boundaryCondition="false" compartment="cyt">
<notes>
<body xmlns="http://www.w3.org/1999/xhtml">
<p>FORMULA: C68H129N2O20P</p>
</body>
</notes>
</species>
<species id="B8_cyt" name="Pigment component of biomass_cyt" boundaryCondition="false" compartment="cyt">
<notes>
<body xmlns="http://www.w3.org/1999/xhtml">
<p>FORMULA: R</p>
</body>
</notes>
</species>
<species id="C00641_MGDG_cyt" name="1,2-Diacyl-sn-glycerol_MGDG_cyt" boundaryCondition="false" compartment="cyt">
<notes>
<body xmlns="http://www.w3.org/1999/xhtml">
<p>FORMULA: C5H6O5R2</p>
</body>
</notes>
</species>
<species id="C00093_cyt" name="sn-Glycerol 3-phosphate_cyt" boundaryCondition="false" compartment="cyt">
<notes>
<body xmlns="http://www.w3.org/1999/xhtml">
<p>FORMULA: C3H9O6P</p>
</body>
</notes>
</species>
<species id="C06054_cyt" name="2-Oxo-3-hydroxy-4-phosphobutanoate_cyt" boundaryCondition="false" compartment="cyt">
<notes>
<body xmlns="http://www.w3.org/1999/xhtml">
<p>FORMULA: C4H7O8P</p>
</body>
</notes>
</species>
<species id="C03722_cyt" name="Pyridine-2,3-dicarboxylate_cyt" boundaryCondition="false" compartment="cyt">
<notes>
<body xmlns="http://www.w3.org/1999/xhtml">
<p>FORMULA: C7H5NO4</p>
</body>
</notes>
</species>
<species id="C00011_med" name="CO2_med" boundaryCondition="false" compartment="med">
<notes>
<body xmlns="http://www.w3.org/1999/xhtml">
<p>FORMULA: CO2</p>
</body>
</notes>
</species>
<species id="C05744_cyt" name="Acetoacetyl-[acp]_cyt" boundaryCondition="false" compartment="cyt">
<notes>
<body xmlns="http://www.w3.org/1999/xhtml">
<p>FORMULA: C4H5O2SR</p>
</body>
</notes>
</species>
<species id="C01100_cyt" name="L-Histidinol phosphate_cyt" boundaryCondition="false" compartment="cyt">
<notes>
<body xmlns="http://www.w3.org/1999/xhtml">
<p>FORMULA: C6H12N3O4P</p>
</body>
</notes>
</species>
<species id="C00002_cyt" name="ATP_cyt" boundaryCondition="false" compartment="cyt">
<notes>
<body xmlns="http://www.w3.org/1999/xhtml">
<p>FORMULA: C10H16N5O13P3</p>
</body>
</notes>
</species>
<species id="E13_cyt" name="Isobutyraldehyde_cyt" boundaryCondition="false" compartment="cyt">
<notes>
<body xmlns="http://www.w3.org/1999/xhtml">
<p>FORMULA: C4H8O</p>
</body>
</notes>
</species>
<species id="C04327_cyt" name="4-Methyl-5-(2-phosphoethyl)-thiazole_cyt" boundaryCondition="false" compartment="cyt">
<notes>
<body xmlns="http://www.w3.org/1999/xhtml">
<p>FORMULA: C6H10NO4PS</p>
</body>
</notes>
</species>
<species id="C05758_cyt" name="trans-Dodec-2-enoyl-[acp]_cyt" boundaryCondition="false" compartment="cyt">
<notes>
<body xmlns="http://www.w3.org/1999/xhtml">
<p>FORMULA: C12H21OSR</p>
</body>
</notes>
</species>
<species id="C01330_ext_b" name="Sodium_ext_b" boundaryCondition="true" compartment="ext">
<notes>
<body xmlns="http://www.w3.org/1999/xhtml">
<p>FORMULA: Na</p>
</body>
</notes>
</species>
</listOfSpecies>
<listOfReactions>
<reaction id="GM0031" name="R220" reversible="false">
<notes>
 <body xmlns="http://www.w3.org/1999/xhtml">
<p>GENE_ASSOCIATION: (slr1269)</p>
</body>
</notes>
<listOfReactants>
<speciesReference species="C00051_cyt" stoichiometry="1"/>
<speciesReference species="C00001_cyt" stoichiometry="1"/>
</listOfReactants>
<listOfProducts>
<speciesReference species="C00025_cyt" stoichiometry="1"/>
<speciesReference species="C01419_cyt" stoichiometry="1"/>
</listOfProducts>
. <kineticLaw>
<math xmlns="http://www.w3.org/1998/Math/MathML">
<ci> FLUX_VALUE </ci>
</math>
<listOfParameters>
<parameter id="LOWER_BOUND" value="0" units="mmol_per_gDW_per_hr"/>
<parameter id="UPPER_BOUND" value="1000" units="mmol_per_gDW_per_hr"/>
<parameter id="FLUX_VALUE" value="0" units="mmol_per_gDW_per_hr"/>
<parameter id="OBJECTIVE_COEFFICIENT" value="0" units="mmol_per_gDW_per_hr"/>
</listOfParameters>
</kineticLaw>
</reaction>
<reaction id="PT0019" name="R530" reversible="false">
<notes>
 <body xmlns="http://www.w3.org/1999/xhtml">
<p>GENE_ASSOCIATION: (sll0401)</p>
</body>
</notes>
<listOfReactants>
<speciesReference species="C00001_cyt" stoichiometry="1"/>
<speciesReference species="C00036_cyt" stoichiometry="1"/>
<speciesReference species="C00024_cyt" stoichiometry="1"/>
</listOfReactants>
<listOfProducts>
<speciesReference species="C00158_cyt" stoichiometry="1"/>
<speciesReference species="C00010_cyt" stoichiometry="1"/>
</listOfProducts>
. <kineticLaw>
<math xmlns="http://www.w3.org/1998/Math/MathML">
<ci> FLUX_VALUE </ci>
</math>
<listOfParameters>
<parameter id="LOWER_BOUND" value="0" units="mmol_per_gDW_per_hr"/>
<parameter id="UPPER_BOUND" value="1000" units="mmol_per_gDW_per_hr"/>
<parameter id="FLUX_VALUE" value="0" units="mmol_per_gDW_per_hr"/>
<parameter id="OBJECTIVE_COEFFICIENT" value="0" units="mmol_per_gDW_per_hr"/>
</listOfParameters>
</kineticLaw>
</reaction>
<reaction id="QT0002" name="R611" reversible="true">
<notes>
 <body xmlns="http://www.w3.org/1999/xhtml">
<p>GENE_ASSOCIATION: (slr1737)</p>
</body>
</notes>
<listOfReactants>
<speciesReference species="C15882_cyt" stoichiometry="1"/>
</listOfReactants>
<listOfProducts>
<speciesReference species="C14151_cyt" stoichiometry="1"/>
</listOfProducts>
. <kineticLaw>
<math xmlns="http://www.w3.org/1998/Math/MathML">
<ci> FLUX_VALUE </ci>
</math>
<listOfParameters>
<parameter id="LOWER_BOUND" value="-1000" units="mmol_per_gDW_per_hr"/>
<parameter id="UPPER_BOUND" value="1000" units="mmol_per_gDW_per_hr"/>
<parameter id="FLUX_VALUE" value="0" units="mmol_per_gDW_per_hr"/>
<parameter id="OBJECTIVE_COEFFICIENT" value="0" units="mmol_per_gDW_per_hr"/>
</listOfParameters>
</kineticLaw>
</reaction>
<reaction id="LI0016" name="R351" reversible="true">
<notes>
 <body xmlns="http://www.w3.org/1999/xhtml">
<p>GENE_ASSOCIATION: (sll5079)</p>
</body>
</notes>
<listOfReactants>
<speciesReference species="C00006_cyt" stoichiometry="1"/>
<speciesReference species="C05757_cyt" stoichiometry="1"/>
</listOfReactants>
<listOfProducts>
<speciesReference species="C00005_cyt" stoichiometry="1"/>
<speciesReference species="C05756_cyt" stoichiometry="1"/>
<speciesReference species="C00080_cyt" stoichiometry="1"/>
</listOfProducts>
. <kineticLaw>
<math xmlns="http://www.w3.org/1998/Math/MathML">
<ci> FLUX_VALUE </ci>
</math>
<listOfParameters>
<parameter id="LOWER_BOUND" value="-1000" units="mmol_per_gDW_per_hr"/>
<parameter id="UPPER_BOUND" value="1000" units="mmol_per_gDW_per_hr"/>
<parameter id="FLUX_VALUE" value="0" units="mmol_per_gDW_per_hr"/>
<parameter id="OBJECTIVE_COEFFICIENT" value="0" units="mmol_per_gDW_per_hr"/>
</listOfParameters>
</kineticLaw>
</reaction>
<reaction id="GS0005" name="R233" reversible="true">
<notes>
 <body xmlns="http://www.w3.org/1999/xhtml">
<p>GENE_ASSOCIATION: (sll0018)</p>
</body>
</notes>
<listOfReactants>
<speciesReference species="C00354_cyt" stoichiometry="1"/>
</listOfReactants>
<listOfProducts>
<speciesReference species="C00118_cyt" stoichiometry="1"/>
<speciesReference species="C00111_cyt" stoichiometry="1"/>
</listOfProducts>
. <kineticLaw>
<math xmlns="http://www.w3.org/1998/Math/MathML">
<ci> FLUX_VALUE </ci>
</math>
<listOfParameters>
<parameter id="LOWER_BOUND" value="-1000" units="mmol_per_gDW_per_hr"/>
<parameter id="UPPER_BOUND" value="1000" units="mmol_per_gDW_per_hr"/>
<parameter id="FLUX_VALUE" value="0" units="mmol_per_gDW_per_hr"/>
<parameter id="OBJECTIVE_COEFFICIENT" value="0" units="mmol_per_gDW_per_hr"/>
</listOfParameters>
</kineticLaw>
</reaction>
<reaction id="GE0012" name="R165" reversible="true">
<notes>
 <body xmlns="http://www.w3.org/1999/xhtml">
<p>GENE_ASSOCIATION: (slr0600) and (slr1562) and (ssr2061)</p>
</body>
</notes>
<listOfReactants>
<speciesReference species="C00051_cyt" stoichiometry="2"/>
<speciesReference species="C00006_cyt" stoichiometry="1"/>
</listOfReactants>
<listOfProducts>
<speciesReference species="C00080_cyt" stoichiometry="1"/>
<speciesReference species="C00127_cyt" stoichiometry="1"/>
<speciesReference species="C00005_cyt" stoichiometry="1"/>
</listOfProducts>
. <kineticLaw>
<math xmlns="http://www.w3.org/1998/Math/MathML">
<ci> FLUX_VALUE </ci>
</math>
<listOfParameters>
<parameter id="LOWER_BOUND" value="-1000" units="mmol_per_gDW_per_hr"/>
<parameter id="UPPER_BOUND" value="1000" units="mmol_per_gDW_per_hr"/>
<parameter id="FLUX_VALUE" value="0" units="mmol_per_gDW_per_hr"/>
<parameter id="OBJECTIVE_COEFFICIENT" value="0" units="mmol_per_gDW_per_hr"/>
</listOfParameters>
</kineticLaw>
</reaction>
<reaction id="GE0004" name="R155" reversible="true">
<notes>
 <body xmlns="http://www.w3.org/1999/xhtml">
<p>GENE_ASSOCIATION: (slr1347)</p>
</body>
</notes>
<listOfReactants>
<speciesReference species="C01353_cax" stoichiometry="1"/>
</listOfReactants>
<listOfProducts>
<speciesReference species="C00011_cax" stoichiometry="1"/>
<speciesReference species="C00001_cax" stoichiometry="1"/>
</listOfProducts>
. <kineticLaw>
<math xmlns="http://www.w3.org/1998/Math/MathML">
<ci> FLUX_VALUE </ci>
</math>
<listOfParameters>
<parameter id="LOWER_BOUND" value="-1000" units="mmol_per_gDW_per_hr"/>
<parameter id="UPPER_BOUND" value="1000" units="mmol_per_gDW_per_hr"/>
<parameter id="FLUX_VALUE" value="0" units="mmol_per_gDW_per_hr"/>
<parameter id="OBJECTIVE_COEFFICIENT" value="0" units="mmol_per_gDW_per_hr"/>
</listOfParameters>
</kineticLaw>
</reaction>
<reaction id="TB0005" name="R804" reversible="false">
<notes>
 <body xmlns="http://www.w3.org/1999/xhtml">
<p>GENE_ASSOCIATION: </p>
</body>
</notes>
<listOfReactants>
<speciesReference species="C06142_cyt" stoichiometry="1"/>
</listOfReactants>
<listOfProducts>
<speciesReference species="C06142_ext_b" stoichiometry="1"/>
</listOfProducts>
. <kineticLaw>
<math xmlns="http://www.w3.org/1998/Math/MathML">
<ci> FLUX_VALUE </ci>
</math>
<listOfParameters>
<parameter id="LOWER_BOUND" value="0" units="mmol_per_gDW_per_hr"/>
<parameter id="UPPER_BOUND" value="1000" units="mmol_per_gDW_per_hr"/>
<parameter id="FLUX_VALUE" value="0" units="mmol_per_gDW_per_hr"/>
<parameter id="OBJECTIVE_COEFFICIENT" value="0" units="mmol_per_gDW_per_hr"/>
</listOfParameters>
</kineticLaw>
</reaction>
<reaction id="TR0011" name="R698" reversible="false">
<notes>
 <body xmlns="http://www.w3.org/1999/xhtml">
<p>GENE_ASSOCIATION: (slr0467) and (slr0559) and (sll0146) and (slr0949) and (slr1881)</p>
</body>
</notes>
<listOfReactants>
<speciesReference species="C00135_ext_b" stoichiometry="1"/>
<speciesReference species="C00002_cyt" stoichiometry="1"/>
<speciesReference species="C00001_cyt" stoichiometry="1"/>
</listOfReactants>
<listOfProducts>
<speciesReference species="C00008_cyt" stoichiometry="1"/>
<speciesReference species="C00135_cyt" stoichiometry="1"/>
<speciesReference species="C00009_cyt" stoichiometry="1"/>
</listOfProducts>
. <kineticLaw>
<math xmlns="http://www.w3.org/1998/Math/MathML">
<ci> FLUX_VALUE </ci>
</math>
<listOfParameters>
<parameter id="LOWER_BOUND" value="0" units="mmol_per_gDW_per_hr"/>
<parameter id="UPPER_BOUND" value="1000" units="mmol_per_gDW_per_hr"/>
<parameter id="FLUX_VALUE" value="0" units="mmol_per_gDW_per_hr"/>
<parameter id="OBJECTIVE_COEFFICIENT" value="0" units="mmol_per_gDW_per_hr"/>
</listOfParameters>
</kineticLaw>
</reaction>
<reaction id="MO0006" name="R812" reversible="false">
<notes>
 <body xmlns="http://www.w3.org/1999/xhtml">
<p>GENE_ASSOCIATION: </p>
</body>
</notes>
<listOfReactants>
<speciesReference species="B0_cyt" stoichiometry="1"/>
</listOfReactants>
<listOfProducts>
<speciesReference species="B0_ext_b" stoichiometry="1"/>
</listOfProducts>
. <kineticLaw>
<math xmlns="http://www.w3.org/1998/Math/MathML">
<ci> FLUX_VALUE </ci>
</math>
<listOfParameters>
<parameter id="LOWER_BOUND" value="0" units="mmol_per_gDW_per_hr"/>
<parameter id="UPPER_BOUND" value="1000" units="mmol_per_gDW_per_hr"/>
<parameter id="FLUX_VALUE" value="0" units="mmol_per_gDW_per_hr"/>
<parameter id="OBJECTIVE_COEFFICIENT" value="0" units="mmol_per_gDW_per_hr"/>
</listOfParameters>
</kineticLaw>
</reaction>
<reaction id="Bi0009" name="R789" reversible="false">
<notes>
 <body xmlns="http://www.w3.org/1999/xhtml">
<p>GENE_ASSOCIATION: (sll0208)</p>
</body>
</notes>
<listOfReactants>
<speciesReference species="C01412_cyt" stoichiometry="1"/>
<speciesReference species="C00007_cyt" stoichiometry="1"/>
<speciesReference species="C00080_cyt" stoichiometry="4"/>
<speciesReference species="C00138_cyt" stoichiometry="4"/>
</listOfReactants>
<listOfProducts>
<speciesReference species="C00058_cyt" stoichiometry="1"/>
<speciesReference species="C00139_cyt" stoichiometry="4"/>
<speciesReference species="C00001_cyt" stoichiometry="1"/>
<speciesReference species="E15_cyt" stoichiometry="1"/>
</listOfProducts>
. <kineticLaw>
<math xmlns="http://www.w3.org/1998/Math/MathML">
<ci> FLUX_VALUE </ci>
</math>
<listOfParameters>
<parameter id="LOWER_BOUND" value="0" units="mmol_per_gDW_per_hr"/>
<parameter id="UPPER_BOUND" value="1000" units="mmol_per_gDW_per_hr"/>
<parameter id="FLUX_VALUE" value="0" units="mmol_per_gDW_per_hr"/>
<parameter id="OBJECTIVE_COEFFICIENT" value="0" units="mmol_per_gDW_per_hr"/>
</listOfParameters>
</kineticLaw>
</reaction>
<reaction id="PY0010" name="R595" reversible="true">
<notes>
 <body xmlns="http://www.w3.org/1999/xhtml">
<p>GENE_ASSOCIATION: (sll1249)</p>
</body>
</notes>
<listOfReactants>
<speciesReference species="C00002_cyt" stoichiometry="1"/>
<speciesReference species="C00105_cyt" stoichiometry="1"/>
</listOfReactants>
<listOfProducts>
<speciesReference species="C00015_cyt" stoichiometry="1"/>
<speciesReference species="C00008_cyt" stoichiometry="1"/>
</listOfProducts>
. <kineticLaw>
<math xmlns="http://www.w3.org/1998/Math/MathML">
<ci> FLUX_VALUE </ci>
</math>
<listOfParameters>
<parameter id="LOWER_BOUND" value="-1000" units="mmol_per_gDW_per_hr"/>
<parameter id="UPPER_BOUND" value="1000" units="mmol_per_gDW_per_hr"/>
<parameter id="FLUX_VALUE" value="0" units="mmol_per_gDW_per_hr"/>
<parameter id="OBJECTIVE_COEFFICIENT" value="0" units="mmol_per_gDW_per_hr"/>
</listOfParameters>
</kineticLaw>
</reaction>
<reaction id="TR0010" name="R696" reversible="false">
<notes>
 <body xmlns="http://www.w3.org/1999/xhtml">
<p>GENE_ASSOCIATION: (sll1102) and (sll1103) and (sll1104)</p>
</body>
</notes>
<listOfReactants>
<speciesReference species="C01330_ext_b" stoichiometry="1"/>
<speciesReference species="C00025_ext_b" stoichiometry="1"/>
</listOfReactants>
<listOfProducts>
<speciesReference species="C00025_cyt" stoichiometry="1"/>
<speciesReference species="C01330_cyt" stoichiometry="1"/>
</listOfProducts>
. <kineticLaw>
<math xmlns="http://www.w3.org/1998/Math/MathML">
<ci> FLUX_VALUE </ci>
</math>
<listOfParameters>
<parameter id="LOWER_BOUND" value="0" units="mmol_per_gDW_per_hr"/>
<parameter id="UPPER_BOUND" value="1000" units="mmol_per_gDW_per_hr"/>
<parameter id="FLUX_VALUE" value="0" units="mmol_per_gDW_per_hr"/>
<parameter id="OBJECTIVE_COEFFICIENT" value="0" units="mmol_per_gDW_per_hr"/>
</listOfParameters>
</kineticLaw>
</reaction>
<reaction id="TR0034" name="R729" reversible="false">
<notes>
 <body xmlns="http://www.w3.org/1999/xhtml">
<p>GENE_ASSOCIATION: (slr0401)</p>
</body>
</notes>
<listOfReactants>
<speciesReference species="C00134_ext_b" stoichiometry="1"/>
<speciesReference species="C00001_cyt" stoichiometry="1"/>
<speciesReference species="C00002_cyt" stoichiometry="1"/>
</listOfReactants>
<listOfProducts>
<speciesReference species="C00008_cyt" stoichiometry="1"/>
<speciesReference species="C00009_cyt" stoichiometry="1"/>
<speciesReference species="C00134_cyt" stoichiometry="1"/>
</listOfProducts>
. <kineticLaw>
<math xmlns="http://www.w3.org/1998/Math/MathML">
<ci> FLUX_VALUE </ci>
</math>
<listOfParameters>
<parameter id="LOWER_BOUND" value="0" units="mmol_per_gDW_per_hr"/>
<parameter id="UPPER_BOUND" value="1000" units="mmol_per_gDW_per_hr"/>
<parameter id="FLUX_VALUE" value="0" units="mmol_per_gDW_per_hr"/>
<parameter id="OBJECTIVE_COEFFICIENT" value="0" units="mmol_per_gDW_per_hr"/>
</listOfParameters>
</kineticLaw>
</reaction>
<reaction id="CA0005" name="R96" reversible="false">
<notes>
 <body xmlns="http://www.w3.org/1999/xhtml">
<p>GENE_ASSOCIATION: (sll0033) and (slr0940)</p>
</body>
</notes>
<listOfReactants>
<speciesReference species="C00005_cyt" stoichiometry="1"/>
<speciesReference species="C00007_cyt" stoichiometry="1"/>
<speciesReference species="C00080_cyt" stoichiometry="1"/>
<speciesReference species="C05430_cyt" stoichiometry="1"/>
</listOfReactants>
<listOfProducts>
<speciesReference species="C05431_cyt" stoichiometry="1"/>
<speciesReference species="C00001_cyt" stoichiometry="2"/>
<speciesReference species="C00006_cyt" stoichiometry="1"/>
</listOfProducts>
. <kineticLaw>
<math xmlns="http://www.w3.org/1998/Math/MathML">
<ci> FLUX_VALUE </ci>
</math>
<listOfParameters>
<parameter id="LOWER_BOUND" value="0" units="mmol_per_gDW_per_hr"/>
<parameter id="UPPER_BOUND" value="1000" units="mmol_per_gDW_per_hr"/>
<parameter id="FLUX_VALUE" value="0" units="mmol_per_gDW_per_hr"/>
<parameter id="OBJECTIVE_COEFFICIENT" value="0" units="mmol_per_gDW_per_hr"/>
</listOfParameters>
</kineticLaw>
</reaction>
<reaction id="PR0045" name="R509" reversible="false">
<notes>
 <body xmlns="http://www.w3.org/1999/xhtml">
<p>GENE_ASSOCIATION: (sll1327) and (sll1323) and (sll1322) and (ssl2615) and (sll1324) and (sll1325) and (sll1326) and (slr1329) and (slr1330)</p>
</body>
</notes>
<listOfReactants>
<speciesReference species="C00008_cyt" stoichiometry="3"/>
<speciesReference species="C00009_cyt" stoichiometry="3"/>
<speciesReference species="C00080_pps" stoichiometry="14"/>
</listOfReactants>
<listOfProducts>
<speciesReference species="C00080_cyt" stoichiometry="14"/>
<speciesReference species="C00002_cyt" stoichiometry="3"/>
<speciesReference species="C00001_cyt" stoichiometry="3"/>
</listOfProducts>
. <kineticLaw>
<math xmlns="http://www.w3.org/1998/Math/MathML">
<ci> FLUX_VALUE </ci>
</math>
<listOfParameters>
<parameter id="LOWER_BOUND" value="0" units="mmol_per_gDW_per_hr"/>
<parameter id="UPPER_BOUND" value="1000" units="mmol_per_gDW_per_hr"/>
<parameter id="FLUX_VALUE" value="0" units="mmol_per_gDW_per_hr"/>
<parameter id="OBJECTIVE_COEFFICIENT" value="0" units="mmol_per_gDW_per_hr"/>
</listOfParameters>
</kineticLaw>
</reaction>
<reaction id="PU0031" name="R581" reversible="true">
<notes>
 <body xmlns="http://www.w3.org/1999/xhtml">
<p>GENE_ASSOCIATION: (sll1815)</p>
</body>
</notes>
<listOfReactants>
<speciesReference species="C00360_cyt" stoichiometry="1"/>
<speciesReference species="C00002_cyt" stoichiometry="1"/>
</listOfReactants>
<listOfProducts>
<speciesReference species="C00008_cyt" stoichiometry="1"/>
<speciesReference species="C00206_cyt" stoichiometry="1"/>
</listOfProducts>
. <kineticLaw>
<math xmlns="http://www.w3.org/1998/Math/MathML">
<ci> FLUX_VALUE </ci>
</math>
<listOfParameters>
<parameter id="LOWER_BOUND" value="-1000" units="mmol_per_gDW_per_hr"/>
<parameter id="UPPER_BOUND" value="1000" units="mmol_per_gDW_per_hr"/>
<parameter id="FLUX_VALUE" value="0" units="mmol_per_gDW_per_hr"/>
<parameter id="OBJECTIVE_COEFFICIENT" value="0" units="mmol_per_gDW_per_hr"/>
</listOfParameters>
</kineticLaw>
</reaction>
<reaction id="PT0027" name="R540" reversible="false">
<notes>
 <body xmlns="http://www.w3.org/1999/xhtml">
<p>GENE_ASSOCIATION: (sll1359)</p>
</body>
</notes>
<listOfReactants>
<speciesReference species="C03162_tll" stoichiometry="2"/>
<speciesReference species="C00058_cyt" stoichiometry="1"/>
</listOfReactants>
<listOfProducts>
<speciesReference species="C00080_cyt" stoichiometry="2"/>
<speciesReference species="C03025_tll" stoichiometry="2"/>
<speciesReference species="C00011_cyt" stoichiometry="1"/>
</listOfProducts>
. <kineticLaw>
<math xmlns="http://www.w3.org/1998/Math/MathML">
<ci> FLUX_VALUE </ci>
</math>
<listOfParameters>
<parameter id="LOWER_BOUND" value="0" units="mmol_per_gDW_per_hr"/>
<parameter id="UPPER_BOUND" value="1000" units="mmol_per_gDW_per_hr"/>
<parameter id="FLUX_VALUE" value="0" units="mmol_per_gDW_per_hr"/>
<parameter id="OBJECTIVE_COEFFICIENT" value="0" units="mmol_per_gDW_per_hr"/>
</listOfParameters>
</kineticLaw>
</reaction>
<reaction id="HE0005" name="R278" reversible="false">
<notes>
 <body xmlns="http://www.w3.org/1999/xhtml">
<p>GENE_ASSOCIATION: (slr0116)</p>
</body>
</notes>
<listOfReactants>
<speciesReference species="C00500_cyt" stoichiometry="1"/>
<speciesReference species="C00138_cyt" stoichiometry="4"/>
<speciesReference species="C00080_cyt" stoichiometry="4"/>
</listOfReactants>
<listOfProducts>
<speciesReference species="C05786_cyt" stoichiometry="1"/>
<speciesReference species="C00139_cyt" stoichiometry="4"/>
</listOfProducts>
. <kineticLaw>
<math xmlns="http://www.w3.org/1998/Math/MathML">
<ci> FLUX_VALUE </ci>
</math>
<listOfParameters>
<parameter id="LOWER_BOUND" value="0" units="mmol_per_gDW_per_hr"/>
<parameter id="UPPER_BOUND" value="1000" units="mmol_per_gDW_per_hr"/>
<parameter id="FLUX_VALUE" value="0" units="mmol_per_gDW_per_hr"/>
<parameter id="OBJECTIVE_COEFFICIENT" value="0" units="mmol_per_gDW_per_hr"/>
</listOfParameters>
</kineticLaw>
</reaction>
<reaction id="AL0007" name="R73" reversible="false">
<notes>
 <body xmlns="http://www.w3.org/1999/xhtml">
<p>GENE_ASSOCIATION: (slr0550)</p>
</body>
</notes>
<listOfReactants>
<speciesReference species="C00022_cyt" stoichiometry="1"/>
<speciesReference species="C00441_cyt" stoichiometry="1"/>
</listOfReactants>
<listOfProducts>
<speciesReference species="C00001_cyt" stoichiometry="2"/>
<speciesReference species="C03340_cyt" stoichiometry="1"/>
</listOfProducts>
. <kineticLaw>
<math xmlns="http://www.w3.org/1998/Math/MathML">
<ci> FLUX_VALUE </ci>
</math>
<listOfParameters>
<parameter id="LOWER_BOUND" value="0" units="mmol_per_gDW_per_hr"/>
<parameter id="UPPER_BOUND" value="1000" units="mmol_per_gDW_per_hr"/>
<parameter id="FLUX_VALUE" value="0" units="mmol_per_gDW_per_hr"/>
<parameter id="OBJECTIVE_COEFFICIENT" value="0" units="mmol_per_gDW_per_hr"/>
</listOfParameters>
</kineticLaw>
</reaction>
<reaction id="PR0019" name="R483" reversible="false">
<notes>
 <body xmlns="http://www.w3.org/1999/xhtml">
<p>GENE_ASSOCIATION: (sll1182) and (sll1316) and (sll1317) and (slr0342) and (slr0343) and (slr1185) and (sml0004) and (smr0003) and (smr0010) and (sll1796)</p>
</body>
</notes>
<listOfReactants>
<speciesReference species="C10385_B6_S_tlm" stoichiometry="1"/>
</listOfReactants>
<listOfProducts>
<speciesReference species="C10385_tlm" stoichiometry="1"/>
</listOfProducts>
. <kineticLaw>
<math xmlns="http://www.w3.org/1998/Math/MathML">
<ci> FLUX_VALUE </ci>
</math>
<listOfParameters>
<parameter id="LOWER_BOUND" value="0" units="mmol_per_gDW_per_hr"/>
<parameter id="UPPER_BOUND" value="1000" units="mmol_per_gDW_per_hr"/>
<parameter id="FLUX_VALUE" value="0" units="mmol_per_gDW_per_hr"/>
<parameter id="OBJECTIVE_COEFFICIENT" value="0" units="mmol_per_gDW_per_hr"/>
</listOfParameters>
</kineticLaw>
</reaction>
<reaction id="VT0004" name="R761" reversible="false">
<notes>
 <body xmlns="http://www.w3.org/1999/xhtml">
<p>GENE_ASSOCIATION: (slr0969)</p>
</body>
</notes>
<listOfReactants>
<speciesReference species="C00019_cyt" stoichiometry="1"/>
<speciesReference species="C06406_cyt" stoichiometry="1"/>
</listOfReactants>
<listOfProducts>
<speciesReference species="C00021_cyt" stoichiometry="1"/>
<speciesReference species="C06407_cyt" stoichiometry="1"/>
</listOfProducts>
. <kineticLaw>
<math xmlns="http://www.w3.org/1998/Math/MathML">
<ci> FLUX_VALUE </ci>
</math>
<listOfParameters>
<parameter id="LOWER_BOUND" value="0" units="mmol_per_gDW_per_hr"/>
<parameter id="UPPER_BOUND" value="1000" units="mmol_per_gDW_per_hr"/>
<parameter id="FLUX_VALUE" value="0" units="mmol_per_gDW_per_hr"/>
<parameter id="OBJECTIVE_COEFFICIENT" value="0" units="mmol_per_gDW_per_hr"/>
</listOfParameters>
</kineticLaw>
</reaction>
<reaction id="GM0035" name="R225" reversible="false">
<notes>
 <body xmlns="http://www.w3.org/1999/xhtml">
<p>GENE_ASSOCIATION: (slr1124)</p>
</body>
</notes>
<listOfReactants>
<speciesReference species="C00001_cyt" stoichiometry="1"/>
<speciesReference species="C01005_cyt" stoichiometry="1"/>
</listOfReactants>
<listOfProducts>
<speciesReference species="C00009_cyt" stoichiometry="1"/>
<speciesReference species="C00065_cyt" stoichiometry="1"/>
</listOfProducts>
. <kineticLaw>
<math xmlns="http://www.w3.org/1998/Math/MathML">
<ci> FLUX_VALUE </ci>
</math>
<listOfParameters>
<parameter id="LOWER_BOUND" value="0" units="mmol_per_gDW_per_hr"/>
<parameter id="UPPER_BOUND" value="1000" units="mmol_per_gDW_per_hr"/>
<parameter id="FLUX_VALUE" value="0" units="mmol_per_gDW_per_hr"/>
<parameter id="OBJECTIVE_COEFFICIENT" value="0" units="mmol_per_gDW_per_hr"/>
</listOfParameters>
</kineticLaw>
</reaction>
<reaction id="AG0027" name="R52" reversible="false">
<notes>
 <body xmlns="http://www.w3.org/1999/xhtml">
<p>GENE_ASSOCIATION: (sll1336)</p>
</body>
</notes>
<listOfReactants>
<speciesReference species="C00001_cyt" stoichiometry="1"/>
<speciesReference species="C00062_cyt" stoichiometry="1"/>
</listOfReactants>
<listOfProducts>
<speciesReference species="C00327_cyt" stoichiometry="1"/>
<speciesReference species="C00014_cyt" stoichiometry="1"/>
</listOfProducts>
. <kineticLaw>
<math xmlns="http://www.w3.org/1998/Math/MathML">
<ci> FLUX_VALUE </ci>
</math>
<listOfParameters>
<parameter id="LOWER_BOUND" value="0" units="mmol_per_gDW_per_hr"/>
<parameter id="UPPER_BOUND" value="1000" units="mmol_per_gDW_per_hr"/>
<parameter id="FLUX_VALUE" value="0" units="mmol_per_gDW_per_hr"/>
<parameter id="OBJECTIVE_COEFFICIENT" value="0" units="mmol_per_gDW_per_hr"/>
</listOfParameters>
</kineticLaw>
</reaction>
<reaction id="PU0002" name="R550" reversible="false">
<notes>
 <body xmlns="http://www.w3.org/1999/xhtml">
<p>GENE_ASSOCIATION: (slr1159)</p>
</body>
</notes>
<listOfReactants>
<speciesReference species="C00037_cyt" stoichiometry="1"/>
<speciesReference species="C03090_cyt" stoichiometry="1"/>
<speciesReference species="C00002_cyt" stoichiometry="1"/>
</listOfReactants>
<listOfProducts>
<speciesReference species="C00009_cyt" stoichiometry="1"/>
<speciesReference species="C00008_cyt" stoichiometry="1"/>
<speciesReference species="C03838_cyt" stoichiometry="1"/>
</listOfProducts>
. <kineticLaw>
<math xmlns="http://www.w3.org/1998/Math/MathML">
<ci> FLUX_VALUE </ci>
</math>
<listOfParameters>
<parameter id="LOWER_BOUND" value="0" units="mmol_per_gDW_per_hr"/>
<parameter id="UPPER_BOUND" value="1000" units="mmol_per_gDW_per_hr"/>
<parameter id="FLUX_VALUE" value="0" units="mmol_per_gDW_per_hr"/>
<parameter id="OBJECTIVE_COEFFICIENT" value="0" units="mmol_per_gDW_per_hr"/>
</listOfParameters>
</kineticLaw>
</reaction>
<reaction id="VS0004" name="R754" reversible="false">
<notes>
 <body xmlns="http://www.w3.org/1999/xhtml">
<p>GENE_ASSOCIATION: (sll0660)</p>
</body>
</notes>
<listOfReactants>
<speciesReference species="C00003_cyt" stoichiometry="1"/>
<speciesReference species="C06055_cyt" stoichiometry="1"/>
</listOfReactants>
<listOfProducts>
<speciesReference species="C07335_cyt" stoichiometry="1"/>
<speciesReference species="C00080_cyt" stoichiometry="1"/>
<speciesReference species="C00004_cyt" stoichiometry="1"/>
</listOfProducts>
. <kineticLaw>
<math xmlns="http://www.w3.org/1998/Math/MathML">
<ci> FLUX_VALUE </ci>
</math>
<listOfParameters>
<parameter id="LOWER_BOUND" value="0" units="mmol_per_gDW_per_hr"/>
<parameter id="UPPER_BOUND" value="1000" units="mmol_per_gDW_per_hr"/>
<parameter id="FLUX_VALUE" value="0" units="mmol_per_gDW_per_hr"/>
<parameter id="OBJECTIVE_COEFFICIENT" value="0" units="mmol_per_gDW_per_hr"/>
</listOfParameters>
</kineticLaw>
</reaction>
<reaction id="HE0003" name="R275" reversible="true">
<notes>
 <body xmlns="http://www.w3.org/1999/xhtml">
<p>GENE_ASSOCIATION: (sll1898)</p>
</body>
</notes>
<listOfReactants>
<speciesReference species="C15672_cyt" stoichiometry="1"/>
<speciesReference species="C00001_cyt" stoichiometry="1"/>
</listOfReactants>
<listOfProducts>
<speciesReference species="C00080_cyt" stoichiometry="4"/>
<speciesReference species="C15670_cyt" stoichiometry="1"/>
</listOfProducts>
. <kineticLaw>
<math xmlns="http://www.w3.org/1998/Math/MathML">
<ci> FLUX_VALUE </ci>
</math>
<listOfParameters>
<parameter id="LOWER_BOUND" value="-1000" units="mmol_per_gDW_per_hr"/>
<parameter id="UPPER_BOUND" value="1000" units="mmol_per_gDW_per_hr"/>
<parameter id="FLUX_VALUE" value="0" units="mmol_per_gDW_per_hr"/>
<parameter id="OBJECTIVE_COEFFICIENT" value="0" units="mmol_per_gDW_per_hr"/>
</listOfParameters>
</kineticLaw>
</reaction>
<reaction id="PT0024" name="R535" reversible="false">
<notes>
 <body xmlns="http://www.w3.org/1999/xhtml">
<p>GENE_ASSOCIATION: (sll1349)</p>
</body>
</notes>
<listOfReactants>
<speciesReference species="C00988_cyt" stoichiometry="1"/>
<speciesReference species="C00001_cyt" stoichiometry="1"/>
</listOfReactants>
<listOfProducts>
<speciesReference species="C00009_cyt" stoichiometry="1"/>
<speciesReference species="C00160_cyt" stoichiometry="1"/>
</listOfProducts>
. <kineticLaw>
<math xmlns="http://www.w3.org/1998/Math/MathML">
<ci> FLUX_VALUE </ci>
</math>
<listOfParameters>
<parameter id="LOWER_BOUND" value="0" units="mmol_per_gDW_per_hr"/>
<parameter id="UPPER_BOUND" value="1000" units="mmol_per_gDW_per_hr"/>
<parameter id="FLUX_VALUE" value="0" units="mmol_per_gDW_per_hr"/>
<parameter id="OBJECTIVE_COEFFICIENT" value="0" units="mmol_per_gDW_per_hr"/>
</listOfParameters>
</kineticLaw>
</reaction>
<reaction id="PR0016" name="R480" reversible="false">
<notes>
 <body xmlns="http://www.w3.org/1999/xhtml">
<p>GENE_ASSOCIATION: (sll1182) and (sll1316) and (sll1317) and (slr0342) and (slr0343) and (slr1185) and (sml0004) and (smr0003) and (smr0010) and (sll1796)</p>
</body>
</notes>
<listOfReactants>
<speciesReference species="C16695_tlm" stoichiometry="1"/>
<speciesReference species="ORieske_B6_tlm" stoichiometry="1"/>
</listOfReactants>
<listOfProducts>
<speciesReference species="PQH_B6_L_tlm" stoichiometry="1"/>
<speciesReference species="C00080_tll" stoichiometry="1"/>
<speciesReference species="RRieske_B6_tlm" stoichiometry="1"/>
</listOfProducts>
. <kineticLaw>
<math xmlns="http://www.w3.org/1998/Math/MathML">
<ci> FLUX_VALUE </ci>
</math>
<listOfParameters>
<parameter id="LOWER_BOUND" value="0" units="mmol_per_gDW_per_hr"/>
<parameter id="UPPER_BOUND" value="1000" units="mmol_per_gDW_per_hr"/>
<parameter id="FLUX_VALUE" value="0" units="mmol_per_gDW_per_hr"/>
<parameter id="OBJECTIVE_COEFFICIENT" value="0" units="mmol_per_gDW_per_hr"/>
</listOfParameters>
</kineticLaw>
</reaction>
<reaction id="SS0008" name="R649" reversible="true">
<notes>
 <body xmlns="http://www.w3.org/1999/xhtml">
<p>GENE_ASSOCIATION: (slr1938)</p>
</body>
</notes>
<listOfReactants>
<speciesReference species="C04188_cyt" stoichiometry="1"/>
</listOfReactants>
<listOfProducts>
<speciesReference species="C04582_cyt" stoichiometry="1"/>
</listOfProducts>
. <kineticLaw>
<math xmlns="http://www.w3.org/1998/Math/MathML">
<ci> FLUX_VALUE </ci>
</math>
<listOfParameters>
<parameter id="LOWER_BOUND" value="-1000" units="mmol_per_gDW_per_hr"/>
<parameter id="UPPER_BOUND" value="1000" units="mmol_per_gDW_per_hr"/>
<parameter id="FLUX_VALUE" value="0" units="mmol_per_gDW_per_hr"/>
<parameter id="OBJECTIVE_COEFFICIENT" value="0" units="mmol_per_gDW_per_hr"/>
</listOfParameters>
</kineticLaw>
</reaction>
<reaction id="ST0007" name="R660" reversible="true">
<notes>
 <body xmlns="http://www.w3.org/1999/xhtml">
<p>GENE_ASSOCIATION: (slr1993)</p>
</body>
</notes>
<listOfReactants>
<speciesReference species="C00024_cyt" stoichiometry="2"/>
</listOfReactants>
<listOfProducts>
<speciesReference species="C00332_cyt" stoichiometry="1"/>
<speciesReference species="C00010_cyt" stoichiometry="1"/>
</listOfProducts>
. <kineticLaw>
<math xmlns="http://www.w3.org/1998/Math/MathML">
<ci> FLUX_VALUE </ci>
</math>
<listOfParameters>
<parameter id="LOWER_BOUND" value="-1000" units="mmol_per_gDW_per_hr"/>
<parameter id="UPPER_BOUND" value="1000" units="mmol_per_gDW_per_hr"/>
<parameter id="FLUX_VALUE" value="0" units="mmol_per_gDW_per_hr"/>
<parameter id="OBJECTIVE_COEFFICIENT" value="0" units="mmol_per_gDW_per_hr"/>
</listOfParameters>
</kineticLaw>
</reaction>
<reaction id="GS0012" name="R244" reversible="true">
<notes>
 <body xmlns="http://www.w3.org/1999/xhtml">
<p>GENE_ASSOCIATION: (sll0726)</p>
</body>
</notes>
<listOfReactants>
<speciesReference species="C00103_cyt" stoichiometry="1"/>
</listOfReactants>
<listOfProducts>
<speciesReference species="C00092_cyt" stoichiometry="1"/>
</listOfProducts>
. <kineticLaw>
<math xmlns="http://www.w3.org/1998/Math/MathML">
<ci> FLUX_VALUE </ci>
</math>
<listOfParameters>
<parameter id="LOWER_BOUND" value="-1000" units="mmol_per_gDW_per_hr"/>
<parameter id="UPPER_BOUND" value="1000" units="mmol_per_gDW_per_hr"/>
<parameter id="FLUX_VALUE" value="0" units="mmol_per_gDW_per_hr"/>
<parameter id="OBJECTIVE_COEFFICIENT" value="0" units="mmol_per_gDW_per_hr"/>
</listOfParameters>
</kineticLaw>
</reaction>
<reaction id="QT0011_2" name="R621" reversible="true">
<notes>
 <body xmlns="http://www.w3.org/1999/xhtml">
<p>GENE_ASSOCIATION: (sll0603)</p>
</body>
</notes>
<listOfReactants>
<speciesReference species="C00251_cyt" stoichiometry="1"/>
</listOfReactants>
<listOfProducts>
<speciesReference species="C00885_cyt" stoichiometry="1"/>
</listOfProducts>
. <kineticLaw>
<math xmlns="http://www.w3.org/1998/Math/MathML">
<ci> FLUX_VALUE </ci>
</math>
<listOfParameters>
<parameter id="LOWER_BOUND" value="-1000" units="mmol_per_gDW_per_hr"/>
<parameter id="UPPER_BOUND" value="1000" units="mmol_per_gDW_per_hr"/>
<parameter id="FLUX_VALUE" value="0" units="mmol_per_gDW_per_hr"/>
<parameter id="OBJECTIVE_COEFFICIENT" value="0" units="mmol_per_gDW_per_hr"/>
</listOfParameters>
</kineticLaw>
</reaction>
<reaction id="LI0016_2" name="R352" reversible="true">
<notes>
 <body xmlns="http://www.w3.org/1999/xhtml">
<p>GENE_ASSOCIATION: (slr0886)</p>
</body>
</notes>
<listOfReactants>
<speciesReference species="C00006_cyt" stoichiometry="1"/>
<speciesReference species="C05757_cyt" stoichiometry="1"/>
</listOfReactants>
<listOfProducts>
<speciesReference species="C05756_cyt" stoichiometry="1"/>
<speciesReference species="C00005_cyt" stoichiometry="1"/>
<speciesReference species="C00080_cyt" stoichiometry="1"/>
</listOfProducts>
. <kineticLaw>
<math xmlns="http://www.w3.org/1998/Math/MathML">
<ci> FLUX_VALUE </ci>
</math>
<listOfParameters>
<parameter id="LOWER_BOUND" value="-1000" units="mmol_per_gDW_per_hr"/>
<parameter id="UPPER_BOUND" value="1000" units="mmol_per_gDW_per_hr"/>
<parameter id="FLUX_VALUE" value="0" units="mmol_per_gDW_per_hr"/>
<parameter id="OBJECTIVE_COEFFICIENT" value="0" units="mmol_per_gDW_per_hr"/>
</listOfParameters>
</kineticLaw>
</reaction>
<reaction id="FO0013" name="R148" reversible="false">
<notes>
 <body xmlns="http://www.w3.org/1999/xhtml">
<p>GENE_ASSOCIATION: (slr2026)</p>
</body>
</notes>
<listOfReactants>
<speciesReference species="C00080_cyt" stoichiometry="1"/>
<speciesReference species="C00415_cyt" stoichiometry="1"/>
<speciesReference species="C00005_cyt" stoichiometry="1"/>
</listOfReactants>
<listOfProducts>
<speciesReference species="C00101_cyt" stoichiometry="1"/>
<speciesReference species="C00006_cyt" stoichiometry="1"/>
</listOfProducts>
. <kineticLaw>
<math xmlns="http://www.w3.org/1998/Math/MathML">
<ci> FLUX_VALUE </ci>
</math>
<listOfParameters>
<parameter id="LOWER_BOUND" value="0" units="mmol_per_gDW_per_hr"/>
<parameter id="UPPER_BOUND" value="1000" units="mmol_per_gDW_per_hr"/>
<parameter id="FLUX_VALUE" value="0" units="mmol_per_gDW_per_hr"/>
<parameter id="OBJECTIVE_COEFFICIENT" value="0" units="mmol_per_gDW_per_hr"/>
</listOfParameters>
</kineticLaw>
</reaction>
<reaction id="TR0045" name="R740" reversible="false">
<notes>
 <body xmlns="http://www.w3.org/1999/xhtml">
<p>GENE_ASSOCIATION: </p>
</body>
</notes>
<listOfReactants>
<speciesReference species="C00988_cax" stoichiometry="1"/>
</listOfReactants>
<listOfProducts>
<speciesReference species="C00988_cyt" stoichiometry="1"/>
</listOfProducts>
. <kineticLaw>
<math xmlns="http://www.w3.org/1998/Math/MathML">
<ci> FLUX_VALUE </ci>
</math>
<listOfParameters>
<parameter id="LOWER_BOUND" value="0" units="mmol_per_gDW_per_hr"/>
<parameter id="UPPER_BOUND" value="1000" units="mmol_per_gDW_per_hr"/>
<parameter id="FLUX_VALUE" value="0" units="mmol_per_gDW_per_hr"/>
<parameter id="OBJECTIVE_COEFFICIENT" value="0" units="mmol_per_gDW_per_hr"/>
</listOfParameters>
</kineticLaw>
</reaction>
<reaction id="AG0021" name="R46" reversible="false">
<notes>
 <body xmlns="http://www.w3.org/1999/xhtml">
<p>GENE_ASSOCIATION: (slr0585)</p>
</body>
</notes>
<listOfReactants>
<speciesReference species="C00049_cyt" stoichiometry="1"/>
<speciesReference species="C00002_cyt" stoichiometry="1"/>
<speciesReference species="C00327_cyt" stoichiometry="1"/>
</listOfReactants>
<listOfProducts>
<speciesReference species="C03406_cyt" stoichiometry="1"/>
<speciesReference species="C00013_cyt" stoichiometry="1"/>
<speciesReference species="C00020_cyt" stoichiometry="1"/>
</listOfProducts>
. <kineticLaw>
<math xmlns="http://www.w3.org/1998/Math/MathML">
<ci> FLUX_VALUE </ci>
</math>
<listOfParameters>
<parameter id="LOWER_BOUND" value="0" units="mmol_per_gDW_per_hr"/>
<parameter id="UPPER_BOUND" value="1000" units="mmol_per_gDW_per_hr"/>
<parameter id="FLUX_VALUE" value="0" units="mmol_per_gDW_per_hr"/>
<parameter id="OBJECTIVE_COEFFICIENT" value="0" units="mmol_per_gDW_per_hr"/>
</listOfParameters>
</kineticLaw>
</reaction>
<reaction id="PP0002" name="R437" reversible="false">
<notes>
 <body xmlns="http://www.w3.org/1999/xhtml">
<p>GENE_ASSOCIATION: (slr2094)</p>
</body>
</notes>
<listOfReactants>
<speciesReference species="C00447_cyt" stoichiometry="1"/>
<speciesReference species="C00001_cyt" stoichiometry="1"/>
</listOfReactants>
<listOfProducts>
<speciesReference species="C05382_cyt" stoichiometry="1"/>
<speciesReference species="C00009_cyt" stoichiometry="1"/>
</listOfProducts>
. <kineticLaw>
<math xmlns="http://www.w3.org/1998/Math/MathML">
<ci> FLUX_VALUE </ci>
</math>
<listOfParameters>
<parameter id="LOWER_BOUND" value="0" units="mmol_per_gDW_per_hr"/>
<parameter id="UPPER_BOUND" value="1000" units="mmol_per_gDW_per_hr"/>
<parameter id="FLUX_VALUE" value="0" units="mmol_per_gDW_per_hr"/>
<parameter id="OBJECTIVE_COEFFICIENT" value="0" units="mmol_per_gDW_per_hr"/>
</listOfParameters>
</kineticLaw>
</reaction>
<reaction id="PP0003" name="R438" reversible="false">
<notes>
 <body xmlns="http://www.w3.org/1999/xhtml">
<p>GENE_ASSOCIATION: (slr1843)</p>
</body>
</notes>
<listOfReactants>
<speciesReference species="C00006_cyt" stoichiometry="1"/>
<speciesReference species="C00092_cyt" stoichiometry="1"/>
</listOfReactants>
<listOfProducts>
<speciesReference species="C00080_cyt" stoichiometry="1"/>
<speciesReference species="C01236_cyt" stoichiometry="1"/>
<speciesReference species="C00005_cyt" stoichiometry="1"/>
</listOfProducts>
. <kineticLaw>
<math xmlns="http://www.w3.org/1998/Math/MathML">
<ci> FLUX_VALUE </ci>
</math>
<listOfParameters>
<parameter id="LOWER_BOUND" value="0" units="mmol_per_gDW_per_hr"/>
<parameter id="UPPER_BOUND" value="1000" units="mmol_per_gDW_per_hr"/>
<parameter id="FLUX_VALUE" value="0" units="mmol_per_gDW_per_hr"/>
<parameter id="OBJECTIVE_COEFFICIENT" value="0" units="mmol_per_gDW_per_hr"/>
</listOfParameters>
</kineticLaw>
</reaction>
<reaction id="GS0033" name="R272" reversible="false">
<notes>
 <body xmlns="http://www.w3.org/1999/xhtml">
<p>GENE_ASSOCIATION: (slr0953)</p>
</body>
</notes>
<listOfReactants>
<speciesReference species="C00001_cyt" stoichiometry="1"/>
<speciesReference species="C02591_cyt" stoichiometry="1"/>
</listOfReactants>
<listOfProducts>
<speciesReference species="C00089_cyt" stoichiometry="1"/>
<speciesReference species="C00009_cyt" stoichiometry="1"/>
</listOfProducts>
. <kineticLaw>
<math xmlns="http://www.w3.org/1998/Math/MathML">
<ci> FLUX_VALUE </ci>
</math>
<listOfParameters>
<parameter id="LOWER_BOUND" value="0" units="mmol_per_gDW_per_hr"/>
<parameter id="UPPER_BOUND" value="1000" units="mmol_per_gDW_per_hr"/>
<parameter id="FLUX_VALUE" value="0" units="mmol_per_gDW_per_hr"/>
<parameter id="OBJECTIVE_COEFFICIENT" value="0" units="mmol_per_gDW_per_hr"/>
</listOfParameters>
</kineticLaw>
</reaction>
<reaction id="PU0003" name="R551" reversible="false">
<notes>
 <body xmlns="http://www.w3.org/1999/xhtml">
<p>GENE_ASSOCIATION: (slr0477)</p>
</body>
</notes>
<listOfReactants>
<speciesReference species="C03838_cyt" stoichiometry="1"/>
<speciesReference species="C00234_cyt" stoichiometry="1"/>
</listOfReactants>
<listOfProducts>
<speciesReference species="C04376_cyt" stoichiometry="1"/>
<speciesReference species="C00101_cyt" stoichiometry="1"/>
</listOfProducts>
. <kineticLaw>
<math xmlns="http://www.w3.org/1998/Math/MathML">
<ci> FLUX_VALUE </ci>
</math>
<listOfParameters>
<parameter id="LOWER_BOUND" value="0" units="mmol_per_gDW_per_hr"/>
<parameter id="UPPER_BOUND" value="1000" units="mmol_per_gDW_per_hr"/>
<parameter id="FLUX_VALUE" value="0" units="mmol_per_gDW_per_hr"/>
<parameter id="OBJECTIVE_COEFFICIENT" value="0" units="mmol_per_gDW_per_hr"/>
</listOfParameters>
</kineticLaw>
</reaction>
<reaction id="GS0024" name="R263" reversible="true">
<notes>
 <body xmlns="http://www.w3.org/1999/xhtml">
<p>GENE_ASSOCIATION: </p>
</body>
</notes>
<listOfReactants>
<speciesReference species="C00075_cyt" stoichiometry="1"/>
<speciesReference species="C00103_cyt" stoichiometry="1"/>
</listOfReactants>
<listOfProducts>
<speciesReference species="C00013_cyt" stoichiometry="1"/>
<speciesReference species="C00029_cyt" stoichiometry="1"/>
</listOfProducts>
. <kineticLaw>
<math xmlns="http://www.w3.org/1998/Math/MathML">
<ci> FLUX_VALUE </ci>
</math>
<listOfParameters>
<parameter id="LOWER_BOUND" value="-1000" units="mmol_per_gDW_per_hr"/>
<parameter id="UPPER_BOUND" value="1000" units="mmol_per_gDW_per_hr"/>
<parameter id="FLUX_VALUE" value="0" units="mmol_per_gDW_per_hr"/>
<parameter id="OBJECTIVE_COEFFICIENT" value="0" units="mmol_per_gDW_per_hr"/>
</listOfParameters>
</kineticLaw>
</reaction>
<reaction id="PG0016_2" name="R433" reversible="false">
<notes>
 <body xmlns="http://www.w3.org/1999/xhtml">
<p>GENE_ASSOCIATION: (slr1710)</p>
</body>
</notes>
<listOfReactants>
<speciesReference species="C00001_cyt" stoichiometry="1"/>
<speciesReference species="C05898_cyt" stoichiometry="1"/>
</listOfReactants>
<listOfProducts>
<speciesReference species="C04574_cyt" stoichiometry="1"/>
<speciesReference species="C00133_cyt" stoichiometry="1"/>
<speciesReference species="E11_cyt" stoichiometry="1"/>
</listOfProducts>
. <kineticLaw>
<math xmlns="http://www.w3.org/1998/Math/MathML">
<ci> FLUX_VALUE </ci>
</math>
<listOfParameters>
<parameter id="LOWER_BOUND" value="0" units="mmol_per_gDW_per_hr"/>
<parameter id="UPPER_BOUND" value="1000" units="mmol_per_gDW_per_hr"/>
<parameter id="FLUX_VALUE" value="0" units="mmol_per_gDW_per_hr"/>
<parameter id="OBJECTIVE_COEFFICIENT" value="0" units="mmol_per_gDW_per_hr"/>
</listOfParameters>
</kineticLaw>
</reaction>
<reaction id="PP0008" name="R444" reversible="true">
<notes>
 <body xmlns="http://www.w3.org/1999/xhtml">
<p>GENE_ASSOCIATION: (sll1070)</p>
</body>
</notes>
<listOfReactants>
<speciesReference species="C00085_cyt" stoichiometry="1"/>
<speciesReference species="C00118_cyt" stoichiometry="1"/>
</listOfReactants>
<listOfProducts>
<speciesReference species="C00231_cyt" stoichiometry="1"/>
<speciesReference species="C00279_cyt" stoichiometry="1"/>
</listOfProducts>
. <kineticLaw>
<math xmlns="http://www.w3.org/1998/Math/MathML">
<ci> FLUX_VALUE </ci>
</math>
<listOfParameters>
<parameter id="LOWER_BOUND" value="-1000" units="mmol_per_gDW_per_hr"/>
<parameter id="UPPER_BOUND" value="1000" units="mmol_per_gDW_per_hr"/>
<parameter id="FLUX_VALUE" value="0" units="mmol_per_gDW_per_hr"/>
<parameter id="OBJECTIVE_COEFFICIENT" value="0" units="mmol_per_gDW_per_hr"/>
</listOfParameters>
</kineticLaw>
</reaction>
<reaction id="PU0005" name="R553" reversible="false">
<notes>
 <body xmlns="http://www.w3.org/1999/xhtml">
<p>GENE_ASSOCIATION: (sll1056) and (slr0519) and (slr0520)</p>
</body>
</notes>
<listOfReactants>
<speciesReference species="C04376_cyt" stoichiometry="1"/>
<speciesReference species="C00064_cyt" stoichiometry="1"/>
<speciesReference species="C00001_cyt" stoichiometry="1"/>
<speciesReference species="C00002_cyt" stoichiometry="1"/>
</listOfReactants>
<listOfProducts>
<speciesReference species="C00008_cyt" stoichiometry="1"/>
<speciesReference species="C04640_cyt" stoichiometry="1"/>
<speciesReference species="C00009_cyt" stoichiometry="1"/>
<speciesReference species="C00025_cyt" stoichiometry="1"/>
</listOfProducts>
. <kineticLaw>
<math xmlns="http://www.w3.org/1998/Math/MathML">
<ci> FLUX_VALUE </ci>
</math>
<listOfParameters>
<parameter id="LOWER_BOUND" value="0" units="mmol_per_gDW_per_hr"/>
<parameter id="UPPER_BOUND" value="1000" units="mmol_per_gDW_per_hr"/>
<parameter id="FLUX_VALUE" value="0" units="mmol_per_gDW_per_hr"/>
<parameter id="OBJECTIVE_COEFFICIENT" value="0" units="mmol_per_gDW_per_hr"/>
</listOfParameters>
</kineticLaw>
</reaction>
<reaction id="PR0021" name="R485" reversible="false">
<notes>
 <body xmlns="http://www.w3.org/1999/xhtml">
<p>GENE_ASSOCIATION: (sll1182) and (sll1316) and (sll1317) and (slr0342) and (slr0343) and (slr1185) and (sml0004) and (smr0003) and (smr0010) and (sll1796)</p>
</body>
</notes>
<listOfReactants>
<speciesReference species="C00080_cyt" stoichiometry="1"/>
<speciesReference species="HB2p_B6_tlm" stoichiometry="1"/>
<speciesReference species="PQH_B6_S_tlm" stoichiometry="1"/>
</listOfReactants>
<listOfProducts>
<speciesReference species="HB3p_B6_tlm" stoichiometry="1"/>
<speciesReference species="C16695_tlm" stoichiometry="1"/>
</listOfProducts>
. <kineticLaw>
<math xmlns="http://www.w3.org/1998/Math/MathML">
<ci> FLUX_VALUE </ci>
</math>
<listOfParameters>
<parameter id="LOWER_BOUND" value="0" units="mmol_per_gDW_per_hr"/>
<parameter id="UPPER_BOUND" value="1000" units="mmol_per_gDW_per_hr"/>
<parameter id="FLUX_VALUE" value="0" units="mmol_per_gDW_per_hr"/>
<parameter id="OBJECTIVE_COEFFICIENT" value="0" units="mmol_per_gDW_per_hr"/>
</listOfParameters>
</kineticLaw>
</reaction>
<reaction id="SS0001" name="R642" reversible="false">
<notes>
 <body xmlns="http://www.w3.org/1999/xhtml">
<p>GENE_ASSOCIATION: (sll1566)</p>
</body>
</notes>
<listOfReactants>
<speciesReference species="C00498_cyt" stoichiometry="1"/>
<speciesReference species="C00093_cyt" stoichiometry="1"/>
</listOfReactants>
<listOfProducts>
<speciesReference species="C10517_cyt" stoichiometry="1"/>
<speciesReference species="C00008_cyt" stoichiometry="1"/>
</listOfProducts>
. <kineticLaw>
<math xmlns="http://www.w3.org/1998/Math/MathML">
<ci> FLUX_VALUE </ci>
</math>
<listOfParameters>
<parameter id="LOWER_BOUND" value="0" units="mmol_per_gDW_per_hr"/>
<parameter id="UPPER_BOUND" value="1000" units="mmol_per_gDW_per_hr"/>
<parameter id="FLUX_VALUE" value="0" units="mmol_per_gDW_per_hr"/>
<parameter id="OBJECTIVE_COEFFICIENT" value="0" units="mmol_per_gDW_per_hr"/>
</listOfParameters>
</kineticLaw>
</reaction>
<reaction id="TR0047" name="R742" reversible="true">
<notes>
 <body xmlns="http://www.w3.org/1999/xhtml">
<p>GENE_ASSOCIATION: </p>
</body>
</notes>
<listOfReactants>
<speciesReference species="C00007_tll" stoichiometry="1"/>
</listOfReactants>
<listOfProducts>
<speciesReference species="C00007_cyt" stoichiometry="1"/>
</listOfProducts>
. <kineticLaw>
<math xmlns="http://www.w3.org/1998/Math/MathML">
<ci> FLUX_VALUE </ci>
</math>
<listOfParameters>
<parameter id="LOWER_BOUND" value="-1000" units="mmol_per_gDW_per_hr"/>
<parameter id="UPPER_BOUND" value="1000" units="mmol_per_gDW_per_hr"/>
<parameter id="FLUX_VALUE" value="0" units="mmol_per_gDW_per_hr"/>
<parameter id="OBJECTIVE_COEFFICIENT" value="0" units="mmol_per_gDW_per_hr"/>
</listOfParameters>
</kineticLaw>
</reaction>
<reaction id="PR0003" name="R461" reversible="false">
<notes>
 <body xmlns="http://www.w3.org/1999/xhtml">
<p>GENE_ASSOCIATION: (Photonabsorption)</p>
</body>
</notes>
<listOfReactants>
<speciesReference species="E1_tlm" stoichiometry="1"/>
</listOfReactants>
<listOfProducts>
<speciesReference species="E1_P700_tlm" stoichiometry="1"/>
</listOfProducts>
. <kineticLaw>
<math xmlns="http://www.w3.org/1998/Math/MathML">
<ci> FLUX_VALUE </ci>
</math>
<listOfParameters>
<parameter id="LOWER_BOUND" value="0" units="mmol_per_gDW_per_hr"/>
<parameter id="UPPER_BOUND" value="1000" units="mmol_per_gDW_per_hr"/>
<parameter id="FLUX_VALUE" value="0" units="mmol_per_gDW_per_hr"/>
<parameter id="OBJECTIVE_COEFFICIENT" value="0" units="mmol_per_gDW_per_hr"/>
</listOfParameters>
</kineticLaw>
</reaction>
<reaction id="PR0043" name="R507" reversible="false">
<notes>
 <body xmlns="http://www.w3.org/1999/xhtml">
<p>GENE_ASSOCIATION: (sll0258) and (sll0427) and (sll0849) and (sll0851) and (sll1194) and (sll1398) and (sll1418) and (sll1867) and (slr0906) and (slr0927) and (slr1181) and (slr1311) and (slr1645) and (slr1739) and (slr2034) and (sml0001) and (sml0002) and (sml0003) and (sml0005) and (sml0007) and (smr0001) and (smr0006) and (smr0007) and (smr0008) and (smr0009) and (ssl2598) and (ssr3451) and (sll0217) and (sll0219)</p>
</body>
</notes>
<listOfReactants>
<speciesReference species="S4_P680_tlm" stoichiometry="1"/>
<speciesReference species="C00001_tll" stoichiometry="2"/>
</listOfReactants>
<listOfProducts>
<speciesReference species="C00080_tll" stoichiometry="4"/>
<speciesReference species="S0_P680_tlm" stoichiometry="1"/>
<speciesReference species="C00007_tll" stoichiometry="1"/>
</listOfProducts>
. <kineticLaw>
<math xmlns="http://www.w3.org/1998/Math/MathML">
<ci> FLUX_VALUE </ci>
</math>
<listOfParameters>
<parameter id="LOWER_BOUND" value="0" units="mmol_per_gDW_per_hr"/>
<parameter id="UPPER_BOUND" value="1000" units="mmol_per_gDW_per_hr"/>
<parameter id="FLUX_VALUE" value="0" units="mmol_per_gDW_per_hr"/>
<parameter id="OBJECTIVE_COEFFICIENT" value="0" units="mmol_per_gDW_per_hr"/>
</listOfParameters>
</kineticLaw>
</reaction>
<reaction id="PG0011" name="R427" reversible="true">
<notes>
 <body xmlns="http://www.w3.org/1999/xhtml">
<p>GENE_ASSOCIATION: (slr0827)</p>
</body>
</notes>
<listOfReactants>
<speciesReference species="C00041_cyt" stoichiometry="1"/>
</listOfReactants>
<listOfProducts>
<speciesReference species="C00133_cyt" stoichiometry="1"/>
</listOfProducts>
. <kineticLaw>
<math xmlns="http://www.w3.org/1998/Math/MathML">
<ci> FLUX_VALUE </ci>
</math>
<listOfParameters>
<parameter id="LOWER_BOUND" value="-1000" units="mmol_per_gDW_per_hr"/>
<parameter id="UPPER_BOUND" value="1000" units="mmol_per_gDW_per_hr"/>
<parameter id="FLUX_VALUE" value="0" units="mmol_per_gDW_per_hr"/>
<parameter id="OBJECTIVE_COEFFICIENT" value="0" units="mmol_per_gDW_per_hr"/>
</listOfParameters>
</kineticLaw>
</reaction>
<reaction id="SS0003" name="R644" reversible="false">
<notes>
 <body xmlns="http://www.w3.org/1999/xhtml">
<p>GENE_ASSOCIATION: (sll1683)</p>
</body>
</notes>
<listOfReactants>
<speciesReference species="C00047_cyt" stoichiometry="1"/>
</listOfReactants>
<listOfProducts>
<speciesReference species="C00011_cyt" stoichiometry="1"/>
<speciesReference species="C01672_cyt" stoichiometry="1"/>
</listOfProducts>
. <kineticLaw>
<math xmlns="http://www.w3.org/1998/Math/MathML">
<ci> FLUX_VALUE </ci>
</math>
<listOfParameters>
<parameter id="LOWER_BOUND" value="0" units="mmol_per_gDW_per_hr"/>
<parameter id="UPPER_BOUND" value="1000" units="mmol_per_gDW_per_hr"/>
<parameter id="FLUX_VALUE" value="0" units="mmol_per_gDW_per_hr"/>
<parameter id="OBJECTIVE_COEFFICIENT" value="0" units="mmol_per_gDW_per_hr"/>
</listOfParameters>
</kineticLaw>
</reaction>
<reaction id="GS0026" name="R265" reversible="true">
<notes>
 <body xmlns="http://www.w3.org/1999/xhtml">
<p>GENE_ASSOCIATION: (slr0091)</p>
</body>
</notes>
<listOfReactants>
<speciesReference species="C00001_cyt" stoichiometry="1"/>
<speciesReference species="C00577_cyt" stoichiometry="1"/>
<speciesReference species="C00003_cyt" stoichiometry="1"/>
</listOfReactants>
<listOfProducts>
<speciesReference species="C00258_cyt" stoichiometry="1"/>
<speciesReference species="C00080_cyt" stoichiometry="1"/>
<speciesReference species="C00004_cyt" stoichiometry="1"/>
</listOfProducts>
. <kineticLaw>
<math xmlns="http://www.w3.org/1998/Math/MathML">
<ci> FLUX_VALUE </ci>
</math>
<listOfParameters>
<parameter id="LOWER_BOUND" value="-1000" units="mmol_per_gDW_per_hr"/>
<parameter id="UPPER_BOUND" value="1000" units="mmol_per_gDW_per_hr"/>
<parameter id="FLUX_VALUE" value="0" units="mmol_per_gDW_per_hr"/>
<parameter id="OBJECTIVE_COEFFICIENT" value="0" units="mmol_per_gDW_per_hr"/>
</listOfParameters>
</kineticLaw>
</reaction>
<reaction id="RI0003" name="R633" reversible="true">
<notes>
 <body xmlns="http://www.w3.org/1999/xhtml">
<p>GENE_ASSOCIATION: (sll0400)</p>
</body>
</notes>
<listOfReactants>
<speciesReference species="C04454_cyt" stoichiometry="1"/>
<speciesReference species="C00001_cyt" stoichiometry="1"/>
</listOfReactants>
<listOfProducts>
<speciesReference species="C00009_cyt" stoichiometry="1"/>
<speciesReference species="C04732_cyt" stoichiometry="1"/>
</listOfProducts>
. <kineticLaw>
<math xmlns="http://www.w3.org/1998/Math/MathML">
<ci> FLUX_VALUE </ci>
</math>
<listOfParameters>
<parameter id="LOWER_BOUND" value="-1000" units="mmol_per_gDW_per_hr"/>
<parameter id="UPPER_BOUND" value="1000" units="mmol_per_gDW_per_hr"/>
<parameter id="FLUX_VALUE" value="0" units="mmol_per_gDW_per_hr"/>
<parameter id="OBJECTIVE_COEFFICIENT" value="0" units="mmol_per_gDW_per_hr"/>
</listOfParameters>
</kineticLaw>
</reaction>
<reaction id="LI0042" name="R385" reversible="false">
<notes>
 <body xmlns="http://www.w3.org/1999/xhtml">
<p>GENE_ASSOCIATION: (sll0379)</p>
</body>
</notes>
<listOfReactants>
<speciesReference species="C00043_cyt" stoichiometry="1"/>
<speciesReference species="C04688_cyt" stoichiometry="1"/>
</listOfReactants>
<listOfProducts>
<speciesReference species="C04738_cyt" stoichiometry="1"/>
<speciesReference species="C00229_cyt" stoichiometry="1"/>
</listOfProducts>
. <kineticLaw>
<math xmlns="http://www.w3.org/1998/Math/MathML">
<ci> FLUX_VALUE </ci>
</math>
<listOfParameters>
<parameter id="LOWER_BOUND" value="0" units="mmol_per_gDW_per_hr"/>
<parameter id="UPPER_BOUND" value="1000" units="mmol_per_gDW_per_hr"/>
<parameter id="FLUX_VALUE" value="0" units="mmol_per_gDW_per_hr"/>
<parameter id="OBJECTIVE_COEFFICIENT" value="0" units="mmol_per_gDW_per_hr"/>
</listOfParameters>
</kineticLaw>
</reaction>
<reaction id="RI0006" name="R636" reversible="false">
<notes>
 <body xmlns="http://www.w3.org/1999/xhtml">
<p>GENE_ASSOCIATION: (sll1282)</p>
</body>
</notes>
<listOfReactants>
<speciesReference species="C04732_cyt" stoichiometry="1"/>
<speciesReference species="C15556_cyt" stoichiometry="1"/>
</listOfReactants>
<listOfProducts>
<speciesReference species="C00009_cyt" stoichiometry="1"/>
<speciesReference species="C04332_cyt" stoichiometry="1"/>
<speciesReference species="C00001_cyt" stoichiometry="2"/>
</listOfProducts>
. <kineticLaw>
<math xmlns="http://www.w3.org/1998/Math/MathML">
<ci> FLUX_VALUE </ci>
</math>
<listOfParameters>
<parameter id="LOWER_BOUND" value="0" units="mmol_per_gDW_per_hr"/>
<parameter id="UPPER_BOUND" value="1000" units="mmol_per_gDW_per_hr"/>
<parameter id="FLUX_VALUE" value="0" units="mmol_per_gDW_per_hr"/>
<parameter id="OBJECTIVE_COEFFICIENT" value="0" units="mmol_per_gDW_per_hr"/>
</listOfParameters>
</kineticLaw>
</reaction>
<reaction id="TR0038" name="R733" reversible="false">
<notes>
 <body xmlns="http://www.w3.org/1999/xhtml">
<p>GENE_ASSOCIATION: </p>
</body>
</notes>
<listOfReactants>
<speciesReference species="C01468_cyt" stoichiometry="1"/>
</listOfReactants>
<listOfProducts>
<speciesReference species="C01468_ext_b" stoichiometry="1"/>
</listOfProducts>
. <kineticLaw>
<math xmlns="http://www.w3.org/1998/Math/MathML">
<ci> FLUX_VALUE </ci>
</math>
<listOfParameters>
<parameter id="LOWER_BOUND" value="0" units="mmol_per_gDW_per_hr"/>
<parameter id="UPPER_BOUND" value="1000" units="mmol_per_gDW_per_hr"/>
<parameter id="FLUX_VALUE" value="0" units="mmol_per_gDW_per_hr"/>
<parameter id="OBJECTIVE_COEFFICIENT" value="0" units="mmol_per_gDW_per_hr"/>
</listOfParameters>
</kineticLaw>
</reaction>
<reaction id="AG0018" name="R43" reversible="true">
<notes>
 <body xmlns="http://www.w3.org/1999/xhtml">
<p>GENE_ASSOCIATION: (sll0080)</p>
</body>
</notes>
<listOfReactants>
<speciesReference species="C00009_cyt" stoichiometry="1"/>
<speciesReference species="C01250_cyt" stoichiometry="1"/>
<speciesReference species="C00006_cyt" stoichiometry="1"/>
</listOfReactants>
<listOfProducts>
<speciesReference species="C00005_cyt" stoichiometry="1"/>
<speciesReference species="C00080_cyt" stoichiometry="1"/>
<speciesReference species="C04133_cyt" stoichiometry="1"/>
</listOfProducts>
. <kineticLaw>
<math xmlns="http://www.w3.org/1998/Math/MathML">
<ci> FLUX_VALUE </ci>
</math>
<listOfParameters>
<parameter id="LOWER_BOUND" value="-1000" units="mmol_per_gDW_per_hr"/>
<parameter id="UPPER_BOUND" value="1000" units="mmol_per_gDW_per_hr"/>
<parameter id="FLUX_VALUE" value="0" units="mmol_per_gDW_per_hr"/>
<parameter id="OBJECTIVE_COEFFICIENT" value="0" units="mmol_per_gDW_per_hr"/>
</listOfParameters>
</kineticLaw>
</reaction>
<reaction id="TR0026_2" name="R720" reversible="false">
<notes>
 <body xmlns="http://www.w3.org/1999/xhtml">
<p>GENE_ASSOCIATION: (sll0671)</p>
</body>
</notes>
<listOfReactants>
<speciesReference species="C00305_ext_b" stoichiometry="1"/>
</listOfReactants>
<listOfProducts>
<speciesReference species="C00305_cyt" stoichiometry="1"/>
</listOfProducts>
. <kineticLaw>
<math xmlns="http://www.w3.org/1998/Math/MathML">
<ci> FLUX_VALUE </ci>
</math>
<listOfParameters>
<parameter id="LOWER_BOUND" value="0" units="mmol_per_gDW_per_hr"/>
<parameter id="UPPER_BOUND" value="1000" units="mmol_per_gDW_per_hr"/>
<parameter id="FLUX_VALUE" value="0" units="mmol_per_gDW_per_hr"/>
<parameter id="OBJECTIVE_COEFFICIENT" value="0" units="mmol_per_gDW_per_hr"/>
</listOfParameters>
</kineticLaw>
</reaction>
<reaction id="PT0022" name="R533" reversible="false">
<notes>
 <body xmlns="http://www.w3.org/1999/xhtml">
<p>GENE_ASSOCIATION: (slr2132)</p>
</body>
</notes>
<listOfReactants>
<speciesReference species="C00009_cyt" stoichiometry="1"/>
<speciesReference species="C00024_cyt" stoichiometry="1"/>
</listOfReactants>
<listOfProducts>
<speciesReference species="C00010_cyt" stoichiometry="1"/>
<speciesReference species="C00227_cyt" stoichiometry="1"/>
</listOfProducts>
. <kineticLaw>
<math xmlns="http://www.w3.org/1998/Math/MathML">
<ci> FLUX_VALUE </ci>
</math>
<listOfParameters>
<parameter id="LOWER_BOUND" value="0" units="mmol_per_gDW_per_hr"/>
<parameter id="UPPER_BOUND" value="1000" units="mmol_per_gDW_per_hr"/>
<parameter id="FLUX_VALUE" value="0" units="mmol_per_gDW_per_hr"/>
<parameter id="OBJECTIVE_COEFFICIENT" value="0" units="mmol_per_gDW_per_hr"/>
</listOfParameters>
</kineticLaw>
</reaction>
<reaction id="GE0010" name="R162" reversible="false">
<notes>
 <body xmlns="http://www.w3.org/1999/xhtml">
<p>GENE_ASSOCIATION: (sll1987)</p>
</body>
</notes>
<listOfReactants>
<speciesReference species="C00027_cyt" stoichiometry="2"/>
</listOfReactants>
<listOfProducts>
<speciesReference species="C00007_cyt" stoichiometry="1"/>
<speciesReference species="C00001_cyt" stoichiometry="2"/>
</listOfProducts>
. <kineticLaw>
<math xmlns="http://www.w3.org/1998/Math/MathML">
<ci> FLUX_VALUE </ci>
</math>
<listOfParameters>
<parameter id="LOWER_BOUND" value="0" units="mmol_per_gDW_per_hr"/>
<parameter id="UPPER_BOUND" value="1000" units="mmol_per_gDW_per_hr"/>
<parameter id="FLUX_VALUE" value="0" units="mmol_per_gDW_per_hr"/>
<parameter id="OBJECTIVE_COEFFICIENT" value="0" units="mmol_per_gDW_per_hr"/>
</listOfParameters>
</kineticLaw>
</reaction>
<reaction id="CP0009_2" name="R117" reversible="false">
<notes>
 <body xmlns="http://www.w3.org/1999/xhtml">
<p>GENE_ASSOCIATION: (sll1917)</p>
</body>
</notes>
<listOfReactants>
<speciesReference species="C03263_cyt" stoichiometry="1"/>
<speciesReference species="C00019_cyt" stoichiometry="2"/>
</listOfReactants>
<listOfProducts>
<speciesReference species="C01079_cyt" stoichiometry="1"/>
<speciesReference species="C00011_cyt" stoichiometry="2"/>
<speciesReference species="C00073_cyt" stoichiometry="2"/>
<speciesReference species="C05198_cyt" stoichiometry="2"/>
</listOfProducts>
. <kineticLaw>
<math xmlns="http://www.w3.org/1998/Math/MathML">
<ci> FLUX_VALUE </ci>
</math>
<listOfParameters>
<parameter id="LOWER_BOUND" value="0" units="mmol_per_gDW_per_hr"/>
<parameter id="UPPER_BOUND" value="1000" units="mmol_per_gDW_per_hr"/>
<parameter id="FLUX_VALUE" value="0" units="mmol_per_gDW_per_hr"/>
<parameter id="OBJECTIVE_COEFFICIENT" value="0" units="mmol_per_gDW_per_hr"/>
</listOfParameters>
</kineticLaw>
</reaction>
<reaction id="GM0032" name="R221" reversible="false">
<notes>
 <body xmlns="http://www.w3.org/1999/xhtml">
<p>GENE_ASSOCIATION: (sll1343)</p>
</body>
</notes>
<listOfReactants>
<speciesReference species="C00001_cyt" stoichiometry="1"/>
<speciesReference species="C01419_cyt" stoichiometry="1"/>
</listOfReactants>
<listOfProducts>
<speciesReference species="C00037_cyt" stoichiometry="1"/>
<speciesReference species="C00097_cyt" stoichiometry="1"/>
</listOfProducts>
. <kineticLaw>
<math xmlns="http://www.w3.org/1998/Math/MathML">
<ci> FLUX_VALUE </ci>
</math>
<listOfParameters>
<parameter id="LOWER_BOUND" value="0" units="mmol_per_gDW_per_hr"/>
<parameter id="UPPER_BOUND" value="1000" units="mmol_per_gDW_per_hr"/>
<parameter id="FLUX_VALUE" value="0" units="mmol_per_gDW_per_hr"/>
<parameter id="OBJECTIVE_COEFFICIENT" value="0" units="mmol_per_gDW_per_hr"/>
</listOfParameters>
</kineticLaw>
</reaction>
<reaction id="TR0049" name="R744" reversible="true">
<notes>
 <body xmlns="http://www.w3.org/1999/xhtml">
<p>GENE_ASSOCIATION: (slr2057)</p>
</body>
</notes>
<listOfReactants>
<speciesReference species="C00001_pps" stoichiometry="1"/>
</listOfReactants>
<listOfProducts>
<speciesReference species="C00001_cyt" stoichiometry="1"/>
</listOfProducts>
. <kineticLaw>
<math xmlns="http://www.w3.org/1998/Math/MathML">
<ci> FLUX_VALUE </ci>
</math>
<listOfParameters>
<parameter id="LOWER_BOUND" value="-1000" units="mmol_per_gDW_per_hr"/>
<parameter id="UPPER_BOUND" value="1000" units="mmol_per_gDW_per_hr"/>
<parameter id="FLUX_VALUE" value="0" units="mmol_per_gDW_per_hr"/>
<parameter id="OBJECTIVE_COEFFICIENT" value="0" units="mmol_per_gDW_per_hr"/>
</listOfParameters>
</kineticLaw>
</reaction>
<reaction id="NI0006" name="R403" reversible="false">
<notes>
 <body xmlns="http://www.w3.org/1999/xhtml">
<p>GENE_ASSOCIATION: (sll1415)</p>
</body>
</notes>
<listOfReactants>
<speciesReference species="C00002_cyt" stoichiometry="1"/>
<speciesReference species="C00003_cyt" stoichiometry="1"/>
</listOfReactants>
<listOfProducts>
<speciesReference species="C00008_cyt" stoichiometry="1"/>
<speciesReference species="C00006_cyt" stoichiometry="1"/>
</listOfProducts>
. <kineticLaw>
<math xmlns="http://www.w3.org/1998/Math/MathML">
<ci> FLUX_VALUE </ci>
</math>
<listOfParameters>
<parameter id="LOWER_BOUND" value="0" units="mmol_per_gDW_per_hr"/>
<parameter id="UPPER_BOUND" value="1000" units="mmol_per_gDW_per_hr"/>
<parameter id="FLUX_VALUE" value="0" units="mmol_per_gDW_per_hr"/>
<parameter id="OBJECTIVE_COEFFICIENT" value="0" units="mmol_per_gDW_per_hr"/>
</listOfParameters>
</kineticLaw>
</reaction>
<reaction id="SS0005" name="R646" reversible="false">
<notes>
 <body xmlns="http://www.w3.org/1999/xhtml">
<p>GENE_ASSOCIATION: </p>
</body>
</notes>
<listOfReactants>
<speciesReference species="C01137_cyt" stoichiometry="1"/>
<speciesReference species="C00134_cyt" stoichiometry="1"/>
</listOfReactants>
<listOfProducts>
<speciesReference species="C00315_cyt" stoichiometry="1"/>
<speciesReference species="C00170_cyt" stoichiometry="1"/>
<speciesReference species="C00080_cyt" stoichiometry="1"/>
</listOfProducts>
. <kineticLaw>
<math xmlns="http://www.w3.org/1998/Math/MathML">
<ci> FLUX_VALUE </ci>
</math>
<listOfParameters>
<parameter id="LOWER_BOUND" value="0" units="mmol_per_gDW_per_hr"/>
<parameter id="UPPER_BOUND" value="1000" units="mmol_per_gDW_per_hr"/>
<parameter id="FLUX_VALUE" value="0" units="mmol_per_gDW_per_hr"/>
<parameter id="OBJECTIVE_COEFFICIENT" value="0" units="mmol_per_gDW_per_hr"/>
</listOfParameters>
</kineticLaw>
</reaction>
<reaction id="Bi0001" name="R781" reversible="false">
<notes>
 <body xmlns="http://www.w3.org/1999/xhtml">
<p>GENE_ASSOCIATION: </p>
</body>
</notes>
<listOfReactants>
<speciesReference species="C00022_cyt" stoichiometry="1"/>
</listOfReactants>
<listOfProducts>
<speciesReference species="C00084_cyt" stoichiometry="1"/>
<speciesReference species="C00011_cyt" stoichiometry="1"/>
</listOfProducts>
. <kineticLaw>
<math xmlns="http://www.w3.org/1998/Math/MathML">
<ci> FLUX_VALUE </ci>
</math>
<listOfParameters>
<parameter id="LOWER_BOUND" value="0" units="mmol_per_gDW_per_hr"/>
<parameter id="UPPER_BOUND" value="1000" units="mmol_per_gDW_per_hr"/>
<parameter id="FLUX_VALUE" value="0" units="mmol_per_gDW_per_hr"/>
<parameter id="OBJECTIVE_COEFFICIENT" value="0" units="mmol_per_gDW_per_hr"/>
</listOfParameters>
</kineticLaw>
</reaction>
<reaction id="HI0006" name="R286" reversible="false">
<notes>
 <body xmlns="http://www.w3.org/1999/xhtml">
<p>GENE_ASSOCIATION: (slr0500)</p>
</body>
</notes>
<listOfReactants>
<speciesReference species="C04666_cyt" stoichiometry="1"/>
</listOfReactants>
<listOfProducts>
<speciesReference species="C01267_cyt" stoichiometry="1"/>
<speciesReference species="C00001_cyt" stoichiometry="1"/>
</listOfProducts>
. <kineticLaw>
<math xmlns="http://www.w3.org/1998/Math/MathML">
<ci> FLUX_VALUE </ci>
</math>
<listOfParameters>
<parameter id="LOWER_BOUND" value="0" units="mmol_per_gDW_per_hr"/>
<parameter id="UPPER_BOUND" value="1000" units="mmol_per_gDW_per_hr"/>
<parameter id="FLUX_VALUE" value="0" units="mmol_per_gDW_per_hr"/>
<parameter id="OBJECTIVE_COEFFICIENT" value="0" units="mmol_per_gDW_per_hr"/>
</listOfParameters>
</kineticLaw>
</reaction>
<reaction id="PR0020" name="R484" reversible="false">
<notes>
 <body xmlns="http://www.w3.org/1999/xhtml">
<p>GENE_ASSOCIATION: (sll1182) and (sll1316) and (sll1317) and (slr0342) and (slr0343) and (slr1185) and (sml0004) and (smr0003) and (smr0010) and (sll1796)</p>
</body>
</notes>
<listOfReactants>
<speciesReference species="HB2p_B6_tlm" stoichiometry="1"/>
<speciesReference species="C10385_B6_S_tlm" stoichiometry="1"/>
<speciesReference species="C00080_cyt" stoichiometry="1"/>
</listOfReactants>
<listOfProducts>
<speciesReference species="PQH_B6_S_tlm" stoichiometry="1"/>
<speciesReference species="HB3p_B6_tlm" stoichiometry="1"/>
</listOfProducts>
. <kineticLaw>
<math xmlns="http://www.w3.org/1998/Math/MathML">
<ci> FLUX_VALUE </ci>
</math>
<listOfParameters>
<parameter id="LOWER_BOUND" value="0" units="mmol_per_gDW_per_hr"/>
<parameter id="UPPER_BOUND" value="1000" units="mmol_per_gDW_per_hr"/>
<parameter id="FLUX_VALUE" value="0" units="mmol_per_gDW_per_hr"/>
<parameter id="OBJECTIVE_COEFFICIENT" value="0" units="mmol_per_gDW_per_hr"/>
</listOfParameters>
</kineticLaw>
</reaction>
<reaction id="PU0030" name="R579" reversible="true">
<notes>
 <body xmlns="http://www.w3.org/1999/xhtml">
<p>GENE_ASSOCIATION: (sll1815)</p>
</body>
</notes>
<listOfReactants>
<speciesReference species="C00002_cyt" stoichiometry="1"/>
<speciesReference species="C00020_cyt" stoichiometry="1"/>
</listOfReactants>
<listOfProducts>
<speciesReference species="C00008_cyt" stoichiometry="2"/>
</listOfProducts>
. <kineticLaw>
<math xmlns="http://www.w3.org/1998/Math/MathML">
<ci> FLUX_VALUE </ci>
</math>
<listOfParameters>
<parameter id="LOWER_BOUND" value="-1000" units="mmol_per_gDW_per_hr"/>
<parameter id="UPPER_BOUND" value="1000" units="mmol_per_gDW_per_hr"/>
<parameter id="FLUX_VALUE" value="0" units="mmol_per_gDW_per_hr"/>
<parameter id="OBJECTIVE_COEFFICIENT" value="0" units="mmol_per_gDW_per_hr"/>
</listOfParameters>
</kineticLaw>
</reaction>
<reaction id="PU0004" name="R552" reversible="false">
<notes>
 <body xmlns="http://www.w3.org/1999/xhtml">
<p>GENE_ASSOCIATION: (slr0477)</p>
</body>
</notes>
<listOfReactants>
<speciesReference species="C00001_cyt" stoichiometry="1"/>
<speciesReference species="C03838_cyt" stoichiometry="1"/>
<speciesReference species="C00445_cyt" stoichiometry="1"/>
</listOfReactants>
<listOfProducts>
<speciesReference species="C04376_cyt" stoichiometry="1"/>
<speciesReference species="C00080_cyt" stoichiometry="1"/>
<speciesReference species="C00101_cyt" stoichiometry="1"/>
</listOfProducts>
. <kineticLaw>
<math xmlns="http://www.w3.org/1998/Math/MathML">
<ci> FLUX_VALUE </ci>
</math>
<listOfParameters>
<parameter id="LOWER_BOUND" value="0" units="mmol_per_gDW_per_hr"/>
<parameter id="UPPER_BOUND" value="1000" units="mmol_per_gDW_per_hr"/>
<parameter id="FLUX_VALUE" value="0" units="mmol_per_gDW_per_hr"/>
<parameter id="OBJECTIVE_COEFFICIENT" value="0" units="mmol_per_gDW_per_hr"/>
</listOfParameters>
</kineticLaw>
</reaction>
<reaction id="PY0024" name="R590" reversible="false">
<notes>
 <body xmlns="http://www.w3.org/1999/xhtml">
<p>GENE_ASSOCIATION: (slr1418)</p>
</body>
</notes>
<listOfReactants>
<speciesReference species="C10385_tlm" stoichiometry="1"/>
<speciesReference species="C00337_cyt" stoichiometry="1"/>
</listOfReactants>
<listOfProducts>
<speciesReference species="C00295_cyt" stoichiometry="1"/>
<speciesReference species="C16695_tlm" stoichiometry="1"/>
</listOfProducts>
. <kineticLaw>
<math xmlns="http://www.w3.org/1998/Math/MathML">
<ci> FLUX_VALUE </ci>
</math>
<listOfParameters>
<parameter id="LOWER_BOUND" value="0" units="mmol_per_gDW_per_hr"/>
<parameter id="UPPER_BOUND" value="1000" units="mmol_per_gDW_per_hr"/>
<parameter id="FLUX_VALUE" value="0" units="mmol_per_gDW_per_hr"/>
<parameter id="OBJECTIVE_COEFFICIENT" value="0" units="mmol_per_gDW_per_hr"/>
</listOfParameters>
</kineticLaw>
</reaction>
<reaction id="IN0002" name="R316" reversible="false">
<notes>
 <body xmlns="http://www.w3.org/1999/xhtml">
<p>GENE_ASSOCIATION: (sll1329)</p>
</body>
</notes>
<listOfReactants>
<speciesReference species="C00001_cyt" stoichiometry="1"/>
<speciesReference species="C04006_cyt" stoichiometry="1"/>
</listOfReactants>
<listOfProducts>
<speciesReference species="C00137_cyt" stoichiometry="1"/>
<speciesReference species="C00009_cyt" stoichiometry="1"/>
</listOfProducts>
. <kineticLaw>
<math xmlns="http://www.w3.org/1998/Math/MathML">
<ci> FLUX_VALUE </ci>
</math>
<listOfParameters>
<parameter id="LOWER_BOUND" value="0" units="mmol_per_gDW_per_hr"/>
<parameter id="UPPER_BOUND" value="1000" units="mmol_per_gDW_per_hr"/>
<parameter id="FLUX_VALUE" value="0" units="mmol_per_gDW_per_hr"/>
<parameter id="OBJECTIVE_COEFFICIENT" value="0" units="mmol_per_gDW_per_hr"/>
</listOfParameters>
</kineticLaw>
</reaction>
<reaction id="AG0033" name="R58" reversible="false">
<notes>
 <body xmlns="http://www.w3.org/1999/xhtml">
<p>GENE_ASSOCIATION: (sll0420) and (sll1750) and (slr1256)</p>
</body>
</notes>
<listOfReactants>
<speciesReference species="C00001_cyt" stoichiometry="1"/>
<speciesReference species="C00086_cyt" stoichiometry="1"/>
</listOfReactants>
<listOfProducts>
<speciesReference species="C00014_cyt" stoichiometry="2"/>
<speciesReference species="C00011_cyt" stoichiometry="1"/>
</listOfProducts>
. <kineticLaw>
<math xmlns="http://www.w3.org/1998/Math/MathML">
<ci> FLUX_VALUE </ci>
</math>
<listOfParameters>
<parameter id="LOWER_BOUND" value="0" units="mmol_per_gDW_per_hr"/>
<parameter id="UPPER_BOUND" value="1000" units="mmol_per_gDW_per_hr"/>
<parameter id="FLUX_VALUE" value="0" units="mmol_per_gDW_per_hr"/>
<parameter id="OBJECTIVE_COEFFICIENT" value="0" units="mmol_per_gDW_per_hr"/>
</listOfParameters>
</kineticLaw>
</reaction>
<reaction id="GL0002" name="R168" reversible="false">
<notes>
 <body xmlns="http://www.w3.org/1999/xhtml">
<p>GENE_ASSOCIATION: (sll1973) and (slr1510) and (sll1848)</p>
</body>
</notes>
<listOfReactants>
<speciesReference species="E36_cyt" stoichiometry="0.0393"/>
<speciesReference species="C05764_cyt" stoichiometry="1.3061"/>
<speciesReference species="C01203_cyt" stoichiometry="0.0584"/>
<speciesReference species="C16160_cyt" stoichiometry="0.3334"/>
<speciesReference species="C00093_cyt" stoichiometry="1.2954"/>
<speciesReference species="C04088_cyt" stoichiometry="0.0223"/>
<speciesReference species="E17_cyt" stoichiometry="0.7253"/>
<speciesReference species="C16520_cyt" stoichiometry="0.0965"/>
<speciesReference species="C16161_cyt" stoichiometry="0.0095"/>
</listOfReactants>
<listOfProducts>
<speciesReference species="C00229_cyt" stoichiometry="2.5908"/>
<speciesReference species="C00416_DGDG_cyt" stoichiometry="1"/>
</listOfProducts>
. <kineticLaw>
<math xmlns="http://www.w3.org/1998/Math/MathML">
<ci> FLUX_VALUE </ci>
</math>
<listOfParameters>
<parameter id="LOWER_BOUND" value="0" units="mmol_per_gDW_per_hr"/>
<parameter id="UPPER_BOUND" value="1000" units="mmol_per_gDW_per_hr"/>
<parameter id="FLUX_VALUE" value="0" units="mmol_per_gDW_per_hr"/>
<parameter id="OBJECTIVE_COEFFICIENT" value="0" units="mmol_per_gDW_per_hr"/>
</listOfParameters>
</kineticLaw>
</reaction>
<reaction id="AG0002" name="R24" reversible="false">
<notes>
 <body xmlns="http://www.w3.org/1999/xhtml">
<p>GENE_ASSOCIATION: (sll1027) and (sll1502)</p>
</body>
</notes>
<listOfReactants>
<speciesReference species="C00026_cyt" stoichiometry="1"/>
<speciesReference species="C00064_cyt" stoichiometry="1"/>
<speciesReference species="C00004_cyt" stoichiometry="1"/>
<speciesReference species="C00080_cyt" stoichiometry="1"/>
</listOfReactants>
<listOfProducts>
<speciesReference species="C00003_cyt" stoichiometry="1"/>
<speciesReference species="C00025_cyt" stoichiometry="2"/>
</listOfProducts>
. <kineticLaw>
<math xmlns="http://www.w3.org/1998/Math/MathML">
<ci> FLUX_VALUE </ci>
</math>
<listOfParameters>
<parameter id="LOWER_BOUND" value="0" units="mmol_per_gDW_per_hr"/>
<parameter id="UPPER_BOUND" value="1000" units="mmol_per_gDW_per_hr"/>
<parameter id="FLUX_VALUE" value="0" units="mmol_per_gDW_per_hr"/>
<parameter id="OBJECTIVE_COEFFICIENT" value="0" units="mmol_per_gDW_per_hr"/>
</listOfParameters>
</kineticLaw>
</reaction>
<reaction id="CA0007" name="R98" reversible="true">
<notes>
 <body xmlns="http://www.w3.org/1999/xhtml">
<p>GENE_ASSOCIATION: (sll0147)</p>
</body>
</notes>
<listOfReactants>
<speciesReference species="C05432_cyt" stoichiometry="1"/>
</listOfReactants>
<listOfProducts>
<speciesReference species="C05435_cyt" stoichiometry="1"/>
</listOfProducts>
. <kineticLaw>
<math xmlns="http://www.w3.org/1998/Math/MathML">
<ci> FLUX_VALUE </ci>
</math>
<listOfParameters>
<parameter id="LOWER_BOUND" value="-1000" units="mmol_per_gDW_per_hr"/>
<parameter id="UPPER_BOUND" value="1000" units="mmol_per_gDW_per_hr"/>
<parameter id="FLUX_VALUE" value="0" units="mmol_per_gDW_per_hr"/>
<parameter id="OBJECTIVE_COEFFICIENT" value="0" units="mmol_per_gDW_per_hr"/>
</listOfParameters>
</kineticLaw>
</reaction>
<reaction id="PG0015" name="R431" reversible="false">
<notes>
 <body xmlns="http://www.w3.org/1999/xhtml">
<p>GENE_ASSOCIATION: (slr1656)</p>
</body>
</notes>
<listOfReactants>
<speciesReference species="C00043_cyt" stoichiometry="1"/>
<speciesReference species="C05897_cyt" stoichiometry="1"/>
</listOfReactants>
<listOfProducts>
<speciesReference species="C00015_cyt" stoichiometry="1"/>
<speciesReference species="C05898_cyt" stoichiometry="1"/>
</listOfProducts>
. <kineticLaw>
<math xmlns="http://www.w3.org/1998/Math/MathML">
<ci> FLUX_VALUE </ci>
</math>
<listOfParameters>
<parameter id="LOWER_BOUND" value="0" units="mmol_per_gDW_per_hr"/>
<parameter id="UPPER_BOUND" value="1000" units="mmol_per_gDW_per_hr"/>
<parameter id="FLUX_VALUE" value="0" units="mmol_per_gDW_per_hr"/>
<parameter id="OBJECTIVE_COEFFICIENT" value="0" units="mmol_per_gDW_per_hr"/>
</listOfParameters>
</kineticLaw>
</reaction>
<reaction id="FO0004" name="R138" reversible="false">
<notes>
 <body xmlns="http://www.w3.org/1999/xhtml">
<p>GENE_ASSOCIATION: (sll1076) or (slr0787) or (slr0920)</p>
</body>
</notes>
<listOfReactants>
<speciesReference species="C05925_cyt" stoichiometry="1"/>
<speciesReference species="C00001_cyt" stoichiometry="1"/>
</listOfReactants>
<listOfProducts>
<speciesReference species="C00009_cyt" stoichiometry="1"/>
<speciesReference species="C04874_cyt" stoichiometry="1"/>
</listOfProducts>
. <kineticLaw>
<math xmlns="http://www.w3.org/1998/Math/MathML">
<ci> FLUX_VALUE </ci>
</math>
<listOfParameters>
<parameter id="LOWER_BOUND" value="0" units="mmol_per_gDW_per_hr"/>
<parameter id="UPPER_BOUND" value="1000" units="mmol_per_gDW_per_hr"/>
<parameter id="FLUX_VALUE" value="0" units="mmol_per_gDW_per_hr"/>
<parameter id="OBJECTIVE_COEFFICIENT" value="0" units="mmol_per_gDW_per_hr"/>
</listOfParameters>
</kineticLaw>
</reaction>
<reaction id="AA0003" name="R4" reversible="false">
<notes>
 <body xmlns="http://www.w3.org/1999/xhtml">
<p>GENE_ASSOCIATION: (sll0934)</p>
</body>
</notes>
<listOfReactants>
<speciesReference species="C00279_cyt" stoichiometry="1"/>
<speciesReference species="C00001_cyt" stoichiometry="1"/>
<speciesReference species="C00074_cyt" stoichiometry="1"/>
</listOfReactants>
<listOfProducts>
<speciesReference species="C00009_cyt" stoichiometry="1"/>
<speciesReference species="C04691_cyt" stoichiometry="1"/>
</listOfProducts>
. <kineticLaw>
<math xmlns="http://www.w3.org/1998/Math/MathML">
<ci> FLUX_VALUE </ci>
</math>
<listOfParameters>
<parameter id="LOWER_BOUND" value="0" units="mmol_per_gDW_per_hr"/>
<parameter id="UPPER_BOUND" value="1000" units="mmol_per_gDW_per_hr"/>
<parameter id="FLUX_VALUE" value="0" units="mmol_per_gDW_per_hr"/>
<parameter id="OBJECTIVE_COEFFICIENT" value="0" units="mmol_per_gDW_per_hr"/>
</listOfParameters>
</kineticLaw>
</reaction>
<reaction id="ME0008" name="R396" reversible="true">
<notes>
 <body xmlns="http://www.w3.org/1999/xhtml">
<p>GENE_ASSOCIATION: </p>
</body>
</notes>
<listOfReactants>
<speciesReference species="C01328_med" stoichiometry="1"/>
<speciesReference species="C00288_med" stoichiometry="1"/>
</listOfReactants>
<listOfProducts>
<speciesReference species="C00001_med" stoichiometry="1"/>
<speciesReference species="E50_med" stoichiometry="1"/>
</listOfProducts>
. <kineticLaw>
<math xmlns="http://www.w3.org/1998/Math/MathML">
<ci> FLUX_VALUE </ci>
</math>
<listOfParameters>
<parameter id="LOWER_BOUND" value="-1000" units="mmol_per_gDW_per_hr"/>
<parameter id="UPPER_BOUND" value="1000" units="mmol_per_gDW_per_hr"/>
<parameter id="FLUX_VALUE" value="0" units="mmol_per_gDW_per_hr"/>
<parameter id="OBJECTIVE_COEFFICIENT" value="0" units="mmol_per_gDW_per_hr"/>
</listOfParameters>
</kineticLaw>
</reaction>
<reaction id="LI0015_2" name="R349" reversible="true">
<notes>
 <body xmlns="http://www.w3.org/1999/xhtml">
<p>GENE_ASSOCIATION: (slr0886)</p>
</body>
</notes>
<listOfReactants>
<speciesReference species="C04619_cyt" stoichiometry="1"/>
<speciesReference species="C00006_cyt" stoichiometry="1"/>
</listOfReactants>
<listOfProducts>
<speciesReference species="C05753_cyt" stoichiometry="1"/>
<speciesReference species="C00005_cyt" stoichiometry="1"/>
<speciesReference species="C00080_cyt" stoichiometry="1"/>
</listOfProducts>
. <kineticLaw>
<math xmlns="http://www.w3.org/1998/Math/MathML">
<ci> FLUX_VALUE </ci>
</math>
<listOfParameters>
<parameter id="LOWER_BOUND" value="-1000" units="mmol_per_gDW_per_hr"/>
<parameter id="UPPER_BOUND" value="1000" units="mmol_per_gDW_per_hr"/>
<parameter id="FLUX_VALUE" value="0" units="mmol_per_gDW_per_hr"/>
<parameter id="OBJECTIVE_COEFFICIENT" value="0" units="mmol_per_gDW_per_hr"/>
</listOfParameters>
</kineticLaw>
</reaction>
<reaction id="VT0005" name="R762" reversible="false">
<notes>
 <body xmlns="http://www.w3.org/1999/xhtml">
<p>GENE_ASSOCIATION: (slr0239)</p>
</body>
</notes>
<listOfReactants>
<speciesReference species="C06407_cyt" stoichiometry="1"/>
<speciesReference species="C00019_cyt" stoichiometry="1"/>
</listOfReactants>
<listOfProducts>
<speciesReference species="C06416_cyt" stoichiometry="1"/>
<speciesReference species="C00021_cyt" stoichiometry="1"/>
</listOfProducts>
. <kineticLaw>
<math xmlns="http://www.w3.org/1998/Math/MathML">
<ci> FLUX_VALUE </ci>
</math>
<listOfParameters>
<parameter id="LOWER_BOUND" value="0" units="mmol_per_gDW_per_hr"/>
<parameter id="UPPER_BOUND" value="1000" units="mmol_per_gDW_per_hr"/>
<parameter id="FLUX_VALUE" value="0" units="mmol_per_gDW_per_hr"/>
<parameter id="OBJECTIVE_COEFFICIENT" value="0" units="mmol_per_gDW_per_hr"/>
</listOfParameters>
</kineticLaw>
</reaction>
<reaction id="QT0017" name="R627" reversible="false">
<notes>
 <body xmlns="http://www.w3.org/1999/xhtml">
<p>GENE_ASSOCIATION: (slr0204)</p>
</body>
</notes>
<listOfReactants>
<speciesReference species="C15547_cyt" stoichiometry="1"/>
<speciesReference species="C00001_cyt" stoichiometry="1"/>
</listOfReactants>
<listOfProducts>
<speciesReference species="C00010_cyt" stoichiometry="1"/>
<speciesReference species="C03657_cyt" stoichiometry="1"/>
</listOfProducts>
. <kineticLaw>
<math xmlns="http://www.w3.org/1998/Math/MathML">
<ci> FLUX_VALUE </ci>
</math>
<listOfParameters>
<parameter id="LOWER_BOUND" value="0" units="mmol_per_gDW_per_hr"/>
<parameter id="UPPER_BOUND" value="1000" units="mmol_per_gDW_per_hr"/>
<parameter id="FLUX_VALUE" value="0" units="mmol_per_gDW_per_hr"/>
<parameter id="OBJECTIVE_COEFFICIENT" value="0" units="mmol_per_gDW_per_hr"/>
</listOfParameters>
</kineticLaw>
</reaction>
<reaction id="LI0036" name="R379" reversible="true">
<notes>
 <body xmlns="http://www.w3.org/1999/xhtml">
<p>GENE_ASSOCIATION: (sll0541)</p>
</body>
</notes>
<listOfReactants>
<speciesReference species="C00007_cyt" stoichiometry="1"/>
<speciesReference species="C05764_cyt" stoichiometry="1"/>
<speciesReference species="C00005_cyt" stoichiometry="1"/>
<speciesReference species="C00080_cyt" stoichiometry="1"/>
</listOfReactants>
<listOfProducts>
<speciesReference species="C00006_cyt" stoichiometry="1"/>
<speciesReference species="C16520_cyt" stoichiometry="1"/>
<speciesReference species="C00001_cyt" stoichiometry="2"/>
</listOfProducts>
. <kineticLaw>
<math xmlns="http://www.w3.org/1998/Math/MathML">
<ci> FLUX_VALUE </ci>
</math>
<listOfParameters>
<parameter id="LOWER_BOUND" value="-1000" units="mmol_per_gDW_per_hr"/>
<parameter id="UPPER_BOUND" value="1000" units="mmol_per_gDW_per_hr"/>
<parameter id="FLUX_VALUE" value="0" units="mmol_per_gDW_per_hr"/>
<parameter id="OBJECTIVE_COEFFICIENT" value="0" units="mmol_per_gDW_per_hr"/>
</listOfParameters>
</kineticLaw>
</reaction>
<reaction id="CA0008" name="R101" reversible="true">
<notes>
 <body xmlns="http://www.w3.org/1999/xhtml">
<p>GENE_ASSOCIATION: (sll0147)</p>
</body>
</notes>
<listOfReactants>
<speciesReference species="C05435_cyt" stoichiometry="1"/>
</listOfReactants>
<listOfProducts>
<speciesReference species="C02094_cyt" stoichiometry="1"/>
</listOfProducts>
. <kineticLaw>
<math xmlns="http://www.w3.org/1998/Math/MathML">
<ci> FLUX_VALUE </ci>
</math>
<listOfParameters>
<parameter id="LOWER_BOUND" value="-1000" units="mmol_per_gDW_per_hr"/>
<parameter id="UPPER_BOUND" value="1000" units="mmol_per_gDW_per_hr"/>
<parameter id="FLUX_VALUE" value="0" units="mmol_per_gDW_per_hr"/>
<parameter id="OBJECTIVE_COEFFICIENT" value="0" units="mmol_per_gDW_per_hr"/>
</listOfParameters>
</kineticLaw>
</reaction>
<reaction id="PP0006" name="R441" reversible="true">
<notes>
 <body xmlns="http://www.w3.org/1999/xhtml">
<p>GENE_ASSOCIATION: (slr0194)</p>
</body>
</notes>
<listOfReactants>
<speciesReference species="C00117_cyt" stoichiometry="1"/>
</listOfReactants>
<listOfProducts>
<speciesReference species="C00199_cyt" stoichiometry="1"/>
</listOfProducts>
. <kineticLaw>
<math xmlns="http://www.w3.org/1998/Math/MathML">
<ci> FLUX_VALUE </ci>
</math>
<listOfParameters>
<parameter id="LOWER_BOUND" value="-1000" units="mmol_per_gDW_per_hr"/>
<parameter id="UPPER_BOUND" value="1000" units="mmol_per_gDW_per_hr"/>
<parameter id="FLUX_VALUE" value="0" units="mmol_per_gDW_per_hr"/>
<parameter id="OBJECTIVE_COEFFICIENT" value="0" units="mmol_per_gDW_per_hr"/>
</listOfParameters>
</kineticLaw>
</reaction>
<reaction id="TR0024_2" name="R717" reversible="false">
<notes>
 <body xmlns="http://www.w3.org/1999/xhtml">
<p>GENE_ASSOCIATION: (slr0797)</p>
</body>
</notes>
<listOfReactants>
<speciesReference species="C00002_cyt" stoichiometry="1"/>
<speciesReference species="C00175_ext_b" stoichiometry="1"/>
<speciesReference species="C00001_cyt" stoichiometry="1"/>
</listOfReactants>
<listOfProducts>
<speciesReference species="C00008_cyt" stoichiometry="1"/>
<speciesReference species="C00009_cyt" stoichiometry="1"/>
<speciesReference species="C00175_cyt" stoichiometry="1"/>
</listOfProducts>
. <kineticLaw>
<math xmlns="http://www.w3.org/1998/Math/MathML">
<ci> FLUX_VALUE </ci>
</math>
<listOfParameters>
<parameter id="LOWER_BOUND" value="0" units="mmol_per_gDW_per_hr"/>
<parameter id="UPPER_BOUND" value="1000" units="mmol_per_gDW_per_hr"/>
<parameter id="FLUX_VALUE" value="0" units="mmol_per_gDW_per_hr"/>
<parameter id="OBJECTIVE_COEFFICIENT" value="0" units="mmol_per_gDW_per_hr"/>
</listOfParameters>
</kineticLaw>
</reaction>
<reaction id="PP0018_2" name="R454" reversible="false">
<notes>
 <body xmlns="http://www.w3.org/1999/xhtml">
<p>GENE_ASSOCIATION: (sll0529)</p>
</body>
</notes>
<listOfReactants>
<speciesReference species="C00085_cyt" stoichiometry="1"/>
<speciesReference species="C00009_cyt" stoichiometry="1"/>
</listOfReactants>
<listOfProducts>
<speciesReference species="C00001_cyt" stoichiometry="1"/>
<speciesReference species="C00279_cyt" stoichiometry="1"/>
<speciesReference species="C00227_cyt" stoichiometry="1"/>
</listOfProducts>
. <kineticLaw>
<math xmlns="http://www.w3.org/1998/Math/MathML">
<ci> FLUX_VALUE </ci>
</math>
<listOfParameters>
<parameter id="LOWER_BOUND" value="0" units="mmol_per_gDW_per_hr"/>
<parameter id="UPPER_BOUND" value="1000" units="mmol_per_gDW_per_hr"/>
<parameter id="FLUX_VALUE" value="0" units="mmol_per_gDW_per_hr"/>
<parameter id="OBJECTIVE_COEFFICIENT" value="0" units="mmol_per_gDW_per_hr"/>
</listOfParameters>
</kineticLaw>
</reaction>
<reaction id="PR0036" name="R500" reversible="false">
<notes>
 <body xmlns="http://www.w3.org/1999/xhtml">
<p>GENE_ASSOCIATION: (sll0258) and (sll0427) and (sll0849) and (sll0851) and (sll1194) and (sll1398) and (sll1418) and (sll1867) and (slr0906) and (slr0927) and (slr1181) and (slr1311) and (slr1645) and (slr1739) and (slr2034) and (sml0001) and (sml0002) and (sml0003) and (sml0005) and (sml0007) and (smr0001) and (smr0006) and (smr0007) and (smr0008) and (smr0009) and (ssl2598) and (ssr3451) and (sll0217) and (sll0219)</p>
</body>
</notes>
<listOfReactants>
<speciesReference species="P680_tlm" stoichiometry="1"/>
<speciesReference species="E1_P680_tlm" stoichiometry="1"/>
<speciesReference species="QA_P680_tlm" stoichiometry="1"/>
</listOfReactants>
<listOfProducts>
<speciesReference species="QAn_P680_tlm" stoichiometry="1"/>
<speciesReference species="P680p_tlm" stoichiometry="1"/>
</listOfProducts>
. <kineticLaw>
<math xmlns="http://www.w3.org/1998/Math/MathML">
<ci> FLUX_VALUE </ci>
</math>
<listOfParameters>
<parameter id="LOWER_BOUND" value="0" units="mmol_per_gDW_per_hr"/>
<parameter id="UPPER_BOUND" value="1000" units="mmol_per_gDW_per_hr"/>
<parameter id="FLUX_VALUE" value="0" units="mmol_per_gDW_per_hr"/>
<parameter id="OBJECTIVE_COEFFICIENT" value="0" units="mmol_per_gDW_per_hr"/>
</listOfParameters>
</kineticLaw>
</reaction>
<reaction id="AL0013" name="R79" reversible="false">
<notes>
 <body xmlns="http://www.w3.org/1999/xhtml">
<p>GENE_ASSOCIATION: (sll0422)</p>
</body>
</notes>
<listOfReactants>
<speciesReference species="C00001_cyt" stoichiometry="1"/>
<speciesReference species="C00152_cyt" stoichiometry="1"/>
</listOfReactants>
<listOfProducts>
<speciesReference species="C00014_cyt" stoichiometry="1"/>
<speciesReference species="C00049_cyt" stoichiometry="1"/>
</listOfProducts>
. <kineticLaw>
<math xmlns="http://www.w3.org/1998/Math/MathML">
<ci> FLUX_VALUE </ci>
</math>
<listOfParameters>
<parameter id="LOWER_BOUND" value="0" units="mmol_per_gDW_per_hr"/>
<parameter id="UPPER_BOUND" value="1000" units="mmol_per_gDW_per_hr"/>
<parameter id="FLUX_VALUE" value="0" units="mmol_per_gDW_per_hr"/>
<parameter id="OBJECTIVE_COEFFICIENT" value="0" units="mmol_per_gDW_per_hr"/>
</listOfParameters>
</kineticLaw>
</reaction>
<reaction id="PG0004" name="R420" reversible="false">
<notes>
 <body xmlns="http://www.w3.org/1999/xhtml">
<p>GENE_ASSOCIATION: (sll0899)</p>
</body>
</notes>
<listOfReactants>
<speciesReference species="C00075_cyt" stoichiometry="1"/>
<speciesReference species="C04501_cyt" stoichiometry="1"/>
</listOfReactants>
<listOfProducts>
<speciesReference species="C00013_cyt" stoichiometry="1"/>
<speciesReference species="C00043_cyt" stoichiometry="1"/>
</listOfProducts>
. <kineticLaw>
<math xmlns="http://www.w3.org/1998/Math/MathML">
<ci> FLUX_VALUE </ci>
</math>
<listOfParameters>
<parameter id="LOWER_BOUND" value="0" units="mmol_per_gDW_per_hr"/>
<parameter id="UPPER_BOUND" value="1000" units="mmol_per_gDW_per_hr"/>
<parameter id="FLUX_VALUE" value="0" units="mmol_per_gDW_per_hr"/>
<parameter id="OBJECTIVE_COEFFICIENT" value="0" units="mmol_per_gDW_per_hr"/>
</listOfParameters>
</kineticLaw>
</reaction>
<reaction id="GL0006" name="R172" reversible="false">
<notes>
 <body xmlns="http://www.w3.org/1999/xhtml">
<p>GENE_ASSOCIATION: (sll0545)</p>
</body>
</notes>
<listOfReactants>
<speciesReference species="C00001_cyt" stoichiometry="1"/>
<speciesReference species="C00416_DGDG_cyt" stoichiometry="1"/>
</listOfReactants>
<listOfProducts>
<speciesReference species="C00641_DGDG_cyt" stoichiometry="1"/>
<speciesReference species="C00009_cyt" stoichiometry="1"/>
</listOfProducts>
. <kineticLaw>
<math xmlns="http://www.w3.org/1998/Math/MathML">
<ci> FLUX_VALUE </ci>
</math>
<listOfParameters>
<parameter id="LOWER_BOUND" value="0" units="mmol_per_gDW_per_hr"/>
<parameter id="UPPER_BOUND" value="1000" units="mmol_per_gDW_per_hr"/>
<parameter id="FLUX_VALUE" value="0" units="mmol_per_gDW_per_hr"/>
<parameter id="OBJECTIVE_COEFFICIENT" value="0" units="mmol_per_gDW_per_hr"/>
</listOfParameters>
</kineticLaw>
</reaction>
<reaction id="PR0029" name="R493" reversible="false">
<notes>
 <body xmlns="http://www.w3.org/1999/xhtml">
<p>GENE_ASSOCIATION: (sll0226) and (sll0629) and (sll0634) and (sll0819) and (slr0171) and (slr0737) and (slr0823) and (slr0823) and (slr1655) and (slr1834) and (slr1835) and (sml0008) and (smr0004) and (smr0005) and (ssl0563) and (ssr0390) and (ssr2831) and (ssr2016)</p>
</body>
</notes>
<listOfReactants>
<speciesReference species="C03025_tll" stoichiometry="1"/>
<speciesReference species="P700p_tlm" stoichiometry="1"/>
</listOfReactants>
<listOfProducts>
<speciesReference species="C03162_tll" stoichiometry="1"/>
<speciesReference species="P700_tlm" stoichiometry="1"/>
</listOfProducts>
. <kineticLaw>
<math xmlns="http://www.w3.org/1998/Math/MathML">
<ci> FLUX_VALUE </ci>
</math>
<listOfParameters>
<parameter id="LOWER_BOUND" value="0" units="mmol_per_gDW_per_hr"/>
<parameter id="UPPER_BOUND" value="1000" units="mmol_per_gDW_per_hr"/>
<parameter id="FLUX_VALUE" value="0" units="mmol_per_gDW_per_hr"/>
<parameter id="OBJECTIVE_COEFFICIENT" value="0" units="mmol_per_gDW_per_hr"/>
</listOfParameters>
</kineticLaw>
</reaction>
<reaction id="GS0001_2" name="R227" reversible="false">
<notes>
 <body xmlns="http://www.w3.org/1999/xhtml">
<p>GENE_ASSOCIATION: (sll0593)</p>
</body>
</notes>
<listOfReactants>
<speciesReference species="C00002_cyt" stoichiometry="1"/>
<speciesReference species="C00031_cyt" stoichiometry="1"/>
</listOfReactants>
<listOfProducts>
<speciesReference species="C00092_cyt" stoichiometry="1"/>
<speciesReference species="C00008_cyt" stoichiometry="1"/>
</listOfProducts>
. <kineticLaw>
<math xmlns="http://www.w3.org/1998/Math/MathML">
<ci> FLUX_VALUE </ci>
</math>
<listOfParameters>
<parameter id="LOWER_BOUND" value="0" units="mmol_per_gDW_per_hr"/>
<parameter id="UPPER_BOUND" value="1000" units="mmol_per_gDW_per_hr"/>
<parameter id="FLUX_VALUE" value="0" units="mmol_per_gDW_per_hr"/>
<parameter id="OBJECTIVE_COEFFICIENT" value="0" units="mmol_per_gDW_per_hr"/>
</listOfParameters>
</kineticLaw>
</reaction>
<reaction id="TR0054" name="R749" reversible="true">
<notes>
 <body xmlns="http://www.w3.org/1999/xhtml">
<p>GENE_ASSOCIATION: (H2Ointerexchange)</p>
</body>
</notes>
<listOfReactants>
<speciesReference species="C00001_med" stoichiometry="1"/>
</listOfReactants>
<listOfProducts>
<speciesReference species="C00001_ext_b" stoichiometry="1"/>
</listOfProducts>
. <kineticLaw>
<math xmlns="http://www.w3.org/1998/Math/MathML">
<ci> FLUX_VALUE </ci>
</math>
<listOfParameters>
<parameter id="LOWER_BOUND" value="-1000" units="mmol_per_gDW_per_hr"/>
<parameter id="UPPER_BOUND" value="1000" units="mmol_per_gDW_per_hr"/>
<parameter id="FLUX_VALUE" value="0" units="mmol_per_gDW_per_hr"/>
<parameter id="OBJECTIVE_COEFFICIENT" value="0" units="mmol_per_gDW_per_hr"/>
</listOfParameters>
</kineticLaw>
</reaction>
<reaction id="AL0004" name="R70" reversible="false">
<notes>
 <body xmlns="http://www.w3.org/1999/xhtml">
<p>GENE_ASSOCIATION: (sll0455)</p>
</body>
</notes>
<listOfReactants>
<speciesReference species="C00441_cyt" stoichiometry="1"/>
<speciesReference species="C00005_cyt" stoichiometry="1"/>
<speciesReference species="C00080_cyt" stoichiometry="1"/>
</listOfReactants>
<listOfProducts>
<speciesReference species="C00006_cyt" stoichiometry="1"/>
<speciesReference species="C00263_cyt" stoichiometry="1"/>
</listOfProducts>
. <kineticLaw>
<math xmlns="http://www.w3.org/1998/Math/MathML">
<ci> FLUX_VALUE </ci>
</math>
<listOfParameters>
<parameter id="LOWER_BOUND" value="0" units="mmol_per_gDW_per_hr"/>
<parameter id="UPPER_BOUND" value="1000" units="mmol_per_gDW_per_hr"/>
<parameter id="FLUX_VALUE" value="0" units="mmol_per_gDW_per_hr"/>
<parameter id="OBJECTIVE_COEFFICIENT" value="0" units="mmol_per_gDW_per_hr"/>
</listOfParameters>
</kineticLaw>
</reaction>
<reaction id="GS0005_2" name="R234" reversible="true">
<notes>
 <body xmlns="http://www.w3.org/1999/xhtml">
<p>GENE_ASSOCIATION: (slr0943)</p>
</body>
</notes>
<listOfReactants>
<speciesReference species="C00354_cyt" stoichiometry="1"/>
</listOfReactants>
<listOfProducts>
<speciesReference species="C00111_cyt" stoichiometry="1"/>
<speciesReference species="C00118_cyt" stoichiometry="1"/>
</listOfProducts>
. <kineticLaw>
<math xmlns="http://www.w3.org/1998/Math/MathML">
<ci> FLUX_VALUE </ci>
</math>
<listOfParameters>
<parameter id="LOWER_BOUND" value="-1000" units="mmol_per_gDW_per_hr"/>
<parameter id="UPPER_BOUND" value="1000" units="mmol_per_gDW_per_hr"/>
<parameter id="FLUX_VALUE" value="0" units="mmol_per_gDW_per_hr"/>
<parameter id="OBJECTIVE_COEFFICIENT" value="0" units="mmol_per_gDW_per_hr"/>
</listOfParameters>
</kineticLaw>
</reaction>
<reaction id="GM0021_2" name="R209" reversible="false">
<notes>
 <body xmlns="http://www.w3.org/1999/xhtml">
<p>GENE_ASSOCIATION: (slr0077)</p>
</body>
</notes>
<listOfReactants>
<speciesReference species="C00097_cyt" stoichiometry="1"/>
<speciesReference species="C15811_cyt_b" stoichiometry="1"/>
</listOfReactants>
<listOfProducts>
<speciesReference species="C15812_cyt_b" stoichiometry="1"/>
<speciesReference species="C00041_cyt" stoichiometry="1"/>
</listOfProducts>
. <kineticLaw>
<math xmlns="http://www.w3.org/1998/Math/MathML">
<ci> FLUX_VALUE </ci>
</math>
<listOfParameters>
<parameter id="LOWER_BOUND" value="0" units="mmol_per_gDW_per_hr"/>
<parameter id="UPPER_BOUND" value="1000" units="mmol_per_gDW_per_hr"/>
<parameter id="FLUX_VALUE" value="0" units="mmol_per_gDW_per_hr"/>
<parameter id="OBJECTIVE_COEFFICIENT" value="0" units="mmol_per_gDW_per_hr"/>
</listOfParameters>
</kineticLaw>
</reaction>
<reaction id="PP0009" name="R445" reversible="true">
<notes>
 <body xmlns="http://www.w3.org/1999/xhtml">
<p>GENE_ASSOCIATION: (sll0807)</p>
</body>
</notes>
<listOfReactants>
<speciesReference species="C00199_cyt" stoichiometry="1"/>
</listOfReactants>
<listOfProducts>
<speciesReference species="C00231_cyt" stoichiometry="1"/>
</listOfProducts>
. <kineticLaw>
<math xmlns="http://www.w3.org/1998/Math/MathML">
<ci> FLUX_VALUE </ci>
</math>
<listOfParameters>
<parameter id="LOWER_BOUND" value="-1000" units="mmol_per_gDW_per_hr"/>
<parameter id="UPPER_BOUND" value="1000" units="mmol_per_gDW_per_hr"/>
<parameter id="FLUX_VALUE" value="0" units="mmol_per_gDW_per_hr"/>
<parameter id="OBJECTIVE_COEFFICIENT" value="0" units="mmol_per_gDW_per_hr"/>
</listOfParameters>
</kineticLaw>
</reaction>
<reaction id="AG0038" name="R63" reversible="false">
<notes>
 <body xmlns="http://www.w3.org/1999/xhtml">
<p>GENE_ASSOCIATION: (sll0107)</p>
</body>
</notes>
<listOfReactants>
<speciesReference species="C05946_cyt" stoichiometry="1"/>
</listOfReactants>
<listOfProducts>
<speciesReference species="C00048_cyt" stoichiometry="1"/>
<speciesReference species="C00022_cyt" stoichiometry="1"/>
</listOfProducts>
. <kineticLaw>
<math xmlns="http://www.w3.org/1998/Math/MathML">
<ci> FLUX_VALUE </ci>
</math>
<listOfParameters>
<parameter id="LOWER_BOUND" value="0" units="mmol_per_gDW_per_hr"/>
<parameter id="UPPER_BOUND" value="1000" units="mmol_per_gDW_per_hr"/>
<parameter id="FLUX_VALUE" value="0" units="mmol_per_gDW_per_hr"/>
<parameter id="OBJECTIVE_COEFFICIENT" value="0" units="mmol_per_gDW_per_hr"/>
</listOfParameters>
</kineticLaw>
</reaction>
<reaction id="PY0018" name="R604" reversible="true">
<notes>
 <body xmlns="http://www.w3.org/1999/xhtml">
<p>GENE_ASSOCIATION: (slr0379)</p>
</body>
</notes>
<listOfReactants>
<speciesReference species="C00365_cyt" stoichiometry="1"/>
<speciesReference species="C00002_cyt" stoichiometry="1"/>
</listOfReactants>
<listOfProducts>
<speciesReference species="C00008_cyt" stoichiometry="1"/>
<speciesReference species="C01346_cyt" stoichiometry="1"/>
</listOfProducts>
. <kineticLaw>
<math xmlns="http://www.w3.org/1998/Math/MathML">
<ci> FLUX_VALUE </ci>
</math>
<listOfParameters>
<parameter id="LOWER_BOUND" value="-1000" units="mmol_per_gDW_per_hr"/>
<parameter id="UPPER_BOUND" value="1000" units="mmol_per_gDW_per_hr"/>
<parameter id="FLUX_VALUE" value="0" units="mmol_per_gDW_per_hr"/>
<parameter id="OBJECTIVE_COEFFICIENT" value="0" units="mmol_per_gDW_per_hr"/>
</listOfParameters>
</kineticLaw>
</reaction>
<reaction id="CA0011" name="R106" reversible="false">
<notes>
 <body xmlns="http://www.w3.org/1999/xhtml">
<p>GENE_ASSOCIATION: (sll1468)</p>
</body>
</notes>
<listOfReactants>
<speciesReference species="C00004_cyt" stoichiometry="1"/>
<speciesReference species="C00080_cyt" stoichiometry="1"/>
<speciesReference species="C00007_cyt" stoichiometry="1"/>
<speciesReference species="C08592_cyt" stoichiometry="1"/>
</listOfReactants>
<listOfProducts>
<speciesReference species="C00003_cyt" stoichiometry="1"/>
<speciesReference species="C15966_cyt" stoichiometry="1"/>
<speciesReference species="C00001_cyt" stoichiometry="1"/>
</listOfProducts>
. <kineticLaw>
<math xmlns="http://www.w3.org/1998/Math/MathML">
<ci> FLUX_VALUE </ci>
</math>
<listOfParameters>
<parameter id="LOWER_BOUND" value="0" units="mmol_per_gDW_per_hr"/>
<parameter id="UPPER_BOUND" value="1000" units="mmol_per_gDW_per_hr"/>
<parameter id="FLUX_VALUE" value="0" units="mmol_per_gDW_per_hr"/>
<parameter id="OBJECTIVE_COEFFICIENT" value="0" units="mmol_per_gDW_per_hr"/>
</listOfParameters>
</kineticLaw>
</reaction>
<reaction id="TR0051" name="R746" reversible="false">
<notes>
 <body xmlns="http://www.w3.org/1999/xhtml">
<p>GENE_ASSOCIATION: </p>
</body>
</notes>
<listOfReactants>
<speciesReference species="C10385_cyt" stoichiometry="1"/>
</listOfReactants>
<listOfProducts>
<speciesReference species="C10385_cym" stoichiometry="1"/>
</listOfProducts>
. <kineticLaw>
<math xmlns="http://www.w3.org/1998/Math/MathML">
<ci> FLUX_VALUE </ci>
</math>
<listOfParameters>
<parameter id="LOWER_BOUND" value="0" units="mmol_per_gDW_per_hr"/>
<parameter id="UPPER_BOUND" value="1000" units="mmol_per_gDW_per_hr"/>
<parameter id="FLUX_VALUE" value="0" units="mmol_per_gDW_per_hr"/>
<parameter id="OBJECTIVE_COEFFICIENT" value="0" units="mmol_per_gDW_per_hr"/>
</listOfParameters>
</kineticLaw>
</reaction>
<reaction id="GL0013" name="R179" reversible="false">
<notes>
 <body xmlns="http://www.w3.org/1999/xhtml">
<p>GENE_ASSOCIATION: </p>
</body>
</notes>
<listOfReactants>
<speciesReference species="C00001_cyt" stoichiometry="1"/>
<speciesReference species="C03892_PG_cyt" stoichiometry="1"/>
</listOfReactants>
<listOfProducts>
<speciesReference species="C00009_cyt" stoichiometry="1"/>
<speciesReference species="C00344_PG_cyt" stoichiometry="1"/>
</listOfProducts>
. <kineticLaw>
<math xmlns="http://www.w3.org/1998/Math/MathML">
<ci> FLUX_VALUE </ci>
</math>
<listOfParameters>
<parameter id="LOWER_BOUND" value="0" units="mmol_per_gDW_per_hr"/>
<parameter id="UPPER_BOUND" value="1000" units="mmol_per_gDW_per_hr"/>
<parameter id="FLUX_VALUE" value="0" units="mmol_per_gDW_per_hr"/>
<parameter id="OBJECTIVE_COEFFICIENT" value="0" units="mmol_per_gDW_per_hr"/>
</listOfParameters>
</kineticLaw>
</reaction>
<reaction id="QT0006" name="R615" reversible="false">
<notes>
 <body xmlns="http://www.w3.org/1999/xhtml">
<p>GENE_ASSOCIATION: (sll1797)</p>
</body>
</notes>
<listOfReactants>
<speciesReference species="C00251_cyt" stoichiometry="1"/>
</listOfReactants>
<listOfProducts>
<speciesReference species="C00022_cyt" stoichiometry="1"/>
<speciesReference species="C00156_cyt" stoichiometry="1"/>
</listOfProducts>
. <kineticLaw>
<math xmlns="http://www.w3.org/1998/Math/MathML">
<ci> FLUX_VALUE </ci>
</math>
<listOfParameters>
<parameter id="LOWER_BOUND" value="0" units="mmol_per_gDW_per_hr"/>
<parameter id="UPPER_BOUND" value="1000" units="mmol_per_gDW_per_hr"/>
<parameter id="FLUX_VALUE" value="0" units="mmol_per_gDW_per_hr"/>
<parameter id="OBJECTIVE_COEFFICIENT" value="0" units="mmol_per_gDW_per_hr"/>
</listOfParameters>
</kineticLaw>
</reaction>
<reaction id="PP0011" name="R447" reversible="false">
<notes>
 <body xmlns="http://www.w3.org/1999/xhtml">
<p>GENE_ASSOCIATION: (slr0009) and (slr0012)</p>
</body>
</notes>
<listOfReactants>
<speciesReference species="C00007_cax" stoichiometry="0.03"/>
<speciesReference species="C00001_cax" stoichiometry="0.97"/>
<speciesReference species="C00011_cax" stoichiometry="0.97"/>
<speciesReference species="C01182_cax" stoichiometry="1"/>
</listOfReactants>
<listOfProducts>
<speciesReference species="C00988_cax" stoichiometry="0.03"/>
<speciesReference species="C00197_cax" stoichiometry="1.97"/>
</listOfProducts>
. <kineticLaw>
<math xmlns="http://www.w3.org/1998/Math/MathML">
<ci> FLUX_VALUE </ci>
</math>
<listOfParameters>
<parameter id="LOWER_BOUND" value="0" units="mmol_per_gDW_per_hr"/>
<parameter id="UPPER_BOUND" value="1000" units="mmol_per_gDW_per_hr"/>
<parameter id="FLUX_VALUE" value="0" units="mmol_per_gDW_per_hr"/>
<parameter id="OBJECTIVE_COEFFICIENT" value="0" units="mmol_per_gDW_per_hr"/>
</listOfParameters>
</kineticLaw>
</reaction>
<reaction id="NI0005" name="R402" reversible="false">
<notes>
 <body xmlns="http://www.w3.org/1999/xhtml">
<p>GENE_ASSOCIATION: (slr1691)</p>
</body>
</notes>
<listOfReactants>
<speciesReference species="C00002_cyt" stoichiometry="1"/>
<speciesReference species="C00857_cyt" stoichiometry="1"/>
<speciesReference species="C00064_cyt" stoichiometry="1"/>
<speciesReference species="C00001_cyt" stoichiometry="1"/>
</listOfReactants>
<listOfProducts>
<speciesReference species="C00020_cyt" stoichiometry="1"/>
<speciesReference species="C00013_cyt" stoichiometry="1"/>
<speciesReference species="C00003_cyt" stoichiometry="1"/>
<speciesReference species="C00025_cyt" stoichiometry="1"/>
</listOfProducts>
. <kineticLaw>
<math xmlns="http://www.w3.org/1998/Math/MathML">
<ci> FLUX_VALUE </ci>
</math>
<listOfParameters>
<parameter id="LOWER_BOUND" value="0" units="mmol_per_gDW_per_hr"/>
<parameter id="UPPER_BOUND" value="1000" units="mmol_per_gDW_per_hr"/>
<parameter id="FLUX_VALUE" value="0" units="mmol_per_gDW_per_hr"/>
<parameter id="OBJECTIVE_COEFFICIENT" value="0" units="mmol_per_gDW_per_hr"/>
</listOfParameters>
</kineticLaw>
</reaction>
<reaction id="IL0004" name="R296" reversible="false">
<notes>
 <body xmlns="http://www.w3.org/1999/xhtml">
<p>GENE_ASSOCIATION: (sll1363)</p>
</body>
</notes>
<listOfReactants>
<speciesReference species="C00005_cyt" stoichiometry="1"/>
<speciesReference species="C00900_cyt" stoichiometry="1"/>
<speciesReference species="C00080_cyt" stoichiometry="1"/>
</listOfReactants>
<listOfProducts>
<speciesReference species="C00006_cyt" stoichiometry="1"/>
<speciesReference species="C04039_cyt" stoichiometry="1"/>
</listOfProducts>
. <kineticLaw>
<math xmlns="http://www.w3.org/1998/Math/MathML">
<ci> FLUX_VALUE </ci>
</math>
<listOfParameters>
<parameter id="LOWER_BOUND" value="0" units="mmol_per_gDW_per_hr"/>
<parameter id="UPPER_BOUND" value="1000" units="mmol_per_gDW_per_hr"/>
<parameter id="FLUX_VALUE" value="0" units="mmol_per_gDW_per_hr"/>
<parameter id="OBJECTIVE_COEFFICIENT" value="0" units="mmol_per_gDW_per_hr"/>
</listOfParameters>
</kineticLaw>
</reaction>
<reaction id="TE0003" name="R667" reversible="false">
<notes>
 <body xmlns="http://www.w3.org/1999/xhtml">
<p>GENE_ASSOCIATION: (slr0951)</p>
</body>
</notes>
<listOfReactants>
<speciesReference species="C11434_cyt" stoichiometry="1"/>
<speciesReference species="C00063_cyt" stoichiometry="1"/>
</listOfReactants>
<listOfProducts>
<speciesReference species="C11435_cyt" stoichiometry="1"/>
<speciesReference species="C00013_cyt" stoichiometry="1"/>
</listOfProducts>
. <kineticLaw>
<math xmlns="http://www.w3.org/1998/Math/MathML">
<ci> FLUX_VALUE </ci>
</math>
<listOfParameters>
<parameter id="LOWER_BOUND" value="0" units="mmol_per_gDW_per_hr"/>
<parameter id="UPPER_BOUND" value="1000" units="mmol_per_gDW_per_hr"/>
<parameter id="FLUX_VALUE" value="0" units="mmol_per_gDW_per_hr"/>
<parameter id="OBJECTIVE_COEFFICIENT" value="0" units="mmol_per_gDW_per_hr"/>
</listOfParameters>
</kineticLaw>
</reaction>
<reaction id="TR0002" name="R687" reversible="true">
<notes>
 <body xmlns="http://www.w3.org/1999/xhtml">
<p>GENE_ASSOCIATION: (Oxygeninterexchange)</p>
</body>
</notes>
<listOfReactants>
<speciesReference species="C00007_ext_b" stoichiometry="1"/>
</listOfReactants>
<listOfProducts>
<speciesReference species="C00007_cyt" stoichiometry="1"/>
</listOfProducts>
. <kineticLaw>
<math xmlns="http://www.w3.org/1998/Math/MathML">
<ci> FLUX_VALUE </ci>
</math>
<listOfParameters>
<parameter id="LOWER_BOUND" value="-1000" units="mmol_per_gDW_per_hr"/>
<parameter id="UPPER_BOUND" value="1000" units="mmol_per_gDW_per_hr"/>
<parameter id="FLUX_VALUE" value="0" units="mmol_per_gDW_per_hr"/>
<parameter id="OBJECTIVE_COEFFICIENT" value="0" units="mmol_per_gDW_per_hr"/>
</listOfParameters>
</kineticLaw>
</reaction>
<reaction id="VT0007" name="R764" reversible="true">
<notes>
 <body xmlns="http://www.w3.org/1999/xhtml">
<p>GENE_ASSOCIATION: (slr0252)</p>
</body>
</notes>
<listOfReactants>
<speciesReference species="C00006_cyt" stoichiometry="1"/>
<speciesReference species="C06319_cyt" stoichiometry="1"/>
</listOfReactants>
<listOfProducts>
<speciesReference species="C00080_cyt" stoichiometry="1"/>
<speciesReference species="C06320_cyt" stoichiometry="1"/>
<speciesReference species="C00005_cyt" stoichiometry="1"/>
</listOfProducts>
. <kineticLaw>
<math xmlns="http://www.w3.org/1998/Math/MathML">
<ci> FLUX_VALUE </ci>
</math>
<listOfParameters>
<parameter id="LOWER_BOUND" value="-1000" units="mmol_per_gDW_per_hr"/>
<parameter id="UPPER_BOUND" value="1000" units="mmol_per_gDW_per_hr"/>
<parameter id="FLUX_VALUE" value="0" units="mmol_per_gDW_per_hr"/>
<parameter id="OBJECTIVE_COEFFICIENT" value="0" units="mmol_per_gDW_per_hr"/>
</listOfParameters>
</kineticLaw>
</reaction>
<reaction id="HI0008" name="R288" reversible="false">
<notes>
 <body xmlns="http://www.w3.org/1999/xhtml">
<p>GENE_ASSOCIATION: (sll0084)</p>
</body>
</notes>
<listOfReactants>
<speciesReference species="C00001_cyt" stoichiometry="1"/>
<speciesReference species="C01100_cyt" stoichiometry="1"/>
</listOfReactants>
<listOfProducts>
<speciesReference species="C00009_cyt" stoichiometry="1"/>
<speciesReference species="C00860_cyt" stoichiometry="1"/>
</listOfProducts>
. <kineticLaw>
<math xmlns="http://www.w3.org/1998/Math/MathML">
<ci> FLUX_VALUE </ci>
</math>
<listOfParameters>
<parameter id="LOWER_BOUND" value="0" units="mmol_per_gDW_per_hr"/>
<parameter id="UPPER_BOUND" value="1000" units="mmol_per_gDW_per_hr"/>
<parameter id="FLUX_VALUE" value="0" units="mmol_per_gDW_per_hr"/>
<parameter id="OBJECTIVE_COEFFICIENT" value="0" units="mmol_per_gDW_per_hr"/>
</listOfParameters>
</kineticLaw>
</reaction>
<reaction id="CP0006" name="R113" reversible="false">
<notes>
 <body xmlns="http://www.w3.org/1999/xhtml">
<p>GENE_ASSOCIATION: (sll0166)</p>
</body>
</notes>
<listOfReactants>
<speciesReference species="C01024_cyt" stoichiometry="1"/>
</listOfReactants>
<listOfProducts>
<speciesReference species="C00001_cyt" stoichiometry="1"/>
<speciesReference species="C01051_cyt" stoichiometry="1"/>
</listOfProducts>
. <kineticLaw>
<math xmlns="http://www.w3.org/1998/Math/MathML">
<ci> FLUX_VALUE </ci>
</math>
<listOfParameters>
<parameter id="LOWER_BOUND" value="0" units="mmol_per_gDW_per_hr"/>
<parameter id="UPPER_BOUND" value="1000" units="mmol_per_gDW_per_hr"/>
<parameter id="FLUX_VALUE" value="0" units="mmol_per_gDW_per_hr"/>
<parameter id="OBJECTIVE_COEFFICIENT" value="0" units="mmol_per_gDW_per_hr"/>
</listOfParameters>
</kineticLaw>
</reaction>
<reaction id="CP0002" name="R109" reversible="false">
<notes>
 <body xmlns="http://www.w3.org/1999/xhtml">
<p>GENE_ASSOCIATION: (slr1808)</p>
</body>
</notes>
<listOfReactants>
<speciesReference species="C02987_cyt" stoichiometry="1"/>
<speciesReference species="C00080_cyt" stoichiometry="1"/>
<speciesReference species="C00005_cyt" stoichiometry="1"/>
</listOfReactants>
<listOfProducts>
<speciesReference species="C00006_cyt" stoichiometry="1"/>
<speciesReference species="C01641_cyt" stoichiometry="1"/>
<speciesReference species="C03741_cyt" stoichiometry="1"/>
</listOfProducts>
. <kineticLaw>
<math xmlns="http://www.w3.org/1998/Math/MathML">
<ci> FLUX_VALUE </ci>
</math>
<listOfParameters>
<parameter id="LOWER_BOUND" value="0" units="mmol_per_gDW_per_hr"/>
<parameter id="UPPER_BOUND" value="1000" units="mmol_per_gDW_per_hr"/>
<parameter id="FLUX_VALUE" value="0" units="mmol_per_gDW_per_hr"/>
<parameter id="OBJECTIVE_COEFFICIENT" value="0" units="mmol_per_gDW_per_hr"/>
</listOfParameters>
</kineticLaw>
</reaction>
<reaction id="AL0002" name="R67" reversible="false">
<notes>
 <body xmlns="http://www.w3.org/1999/xhtml">
<p>GENE_ASSOCIATION: (sll1172)</p>
</body>
</notes>
<listOfReactants>
<speciesReference species="C00001_cyt" stoichiometry="1"/>
<speciesReference species="C01102_cyt" stoichiometry="1"/>
</listOfReactants>
<listOfProducts>
<speciesReference species="C00009_cyt" stoichiometry="1"/>
<speciesReference species="C00188_cyt" stoichiometry="1"/>
</listOfProducts>
. <kineticLaw>
<math xmlns="http://www.w3.org/1998/Math/MathML">
<ci> FLUX_VALUE </ci>
</math>
<listOfParameters>
<parameter id="LOWER_BOUND" value="0" units="mmol_per_gDW_per_hr"/>
<parameter id="UPPER_BOUND" value="1000" units="mmol_per_gDW_per_hr"/>
<parameter id="FLUX_VALUE" value="0" units="mmol_per_gDW_per_hr"/>
<parameter id="OBJECTIVE_COEFFICIENT" value="0" units="mmol_per_gDW_per_hr"/>
</listOfParameters>
</kineticLaw>
</reaction>
<reaction id="CP0008" name="R115" reversible="false">
<notes>
 <body xmlns="http://www.w3.org/1999/xhtml">
<p>GENE_ASSOCIATION: (sll1185)</p>
</body>
</notes>
<listOfReactants>
<speciesReference species="C03263_cyt" stoichiometry="1"/>
<speciesReference species="C00007_cyt" stoichiometry="1"/>
</listOfReactants>
<listOfProducts>
<speciesReference species="C00001_cyt" stoichiometry="2"/>
<speciesReference species="C01079_cyt" stoichiometry="1"/>
<speciesReference species="C00011_cyt" stoichiometry="2"/>
</listOfProducts>
. <kineticLaw>
<math xmlns="http://www.w3.org/1998/Math/MathML">
<ci> FLUX_VALUE </ci>
</math>
<listOfParameters>
<parameter id="LOWER_BOUND" value="0" units="mmol_per_gDW_per_hr"/>
<parameter id="UPPER_BOUND" value="1000" units="mmol_per_gDW_per_hr"/>
<parameter id="FLUX_VALUE" value="0" units="mmol_per_gDW_per_hr"/>
<parameter id="OBJECTIVE_COEFFICIENT" value="0" units="mmol_per_gDW_per_hr"/>
</listOfParameters>
</kineticLaw>
</reaction>
<reaction id="TE0015" name="R679" reversible="false">
<notes>
 <body xmlns="http://www.w3.org/1999/xhtml">
<p>GENE_ASSOCIATION: (slr0611)</p>
</body>
</notes>
<listOfReactants>
<speciesReference species="C00129_cyt" stoichiometry="7"/>
<speciesReference species="C00341_cyt" stoichiometry="1"/>
</listOfReactants>
<listOfProducts>
<speciesReference species="C04145_cyt" stoichiometry="1"/>
<speciesReference species="C00013_cyt" stoichiometry="7"/>
</listOfProducts>
. <kineticLaw>
<math xmlns="http://www.w3.org/1998/Math/MathML">
<ci> FLUX_VALUE </ci>
</math>
<listOfParameters>
<parameter id="LOWER_BOUND" value="0" units="mmol_per_gDW_per_hr"/>
<parameter id="UPPER_BOUND" value="1000" units="mmol_per_gDW_per_hr"/>
<parameter id="FLUX_VALUE" value="0" units="mmol_per_gDW_per_hr"/>
<parameter id="OBJECTIVE_COEFFICIENT" value="0" units="mmol_per_gDW_per_hr"/>
</listOfParameters>
</kineticLaw>
</reaction>
<reaction id="CP0012" name="R121" reversible="false">
<notes>
 <body xmlns="http://www.w3.org/1999/xhtml">
<p>GENE_ASSOCIATION: (slr0525)</p>
</body>
</notes>
<listOfReactants>
<speciesReference species="C00019_cyt" stoichiometry="1"/>
<speciesReference species="C03516_cyt" stoichiometry="1"/>
</listOfReactants>
<listOfProducts>
<speciesReference species="C04536_cyt" stoichiometry="1"/>
<speciesReference species="C00021_cyt" stoichiometry="1"/>
</listOfProducts>
. <kineticLaw>
<math xmlns="http://www.w3.org/1998/Math/MathML">
<ci> FLUX_VALUE </ci>
</math>
<listOfParameters>
<parameter id="LOWER_BOUND" value="0" units="mmol_per_gDW_per_hr"/>
<parameter id="UPPER_BOUND" value="1000" units="mmol_per_gDW_per_hr"/>
<parameter id="FLUX_VALUE" value="0" units="mmol_per_gDW_per_hr"/>
<parameter id="OBJECTIVE_COEFFICIENT" value="0" units="mmol_per_gDW_per_hr"/>
</listOfParameters>
</kineticLaw>
</reaction>
<reaction id="AG0039_2" name="R65" reversible="false">
<notes>
 <body xmlns="http://www.w3.org/1999/xhtml">
<p>GENE_ASSOCIATION: (slr1312)</p>
</body>
</notes>
<listOfReactants>
<speciesReference species="C00062_cyt" stoichiometry="1"/>
</listOfReactants>
<listOfProducts>
<speciesReference species="C00179_cyt" stoichiometry="1"/>
<speciesReference species="C00011_cyt" stoichiometry="1"/>
</listOfProducts>
. <kineticLaw>
<math xmlns="http://www.w3.org/1998/Math/MathML">
<ci> FLUX_VALUE </ci>
</math>
<listOfParameters>
<parameter id="LOWER_BOUND" value="0" units="mmol_per_gDW_per_hr"/>
<parameter id="UPPER_BOUND" value="1000" units="mmol_per_gDW_per_hr"/>
<parameter id="FLUX_VALUE" value="0" units="mmol_per_gDW_per_hr"/>
<parameter id="OBJECTIVE_COEFFICIENT" value="0" units="mmol_per_gDW_per_hr"/>
</listOfParameters>
</kineticLaw>
</reaction>
<reaction id="CP0018" name="R133" reversible="false">
<notes>
 <body xmlns="http://www.w3.org/1999/xhtml">
<p>GENE_ASSOCIATION: (slr0749) and (slr0750) and (slr0772)</p>
</body>
</notes>
<listOfReactants>
<speciesReference species="C00001_cyt" stoichiometry="2"/>
<speciesReference species="C02880_cyt" stoichiometry="1"/>
<speciesReference species="C00080_cyt" stoichiometry="2"/>
<speciesReference species="C00138_cyt" stoichiometry="1"/>
<speciesReference species="C00002_cyt" stoichiometry="2"/>
</listOfReactants>
<listOfProducts>
<speciesReference species="C00139_cyt" stoichiometry="1"/>
<speciesReference species="C00008_cyt" stoichiometry="2"/>
<speciesReference species="C00009_cyt" stoichiometry="2"/>
<speciesReference species="C02139_cyt" stoichiometry="1"/>
</listOfProducts>
. <kineticLaw>
<math xmlns="http://www.w3.org/1998/Math/MathML">
<ci> FLUX_VALUE </ci>
</math>
<listOfParameters>
<parameter id="LOWER_BOUND" value="0" units="mmol_per_gDW_per_hr"/>
<parameter id="UPPER_BOUND" value="1000" units="mmol_per_gDW_per_hr"/>
<parameter id="FLUX_VALUE" value="0" units="mmol_per_gDW_per_hr"/>
<parameter id="OBJECTIVE_COEFFICIENT" value="0" units="mmol_per_gDW_per_hr"/>
</listOfParameters>
</kineticLaw>
</reaction>
<reaction id="LI0011" name="R337" reversible="false">
<notes>
 <body xmlns="http://www.w3.org/1999/xhtml">
<p>GENE_ASSOCIATION: (sll1069)</p>
</body>
</notes>
<listOfReactants>
<speciesReference species="C05764_cyt" stoichiometry="1"/>
<speciesReference species="C01209_cyt" stoichiometry="1"/>
</listOfReactants>
<listOfProducts>
<speciesReference species="C16219_cyt" stoichiometry="1"/>
<speciesReference species="C00011_cyt" stoichiometry="1"/>
<speciesReference species="C00229_cyt" stoichiometry="1"/>
</listOfProducts>
. <kineticLaw>
<math xmlns="http://www.w3.org/1998/Math/MathML">
<ci> FLUX_VALUE </ci>
</math>
<listOfParameters>
<parameter id="LOWER_BOUND" value="0" units="mmol_per_gDW_per_hr"/>
<parameter id="UPPER_BOUND" value="1000" units="mmol_per_gDW_per_hr"/>
<parameter id="FLUX_VALUE" value="0" units="mmol_per_gDW_per_hr"/>
<parameter id="OBJECTIVE_COEFFICIENT" value="0" units="mmol_per_gDW_per_hr"/>
</listOfParameters>
</kineticLaw>
</reaction>
<reaction id="PG0009" name="R425" reversible="false">
<notes>
 <body xmlns="http://www.w3.org/1999/xhtml">
<p>GENE_ASSOCIATION: (slr0528)</p>
</body>
</notes>
<listOfReactants>
<speciesReference species="C00692_cyt" stoichiometry="1"/>
<speciesReference species="C00002_cyt" stoichiometry="1"/>
<speciesReference species="C00680_cyt" stoichiometry="1"/>
</listOfReactants>
<listOfProducts>
<speciesReference species="C04877_cyt" stoichiometry="1"/>
<speciesReference species="C00008_cyt" stoichiometry="1"/>
<speciesReference species="C00009_cyt" stoichiometry="1"/>
</listOfProducts>
. <kineticLaw>
<math xmlns="http://www.w3.org/1998/Math/MathML">
<ci> FLUX_VALUE </ci>
</math>
<listOfParameters>
<parameter id="LOWER_BOUND" value="0" units="mmol_per_gDW_per_hr"/>
<parameter id="UPPER_BOUND" value="1000" units="mmol_per_gDW_per_hr"/>
<parameter id="FLUX_VALUE" value="0" units="mmol_per_gDW_per_hr"/>
<parameter id="OBJECTIVE_COEFFICIENT" value="0" units="mmol_per_gDW_per_hr"/>
</listOfParameters>
</kineticLaw>
</reaction>
<reaction id="TE0001" name="R665" reversible="false">
<notes>
 <body xmlns="http://www.w3.org/1999/xhtml">
<p>GENE_ASSOCIATION: (sll1945)</p>
</body>
</notes>
<listOfReactants>
<speciesReference species="C00118_cyt" stoichiometry="1"/>
<speciesReference species="C00022_cyt" stoichiometry="1"/>
</listOfReactants>
<listOfProducts>
<speciesReference species="C11437_cyt" stoichiometry="1"/>
<speciesReference species="C00011_cyt" stoichiometry="1"/>
</listOfProducts>
. <kineticLaw>
<math xmlns="http://www.w3.org/1998/Math/MathML">
<ci> FLUX_VALUE </ci>
</math>
<listOfParameters>
<parameter id="LOWER_BOUND" value="0" units="mmol_per_gDW_per_hr"/>
<parameter id="UPPER_BOUND" value="1000" units="mmol_per_gDW_per_hr"/>
<parameter id="FLUX_VALUE" value="0" units="mmol_per_gDW_per_hr"/>
<parameter id="OBJECTIVE_COEFFICIENT" value="0" units="mmol_per_gDW_per_hr"/>
</listOfParameters>
</kineticLaw>
</reaction>
<reaction id="GL0005" name="R171" reversible="false">
<notes>
 <body xmlns="http://www.w3.org/1999/xhtml">
<p>GENE_ASSOCIATION: (sll0545)</p>
</body>
</notes>
<listOfReactants>
<speciesReference species="C00416_MGDG_cyt" stoichiometry="1"/>
<speciesReference species="C00001_cyt" stoichiometry="1"/>
</listOfReactants>
<listOfProducts>
<speciesReference species="C00641_MGDG_cyt" stoichiometry="1"/>
<speciesReference species="C00009_cyt" stoichiometry="1"/>
</listOfProducts>
. <kineticLaw>
<math xmlns="http://www.w3.org/1998/Math/MathML">
<ci> FLUX_VALUE </ci>
</math>
<listOfParameters>
<parameter id="LOWER_BOUND" value="0" units="mmol_per_gDW_per_hr"/>
<parameter id="UPPER_BOUND" value="1000" units="mmol_per_gDW_per_hr"/>
<parameter id="FLUX_VALUE" value="0" units="mmol_per_gDW_per_hr"/>
<parameter id="OBJECTIVE_COEFFICIENT" value="0" units="mmol_per_gDW_per_hr"/>
</listOfParameters>
</kineticLaw>
</reaction>
<reaction id="GS0031" name="R270" reversible="false">
<notes>
 <body xmlns="http://www.w3.org/1999/xhtml">
<p>GENE_ASSOCIATION: (sll1085)</p>
</body>
</notes>
<listOfReactants>
<speciesReference species="C00093_cyt" stoichiometry="1"/>
<speciesReference species="C10385_cym" stoichiometry="1"/>
</listOfReactants>
<listOfProducts>
<speciesReference species="C00111_cyt" stoichiometry="1"/>
<speciesReference species="C16695_cym" stoichiometry="1"/>
</listOfProducts>
. <kineticLaw>
<math xmlns="http://www.w3.org/1998/Math/MathML">
<ci> FLUX_VALUE </ci>
</math>
<listOfParameters>
<parameter id="LOWER_BOUND" value="0" units="mmol_per_gDW_per_hr"/>
<parameter id="UPPER_BOUND" value="1000" units="mmol_per_gDW_per_hr"/>
<parameter id="FLUX_VALUE" value="0" units="mmol_per_gDW_per_hr"/>
<parameter id="OBJECTIVE_COEFFICIENT" value="0" units="mmol_per_gDW_per_hr"/>
</listOfParameters>
</kineticLaw>
</reaction>
<reaction id="GS0007" name="R236" reversible="false">
<notes>
 <body xmlns="http://www.w3.org/1999/xhtml">
<p>GENE_ASSOCIATION: (sll1342)</p>
</body>
</notes>
<listOfReactants>
<speciesReference species="C00236_cyt" stoichiometry="1"/>
<speciesReference species="C00005_cyt" stoichiometry="1"/>
<speciesReference species="C00080_cyt" stoichiometry="1"/>
</listOfReactants>
<listOfProducts>
<speciesReference species="C00009_cyt" stoichiometry="1"/>
<speciesReference species="C00118_cyt" stoichiometry="1"/>
<speciesReference species="C00006_cyt" stoichiometry="1"/>
</listOfProducts>
. <kineticLaw>
<math xmlns="http://www.w3.org/1998/Math/MathML">
<ci> FLUX_VALUE </ci>
</math>
<listOfParameters>
<parameter id="LOWER_BOUND" value="0" units="mmol_per_gDW_per_hr"/>
<parameter id="UPPER_BOUND" value="1000" units="mmol_per_gDW_per_hr"/>
<parameter id="FLUX_VALUE" value="0" units="mmol_per_gDW_per_hr"/>
<parameter id="OBJECTIVE_COEFFICIENT" value="0" units="mmol_per_gDW_per_hr"/>
</listOfParameters>
</kineticLaw>
</reaction>
<reaction id="AA0002" name="R3" reversible="true">
<notes>
 <body xmlns="http://www.w3.org/1999/xhtml">
<p>GENE_ASSOCIATION: (sll0402)</p>
</body>
</notes>
<listOfReactants>
<speciesReference species="C00082_cyt" stoichiometry="1"/>
<speciesReference species="C00026_cyt" stoichiometry="1"/>
</listOfReactants>
<listOfProducts>
<speciesReference species="C01179_cyt" stoichiometry="1"/>
<speciesReference species="C00025_cyt" stoichiometry="1"/>
</listOfProducts>
. <kineticLaw>
<math xmlns="http://www.w3.org/1998/Math/MathML">
<ci> FLUX_VALUE </ci>
</math>
<listOfParameters>
<parameter id="LOWER_BOUND" value="-1000" units="mmol_per_gDW_per_hr"/>
<parameter id="UPPER_BOUND" value="1000" units="mmol_per_gDW_per_hr"/>
<parameter id="FLUX_VALUE" value="0" units="mmol_per_gDW_per_hr"/>
<parameter id="OBJECTIVE_COEFFICIENT" value="0" units="mmol_per_gDW_per_hr"/>
</listOfParameters>
</kineticLaw>
</reaction>
<reaction id="AA0001_2" name="R2" reversible="true">
<notes>
 <body xmlns="http://www.w3.org/1999/xhtml">
<p>GENE_ASSOCIATION: (sll0402)</p>
</body>
</notes>
<listOfReactants>
<speciesReference species="C00079_cyt" stoichiometry="1"/>
<speciesReference species="C00026_cyt" stoichiometry="1"/>
</listOfReactants>
<listOfProducts>
<speciesReference species="C00025_cyt" stoichiometry="1"/>
<speciesReference species="C00166_cyt" stoichiometry="1"/>
</listOfProducts>
. <kineticLaw>
<math xmlns="http://www.w3.org/1998/Math/MathML">
<ci> FLUX_VALUE </ci>
</math>
<listOfParameters>
<parameter id="LOWER_BOUND" value="-1000" units="mmol_per_gDW_per_hr"/>
<parameter id="UPPER_BOUND" value="1000" units="mmol_per_gDW_per_hr"/>
<parameter id="FLUX_VALUE" value="0" units="mmol_per_gDW_per_hr"/>
<parameter id="OBJECTIVE_COEFFICIENT" value="0" units="mmol_per_gDW_per_hr"/>
</listOfParameters>
</kineticLaw>
</reaction>
<reaction id="AG0009" name="R33" reversible="false">
<notes>
 <body xmlns="http://www.w3.org/1999/xhtml">
<p>GENE_ASSOCIATION: (sll1561)</p>
</body>
</notes>
<listOfReactants>
<speciesReference species="C03912_cyt" stoichiometry="1"/>
<speciesReference species="C00001_cyt" stoichiometry="2"/>
<speciesReference species="C00003_cyt" stoichiometry="1"/>
</listOfReactants>
<listOfProducts>
<speciesReference species="C00025_cyt" stoichiometry="1"/>
<speciesReference species="C00004_cyt" stoichiometry="1"/>
<speciesReference species="C00080_cyt" stoichiometry="1"/>
</listOfProducts>
. <kineticLaw>
<math xmlns="http://www.w3.org/1998/Math/MathML">
<ci> FLUX_VALUE </ci>
</math>
<listOfParameters>
<parameter id="LOWER_BOUND" value="0" units="mmol_per_gDW_per_hr"/>
<parameter id="UPPER_BOUND" value="1000" units="mmol_per_gDW_per_hr"/>
<parameter id="FLUX_VALUE" value="0" units="mmol_per_gDW_per_hr"/>
<parameter id="OBJECTIVE_COEFFICIENT" value="0" units="mmol_per_gDW_per_hr"/>
</listOfParameters>
</kineticLaw>
</reaction>
<reaction id="ST0002" name="R651" reversible="false">
<notes>
 <body xmlns="http://www.w3.org/1999/xhtml">
<p>GENE_ASSOCIATION: (sll1393)</p>
</body>
</notes>
<listOfReactants>
<speciesReference species="C00498_cyt" stoichiometry="1"/>
</listOfReactants>
<listOfProducts>
<speciesReference species="C00718_cyt" stoichiometry="1"/>
<speciesReference species="C00008_cyt" stoichiometry="1"/>
</listOfProducts>
. <kineticLaw>
<math xmlns="http://www.w3.org/1998/Math/MathML">
<ci> FLUX_VALUE </ci>
</math>
<listOfParameters>
<parameter id="LOWER_BOUND" value="0" units="mmol_per_gDW_per_hr"/>
<parameter id="UPPER_BOUND" value="1000" units="mmol_per_gDW_per_hr"/>
<parameter id="FLUX_VALUE" value="0" units="mmol_per_gDW_per_hr"/>
<parameter id="OBJECTIVE_COEFFICIENT" value="0" units="mmol_per_gDW_per_hr"/>
</listOfParameters>
</kineticLaw>
</reaction>
<reaction id="GS0032" name="R271" reversible="false">
<notes>
 <body xmlns="http://www.w3.org/1999/xhtml">
<p>GENE_ASSOCIATION: (sll0045)</p>
</body>
</notes>
<listOfReactants>
<speciesReference species="C00085_cyt" stoichiometry="1"/>
<speciesReference species="C00029_cyt" stoichiometry="1"/>
</listOfReactants>
<listOfProducts>
<speciesReference species="C00015_cyt" stoichiometry="1"/>
<speciesReference species="C02591_cyt" stoichiometry="1"/>
</listOfProducts>
. <kineticLaw>
<math xmlns="http://www.w3.org/1998/Math/MathML">
<ci> FLUX_VALUE </ci>
</math>
<listOfParameters>
<parameter id="LOWER_BOUND" value="0" units="mmol_per_gDW_per_hr"/>
<parameter id="UPPER_BOUND" value="1000" units="mmol_per_gDW_per_hr"/>
<parameter id="FLUX_VALUE" value="0" units="mmol_per_gDW_per_hr"/>
<parameter id="OBJECTIVE_COEFFICIENT" value="0" units="mmol_per_gDW_per_hr"/>
</listOfParameters>
</kineticLaw>
</reaction>
<reaction id="VT0017" name="R778" reversible="false">
<notes>
 <body xmlns="http://www.w3.org/1999/xhtml">
<p>GENE_ASSOCIATION: (sll1500)</p>
</body>
</notes>
<listOfReactants>
<speciesReference species="C01185_cyt" stoichiometry="1"/>
<speciesReference species="C03114_cyt" stoichiometry="1"/>
</listOfReactants>
<listOfProducts>
<speciesReference species="C00253_cyt" stoichiometry="1"/>
<speciesReference species="C00080_cyt" stoichiometry="1"/>
<speciesReference species="C04778_cyt" stoichiometry="1"/>
</listOfProducts>
. <kineticLaw>
<math xmlns="http://www.w3.org/1998/Math/MathML">
<ci> FLUX_VALUE </ci>
</math>
<listOfParameters>
<parameter id="LOWER_BOUND" value="0" units="mmol_per_gDW_per_hr"/>
<parameter id="UPPER_BOUND" value="1000" units="mmol_per_gDW_per_hr"/>
<parameter id="FLUX_VALUE" value="0" units="mmol_per_gDW_per_hr"/>
<parameter id="OBJECTIVE_COEFFICIENT" value="0" units="mmol_per_gDW_per_hr"/>
</listOfParameters>
</kineticLaw>
</reaction>
<reaction id="IL0012" name="R304" reversible="false">
<notes>
 <body xmlns="http://www.w3.org/1999/xhtml">
<p>GENE_ASSOCIATION: (sll1564)</p>
</body>
</notes>
<listOfReactants>
<speciesReference species="C00001_cyt" stoichiometry="1"/>
<speciesReference species="C00024_cyt" stoichiometry="1"/>
<speciesReference species="C00141_cyt" stoichiometry="1"/>
</listOfReactants>
<listOfProducts>
<speciesReference species="C00010_cyt" stoichiometry="1"/>
<speciesReference species="C02504_cyt" stoichiometry="1"/>
</listOfProducts>
. <kineticLaw>
<math xmlns="http://www.w3.org/1998/Math/MathML">
<ci> FLUX_VALUE </ci>
</math>
<listOfParameters>
<parameter id="LOWER_BOUND" value="0" units="mmol_per_gDW_per_hr"/>
<parameter id="UPPER_BOUND" value="1000" units="mmol_per_gDW_per_hr"/>
<parameter id="FLUX_VALUE" value="0" units="mmol_per_gDW_per_hr"/>
<parameter id="OBJECTIVE_COEFFICIENT" value="0" units="mmol_per_gDW_per_hr"/>
</listOfParameters>
</kineticLaw>
</reaction>
<reaction id="LI0003" name="R323" reversible="false">
<notes>
 <body xmlns="http://www.w3.org/1999/xhtml">
<p>GENE_ASSOCIATION: (sll0053) and (sll0336) and (sll0728) and (slr0435)</p>
</body>
</notes>
<listOfReactants>
<speciesReference species="C00002_cyt" stoichiometry="1"/>
<speciesReference species="C00080_cyt" stoichiometry="1"/>
<speciesReference species="C00024_cyt" stoichiometry="1"/>
<speciesReference species="C00288_cyt" stoichiometry="1"/>
</listOfReactants>
<listOfProducts>
<speciesReference species="C00008_cyt" stoichiometry="1"/>
<speciesReference species="C00083_cyt" stoichiometry="1"/>
<speciesReference species="C00009_cyt" stoichiometry="1"/>
</listOfProducts>
. <kineticLaw>
<math xmlns="http://www.w3.org/1998/Math/MathML">
<ci> FLUX_VALUE </ci>
</math>
<listOfParameters>
<parameter id="LOWER_BOUND" value="0" units="mmol_per_gDW_per_hr"/>
<parameter id="UPPER_BOUND" value="1000" units="mmol_per_gDW_per_hr"/>
<parameter id="FLUX_VALUE" value="0" units="mmol_per_gDW_per_hr"/>
<parameter id="OBJECTIVE_COEFFICIENT" value="0" units="mmol_per_gDW_per_hr"/>
</listOfParameters>
</kineticLaw>
</reaction>
<reaction id="GE0002" name="R153" reversible="true">
<notes>
 <body xmlns="http://www.w3.org/1999/xhtml">
<p>GENE_ASSOCIATION: (spontaneous)</p>
</body>
</notes>
<listOfReactants>
<speciesReference species="C00080_cax" stoichiometry="1"/>
<speciesReference species="C00288_cax" stoichiometry="1"/>
</listOfReactants>
<listOfProducts>
<speciesReference species="C01353_cax" stoichiometry="1"/>
</listOfProducts>
. <kineticLaw>
<math xmlns="http://www.w3.org/1998/Math/MathML">
<ci> FLUX_VALUE </ci>
</math>
<listOfParameters>
<parameter id="LOWER_BOUND" value="-1000" units="mmol_per_gDW_per_hr"/>
<parameter id="UPPER_BOUND" value="1000" units="mmol_per_gDW_per_hr"/>
<parameter id="FLUX_VALUE" value="0" units="mmol_per_gDW_per_hr"/>
<parameter id="OBJECTIVE_COEFFICIENT" value="0" units="mmol_per_gDW_per_hr"/>
</listOfParameters>
</kineticLaw>
</reaction>
<reaction id="IL0005" name="R297" reversible="false">
<notes>
 <body xmlns="http://www.w3.org/1999/xhtml">
<p>GENE_ASSOCIATION: (sll1363)</p>
</body>
</notes>
<listOfReactants>
<speciesReference species="C06006_cyt" stoichiometry="1"/>
</listOfReactants>
<listOfProducts>
<speciesReference species="C14463_cyt" stoichiometry="1"/>
</listOfProducts>
. <kineticLaw>
<math xmlns="http://www.w3.org/1998/Math/MathML">
<ci> FLUX_VALUE </ci>
</math>
<listOfParameters>
<parameter id="LOWER_BOUND" value="0" units="mmol_per_gDW_per_hr"/>
<parameter id="UPPER_BOUND" value="1000" units="mmol_per_gDW_per_hr"/>
<parameter id="FLUX_VALUE" value="0" units="mmol_per_gDW_per_hr"/>
<parameter id="OBJECTIVE_COEFFICIENT" value="0" units="mmol_per_gDW_per_hr"/>
</listOfParameters>
</kineticLaw>
</reaction>
<reaction id="GL0020" name="R186" reversible="false">
<notes>
 <body xmlns="http://www.w3.org/1999/xhtml">
<p>GENE_ASSOCIATION: (slr1508)</p>
</body>
</notes>
<listOfReactants>
<speciesReference species="C03692_DGDG_cyt" stoichiometry="2"/>
</listOfReactants>
<listOfProducts>
<speciesReference species="C00641_DGDG_cyt" stoichiometry="1"/>
<speciesReference species="C06037_DGDG_cyt" stoichiometry="1"/>
</listOfProducts>
. <kineticLaw>
<math xmlns="http://www.w3.org/1998/Math/MathML">
<ci> FLUX_VALUE </ci>
</math>
<listOfParameters>
<parameter id="LOWER_BOUND" value="0" units="mmol_per_gDW_per_hr"/>
<parameter id="UPPER_BOUND" value="1000" units="mmol_per_gDW_per_hr"/>
<parameter id="FLUX_VALUE" value="0" units="mmol_per_gDW_per_hr"/>
<parameter id="OBJECTIVE_COEFFICIENT" value="0" units="mmol_per_gDW_per_hr"/>
</listOfParameters>
</kineticLaw>
</reaction>
<reaction id="PU0007" name="R555" reversible="false">
<notes>
 <body xmlns="http://www.w3.org/1999/xhtml">
<p>GENE_ASSOCIATION: (sll0578)</p>
</body>
</notes>
<listOfReactants>
<speciesReference species="C00080_cyt" stoichiometry="1"/>
<speciesReference species="C00002_cyt" stoichiometry="1"/>
<speciesReference species="C03373_cyt" stoichiometry="1"/>
<speciesReference species="C00288_cyt" stoichiometry="1"/>
</listOfReactants>
<listOfProducts>
<speciesReference species="C00009_cyt" stoichiometry="1"/>
<speciesReference species="C00008_cyt" stoichiometry="1"/>
<speciesReference species="C15667_cyt" stoichiometry="1"/>
</listOfProducts>
. <kineticLaw>
<math xmlns="http://www.w3.org/1998/Math/MathML">
<ci> FLUX_VALUE </ci>
</math>
<listOfParameters>
<parameter id="LOWER_BOUND" value="0" units="mmol_per_gDW_per_hr"/>
<parameter id="UPPER_BOUND" value="1000" units="mmol_per_gDW_per_hr"/>
<parameter id="FLUX_VALUE" value="0" units="mmol_per_gDW_per_hr"/>
<parameter id="OBJECTIVE_COEFFICIENT" value="0" units="mmol_per_gDW_per_hr"/>
</listOfParameters>
</kineticLaw>
</reaction>
<reaction id="BM0001" name="R83" reversible="false">
<notes>
 <body xmlns="http://www.w3.org/1999/xhtml">
<p>GENE_ASSOCIATION: (BioPro)</p>
</body>
</notes>
<listOfReactants>
<speciesReference species="C00062_cyt" stoichiometry="0.455"/>
<speciesReference species="C00082_cyt" stoichiometry="0.263"/>
<speciesReference species="C00041_cyt" stoichiometry="0.766"/>
<speciesReference species="C00078_cyt" stoichiometry="0.140"/>
<speciesReference species="C00183_cyt" stoichiometry="0.608"/>
<speciesReference species="C00064_cyt" stoichiometry="0.502"/>
<speciesReference species="C00407_cyt" stoichiometry="0.566"/>
<speciesReference species="C00025_cyt" stoichiometry="0.546"/>
<speciesReference species="C00148_cyt" stoichiometry="0.463"/>
<speciesReference species="C00123_cyt" stoichiometry="1.029"/>
<speciesReference species="C00049_cyt" stoichiometry="0.454"/>
<speciesReference species="C00079_cyt" stoichiometry="0.362"/>
<speciesReference species="C00047_cyt" stoichiometry="0.378"/>
<speciesReference species="C00037_cyt" stoichiometry="0.666"/>
<speciesReference species="C00135_cyt" stoichiometry="0.168"/>
<speciesReference species="C00097_cyt" stoichiometry="0.090"/>
<speciesReference species="C00188_cyt" stoichiometry="0.496"/>
<speciesReference species="C00152_cyt" stoichiometry="0.366"/>
<speciesReference species="C00073_cyt" stoichiometry="0.177"/>
<speciesReference species="C00065_cyt" stoichiometry="0.524"/>
</listOfReactants>
<listOfProducts>
<speciesReference species="C00001_cyt" stoichiometry="9.0197"/>
<speciesReference species="B1_cyt" stoichiometry="1"/>
</listOfProducts>
. <kineticLaw>
<math xmlns="http://www.w3.org/1998/Math/MathML">
<ci> FLUX_VALUE </ci>
</math>
<listOfParameters>
<parameter id="LOWER_BOUND" value="0" units="mmol_per_gDW_per_hr"/>
<parameter id="UPPER_BOUND" value="1000" units="mmol_per_gDW_per_hr"/>
<parameter id="FLUX_VALUE" value="0" units="mmol_per_gDW_per_hr"/>
<parameter id="OBJECTIVE_COEFFICIENT" value="0" units="mmol_per_gDW_per_hr"/>
</listOfParameters>
</kineticLaw>
</reaction>
<reaction id="LI0019_3" name="R362" reversible="true">
<notes>
 <body xmlns="http://www.w3.org/1999/xhtml">
<p>GENE_ASSOCIATION: (sll0330)</p>
</body>
</notes>
<listOfReactants>
<speciesReference species="C00080_cyt" stoichiometry="1"/>
<speciesReference species="C16219_cyt" stoichiometry="1"/>
<speciesReference species="C00005_cyt" stoichiometry="1"/>
</listOfReactants>
<listOfProducts>
<speciesReference species="C00006_cyt" stoichiometry="1"/>
<speciesReference species="C16220_cyt" stoichiometry="1"/>
</listOfProducts>
. <kineticLaw>
<math xmlns="http://www.w3.org/1998/Math/MathML">
<ci> FLUX_VALUE </ci>
</math>
<listOfParameters>
<parameter id="LOWER_BOUND" value="-1000" units="mmol_per_gDW_per_hr"/>
<parameter id="UPPER_BOUND" value="1000" units="mmol_per_gDW_per_hr"/>
<parameter id="FLUX_VALUE" value="0" units="mmol_per_gDW_per_hr"/>
<parameter id="OBJECTIVE_COEFFICIENT" value="0" units="mmol_per_gDW_per_hr"/>
</listOfParameters>
</kineticLaw>
</reaction>
<reaction id="PY0006" name="R589" reversible="false">
<notes>
 <body xmlns="http://www.w3.org/1999/xhtml">
<p>GENE_ASSOCIATION: (sll0744)</p>
</body>
</notes>
<listOfReactants>
<speciesReference species="C00337_cyt" stoichiometry="1"/>
<speciesReference species="C00122_cyt" stoichiometry="1"/>
</listOfReactants>
<listOfProducts>
<speciesReference species="C00295_cyt" stoichiometry="1"/>
<speciesReference species="C00042_cyt" stoichiometry="1"/>
</listOfProducts>
. <kineticLaw>
<math xmlns="http://www.w3.org/1998/Math/MathML">
<ci> FLUX_VALUE </ci>
</math>
<listOfParameters>
<parameter id="LOWER_BOUND" value="0" units="mmol_per_gDW_per_hr"/>
<parameter id="UPPER_BOUND" value="1000" units="mmol_per_gDW_per_hr"/>
<parameter id="FLUX_VALUE" value="0" units="mmol_per_gDW_per_hr"/>
<parameter id="OBJECTIVE_COEFFICIENT" value="0" units="mmol_per_gDW_per_hr"/>
</listOfParameters>
</kineticLaw>
</reaction>
<reaction id="GM0010" name="R197" reversible="false">
<notes>
 <body xmlns="http://www.w3.org/1999/xhtml">
<p>GENE_ASSOCIATION: (sll0171) and (slr0293) and (slr0879)</p>
</body>
</notes>
<listOfReactants>
<speciesReference species="C00037_cyt" stoichiometry="1"/>
<speciesReference species="C00003_cyt" stoichiometry="1"/>
<speciesReference species="C00101_cyt" stoichiometry="1"/>
</listOfReactants>
<listOfProducts>
<speciesReference species="C00143_cyt" stoichiometry="1"/>
<speciesReference species="C00011_cyt" stoichiometry="1"/>
<speciesReference species="C00004_cyt" stoichiometry="1"/>
<speciesReference species="C00080_cyt" stoichiometry="1"/>
<speciesReference species="C00014_cyt" stoichiometry="1"/>
</listOfProducts>
. <kineticLaw>
<math xmlns="http://www.w3.org/1998/Math/MathML">
<ci> FLUX_VALUE </ci>
</math>
<listOfParameters>
<parameter id="LOWER_BOUND" value="0" units="mmol_per_gDW_per_hr"/>
<parameter id="UPPER_BOUND" value="1000" units="mmol_per_gDW_per_hr"/>
<parameter id="FLUX_VALUE" value="0" units="mmol_per_gDW_per_hr"/>
<parameter id="OBJECTIVE_COEFFICIENT" value="0" units="mmol_per_gDW_per_hr"/>
</listOfParameters>
</kineticLaw>
</reaction>
<reaction id="VS0005" name="R755" reversible="false">
<notes>
 <body xmlns="http://www.w3.org/1999/xhtml">
<p>GENE_ASSOCIATION: (spontaneous)</p>
</body>
</notes>
<listOfReactants>
<speciesReference species="C07335_cyt" stoichiometry="1"/>
</listOfReactants>
<listOfProducts>
<speciesReference species="C00011_cyt" stoichiometry="1"/>
<speciesReference species="C11638_cyt" stoichiometry="1"/>
</listOfProducts>
. <kineticLaw>
<math xmlns="http://www.w3.org/1998/Math/MathML">
<ci> FLUX_VALUE </ci>
</math>
<listOfParameters>
<parameter id="LOWER_BOUND" value="0" units="mmol_per_gDW_per_hr"/>
<parameter id="UPPER_BOUND" value="1000" units="mmol_per_gDW_per_hr"/>
<parameter id="FLUX_VALUE" value="0" units="mmol_per_gDW_per_hr"/>
<parameter id="OBJECTIVE_COEFFICIENT" value="0" units="mmol_per_gDW_per_hr"/>
</listOfParameters>
</kineticLaw>
</reaction>
<reaction id="CA0007_2" name="R99" reversible="true">
<notes>
 <body xmlns="http://www.w3.org/1999/xhtml">
<p>GENE_ASSOCIATION: (sll0659)</p>
</body>
</notes>
<listOfReactants>
<speciesReference species="C05432_cyt" stoichiometry="1"/>
</listOfReactants>
<listOfProducts>
<speciesReference species="C05435_cyt" stoichiometry="1"/>
</listOfProducts>
. <kineticLaw>
<math xmlns="http://www.w3.org/1998/Math/MathML">
<ci> FLUX_VALUE </ci>
</math>
<listOfParameters>
<parameter id="LOWER_BOUND" value="-1000" units="mmol_per_gDW_per_hr"/>
<parameter id="UPPER_BOUND" value="1000" units="mmol_per_gDW_per_hr"/>
<parameter id="FLUX_VALUE" value="0" units="mmol_per_gDW_per_hr"/>
<parameter id="OBJECTIVE_COEFFICIENT" value="0" units="mmol_per_gDW_per_hr"/>
</listOfParameters>
</kineticLaw>
</reaction>
<reaction id="TR0006_2" name="R692" reversible="false">
<notes>
 <body xmlns="http://www.w3.org/1999/xhtml">
<p>GENE_ASSOCIATION: (sll0834)</p>
</body>
</notes>
<listOfReactants>
<speciesReference species="C01330_ext_b" stoichiometry="1"/>
<speciesReference species="C00288_med" stoichiometry="1"/>
</listOfReactants>
<listOfProducts>
<speciesReference species="C00288_cyt" stoichiometry="1"/>
<speciesReference species="C01330_cyt" stoichiometry="1"/>
</listOfProducts>
. <kineticLaw>
<math xmlns="http://www.w3.org/1998/Math/MathML">
<ci> FLUX_VALUE </ci>
</math>
<listOfParameters>
<parameter id="LOWER_BOUND" value="0" units="mmol_per_gDW_per_hr"/>
<parameter id="UPPER_BOUND" value="1000" units="mmol_per_gDW_per_hr"/>
<parameter id="FLUX_VALUE" value="0" units="mmol_per_gDW_per_hr"/>
<parameter id="OBJECTIVE_COEFFICIENT" value="0" units="mmol_per_gDW_per_hr"/>
</listOfParameters>
</kineticLaw>
</reaction>
<reaction id="TR0003" name="R688" reversible="true">
<notes>
 <body xmlns="http://www.w3.org/1999/xhtml">
<p>GENE_ASSOCIATION: (CO2Exchange)</p>
</body>
</notes>
<listOfReactants>
<speciesReference species="C00011_cyt" stoichiometry="1"/>
</listOfReactants>
<listOfProducts>
<speciesReference species="C00011_med" stoichiometry="1"/>
</listOfProducts>
. <kineticLaw>
<math xmlns="http://www.w3.org/1998/Math/MathML">
<ci> FLUX_VALUE </ci>
</math>
<listOfParameters>
<parameter id="LOWER_BOUND" value="-1000" units="mmol_per_gDW_per_hr"/>
<parameter id="UPPER_BOUND" value="1000" units="mmol_per_gDW_per_hr"/>
<parameter id="FLUX_VALUE" value="0" units="mmol_per_gDW_per_hr"/>
<parameter id="OBJECTIVE_COEFFICIENT" value="0" units="mmol_per_gDW_per_hr"/>
</listOfParameters>
</kineticLaw>
</reaction>
<reaction id="ST0008" name="R661" reversible="true">
<notes>
 <body xmlns="http://www.w3.org/1999/xhtml">
<p>GENE_ASSOCIATION: (slr1994)</p>
</body>
</notes>
<listOfReactants>
<speciesReference species="C00006_cyt" stoichiometry="1"/>
<speciesReference species="C03561_cyt" stoichiometry="1"/>
</listOfReactants>
<listOfProducts>
<speciesReference species="C00080_cyt" stoichiometry="1"/>
<speciesReference species="C00332_cyt" stoichiometry="1"/>
<speciesReference species="C00005_cyt" stoichiometry="1"/>
</listOfProducts>
. <kineticLaw>
<math xmlns="http://www.w3.org/1998/Math/MathML">
<ci> FLUX_VALUE </ci>
</math>
<listOfParameters>
<parameter id="LOWER_BOUND" value="-1000" units="mmol_per_gDW_per_hr"/>
<parameter id="UPPER_BOUND" value="1000" units="mmol_per_gDW_per_hr"/>
<parameter id="FLUX_VALUE" value="0" units="mmol_per_gDW_per_hr"/>
<parameter id="OBJECTIVE_COEFFICIENT" value="0" units="mmol_per_gDW_per_hr"/>
</listOfParameters>
</kineticLaw>
</reaction>
<reaction id="LI0005" name="R325" reversible="false">
<notes>
 <body xmlns="http://www.w3.org/1999/xhtml">
<p>GENE_ASSOCIATION: (sll1069)</p>
</body>
</notes>
<listOfReactants>
<speciesReference species="C05745_cyt" stoichiometry="1"/>
<speciesReference species="C01209_cyt" stoichiometry="1"/>
</listOfReactants>
<listOfProducts>
<speciesReference species="C00229_cyt" stoichiometry="1"/>
<speciesReference species="C05746_cyt" stoichiometry="1"/>
<speciesReference species="C00011_cyt" stoichiometry="1"/>
</listOfProducts>
. <kineticLaw>
<math xmlns="http://www.w3.org/1998/Math/MathML">
<ci> FLUX_VALUE </ci>
</math>
<listOfParameters>
<parameter id="LOWER_BOUND" value="0" units="mmol_per_gDW_per_hr"/>
<parameter id="UPPER_BOUND" value="1000" units="mmol_per_gDW_per_hr"/>
<parameter id="FLUX_VALUE" value="0" units="mmol_per_gDW_per_hr"/>
<parameter id="OBJECTIVE_COEFFICIENT" value="0" units="mmol_per_gDW_per_hr"/>
</listOfParameters>
</kineticLaw>
</reaction>
<reaction id="CP0003" name="R110" reversible="true">
<notes>
 <body xmlns="http://www.w3.org/1999/xhtml">
<p>GENE_ASSOCIATION: (sll0017)</p>
</body>
</notes>
<listOfReactants>
<speciesReference species="C00430_cyt" stoichiometry="1"/>
</listOfReactants>
<listOfProducts>
<speciesReference species="C03741_cyt" stoichiometry="1"/>
</listOfProducts>
. <kineticLaw>
<math xmlns="http://www.w3.org/1998/Math/MathML">
<ci> FLUX_VALUE </ci>
</math>
<listOfParameters>
<parameter id="LOWER_BOUND" value="-1000" units="mmol_per_gDW_per_hr"/>
<parameter id="UPPER_BOUND" value="1000" units="mmol_per_gDW_per_hr"/>
<parameter id="FLUX_VALUE" value="0" units="mmol_per_gDW_per_hr"/>
<parameter id="OBJECTIVE_COEFFICIENT" value="0" units="mmol_per_gDW_per_hr"/>
</listOfParameters>
</kineticLaw>
</reaction>
<reaction id="PY0002" name="R584" reversible="true">
<notes>
 <body xmlns="http://www.w3.org/1999/xhtml">
<p>GENE_ASSOCIATION: (sll1852)</p>
</body>
</notes>
<listOfReactants>
<speciesReference species="C00002_cyt" stoichiometry="1"/>
<speciesReference species="C00705_cyt" stoichiometry="1"/>
</listOfReactants>
<listOfProducts>
<speciesReference species="C00008_cyt" stoichiometry="1"/>
<speciesReference species="C00458_cyt" stoichiometry="1"/>
</listOfProducts>
. <kineticLaw>
<math xmlns="http://www.w3.org/1998/Math/MathML">
<ci> FLUX_VALUE </ci>
</math>
<listOfParameters>
<parameter id="LOWER_BOUND" value="-1000" units="mmol_per_gDW_per_hr"/>
<parameter id="UPPER_BOUND" value="1000" units="mmol_per_gDW_per_hr"/>
<parameter id="FLUX_VALUE" value="0" units="mmol_per_gDW_per_hr"/>
<parameter id="OBJECTIVE_COEFFICIENT" value="0" units="mmol_per_gDW_per_hr"/>
</listOfParameters>
</kineticLaw>
</reaction>
<reaction id="GE0011_2" name="R164" reversible="false">
<notes>
 <body xmlns="http://www.w3.org/1999/xhtml">
<p>GENE_ASSOCIATION: (slr1992)</p>
</body>
</notes>
<listOfReactants>
<speciesReference species="C00027_cyt" stoichiometry="1"/>
<speciesReference species="C00051_cyt" stoichiometry="2"/>
</listOfReactants>
<listOfProducts>
<speciesReference species="C00001_cyt" stoichiometry="2"/>
<speciesReference species="C00127_cyt" stoichiometry="1"/>
</listOfProducts>
. <kineticLaw>
<math xmlns="http://www.w3.org/1998/Math/MathML">
<ci> FLUX_VALUE </ci>
</math>
<listOfParameters>
<parameter id="LOWER_BOUND" value="0" units="mmol_per_gDW_per_hr"/>
<parameter id="UPPER_BOUND" value="1000" units="mmol_per_gDW_per_hr"/>
<parameter id="FLUX_VALUE" value="0" units="mmol_per_gDW_per_hr"/>
<parameter id="OBJECTIVE_COEFFICIENT" value="0" units="mmol_per_gDW_per_hr"/>
</listOfParameters>
</kineticLaw>
</reaction>
<reaction id="CP0015_2" name="R129" reversible="false">
<notes>
 <body xmlns="http://www.w3.org/1999/xhtml">
<p>GENE_ASSOCIATION: (sll1214)</p>
</body>
</notes>
<listOfReactants>
<speciesReference species="C11830_cyt" stoichiometry="1"/>
<speciesReference species="C00080_cyt" stoichiometry="1"/>
<speciesReference species="C00005_cyt" stoichiometry="1"/>
<speciesReference species="C00007_cyt" stoichiometry="1"/>
</listOfReactants>
<listOfProducts>
<speciesReference species="C11831_cyt" stoichiometry="1"/>
<speciesReference species="C00001_cyt" stoichiometry="2"/>
<speciesReference species="C00006_cyt" stoichiometry="1"/>
</listOfProducts>
. <kineticLaw>
<math xmlns="http://www.w3.org/1998/Math/MathML">
<ci> FLUX_VALUE </ci>
</math>
<listOfParameters>
<parameter id="LOWER_BOUND" value="0" units="mmol_per_gDW_per_hr"/>
<parameter id="UPPER_BOUND" value="1000" units="mmol_per_gDW_per_hr"/>
<parameter id="FLUX_VALUE" value="0" units="mmol_per_gDW_per_hr"/>
<parameter id="OBJECTIVE_COEFFICIENT" value="0" units="mmol_per_gDW_per_hr"/>
</listOfParameters>
</kineticLaw>
</reaction>
<reaction id="PR0033" name="R497" reversible="false">
<notes>
 <body xmlns="http://www.w3.org/1999/xhtml">
<p>GENE_ASSOCIATION: (sll0550) and (sll1521)</p>
</body>
</notes>
<listOfReactants>
<speciesReference species="C00080_cyt" stoichiometry="2"/>
<speciesReference species="C00007_cyt" stoichiometry="1"/>
<speciesReference species="C00005_cyt" stoichiometry="2"/>
</listOfReactants>
<listOfProducts>
<speciesReference species="C00001_cyt" stoichiometry="2"/>
<speciesReference species="C00006_cyt" stoichiometry="2"/>
</listOfProducts>
. <kineticLaw>
<math xmlns="http://www.w3.org/1998/Math/MathML">
<ci> FLUX_VALUE </ci>
</math>
<listOfParameters>
<parameter id="LOWER_BOUND" value="0" units="mmol_per_gDW_per_hr"/>
<parameter id="UPPER_BOUND" value="1000" units="mmol_per_gDW_per_hr"/>
<parameter id="FLUX_VALUE" value="0" units="mmol_per_gDW_per_hr"/>
<parameter id="OBJECTIVE_COEFFICIENT" value="0" units="mmol_per_gDW_per_hr"/>
</listOfParameters>
</kineticLaw>
</reaction>
<reaction id="VT0016" name="R777" reversible="false">
<notes>
 <body xmlns="http://www.w3.org/1999/xhtml">
<p>GENE_ASSOCIATION: (slr0216)</p>
</body>
</notes>
<listOfReactants>
<speciesReference species="C00044_cyt" stoichiometry="1"/>
<speciesReference species="C06509_cyt" stoichiometry="1"/>
</listOfReactants>
<listOfProducts>
<speciesReference species="C00013_cyt" stoichiometry="1"/>
<speciesReference species="C06510_cyt" stoichiometry="1"/>
</listOfProducts>
. <kineticLaw>
<math xmlns="http://www.w3.org/1998/Math/MathML">
<ci> FLUX_VALUE </ci>
</math>
<listOfParameters>
<parameter id="LOWER_BOUND" value="0" units="mmol_per_gDW_per_hr"/>
<parameter id="UPPER_BOUND" value="1000" units="mmol_per_gDW_per_hr"/>
<parameter id="FLUX_VALUE" value="0" units="mmol_per_gDW_per_hr"/>
<parameter id="OBJECTIVE_COEFFICIENT" value="0" units="mmol_per_gDW_per_hr"/>
</listOfParameters>
</kineticLaw>
</reaction>
<reaction id="PU0012" name="R560" reversible="true">
<notes>
 <body xmlns="http://www.w3.org/1999/xhtml">
<p>GENE_ASSOCIATION: (slr0597)</p>
</body>
</notes>
<listOfReactants>
<speciesReference species="C00001_cyt" stoichiometry="1"/>
<speciesReference species="C00130_cyt" stoichiometry="1"/>
</listOfReactants>
<listOfProducts>
<speciesReference species="C04734_cyt" stoichiometry="1"/>
</listOfProducts>
. <kineticLaw>
<math xmlns="http://www.w3.org/1998/Math/MathML">
<ci> FLUX_VALUE </ci>
</math>
<listOfParameters>
<parameter id="LOWER_BOUND" value="-1000" units="mmol_per_gDW_per_hr"/>
<parameter id="UPPER_BOUND" value="1000" units="mmol_per_gDW_per_hr"/>
<parameter id="FLUX_VALUE" value="0" units="mmol_per_gDW_per_hr"/>
<parameter id="OBJECTIVE_COEFFICIENT" value="0" units="mmol_per_gDW_per_hr"/>
</listOfParameters>
</kineticLaw>
</reaction>
<reaction id="GE0005" name="R157" reversible="false">
<notes>
 <body xmlns="http://www.w3.org/1999/xhtml">
<p>GENE_ASSOCIATION: (slr1622)</p>
</body>
</notes>
<listOfReactants>
<speciesReference species="C00001_cyt" stoichiometry="1"/>
<speciesReference species="C00013_cyt" stoichiometry="1"/>
</listOfReactants>
<listOfProducts>
<speciesReference species="C00009_cyt" stoichiometry="2"/>
</listOfProducts>
. <kineticLaw>
<math xmlns="http://www.w3.org/1998/Math/MathML">
<ci> FLUX_VALUE </ci>
</math>
<listOfParameters>
<parameter id="LOWER_BOUND" value="0" units="mmol_per_gDW_per_hr"/>
<parameter id="UPPER_BOUND" value="1000" units="mmol_per_gDW_per_hr"/>
<parameter id="FLUX_VALUE" value="0" units="mmol_per_gDW_per_hr"/>
<parameter id="OBJECTIVE_COEFFICIENT" value="0" units="mmol_per_gDW_per_hr"/>
</listOfParameters>
</kineticLaw>
</reaction>
<reaction id="GS0020_2" name="R256" reversible="true">
<notes>
 <body xmlns="http://www.w3.org/1999/xhtml">
<p>GENE_ASSOCIATION: (slr1067)</p>
</body>
</notes>
<listOfReactants>
<speciesReference species="C00842_cyt" stoichiometry="1"/>
</listOfReactants>
<listOfProducts>
<speciesReference species="C02097_cyt" stoichiometry="1"/>
</listOfProducts>
. <kineticLaw>
<math xmlns="http://www.w3.org/1998/Math/MathML">
<ci> FLUX_VALUE </ci>
</math>
<listOfParameters>
<parameter id="LOWER_BOUND" value="-1000" units="mmol_per_gDW_per_hr"/>
<parameter id="UPPER_BOUND" value="1000" units="mmol_per_gDW_per_hr"/>
<parameter id="FLUX_VALUE" value="0" units="mmol_per_gDW_per_hr"/>
<parameter id="OBJECTIVE_COEFFICIENT" value="0" units="mmol_per_gDW_per_hr"/>
</listOfParameters>
</kineticLaw>
</reaction>
<reaction id="AA0010" name="R11" reversible="false">
<notes>
 <body xmlns="http://www.w3.org/1999/xhtml">
<p>GENE_ASSOCIATION: (slr0055) and (slr0738)</p>
</body>
</notes>
<listOfReactants>
<speciesReference species="C00064_cyt" stoichiometry="1"/>
<speciesReference species="C00251_cyt" stoichiometry="1"/>
</listOfReactants>
<listOfProducts>
<speciesReference species="C00108_cyt" stoichiometry="1"/>
<speciesReference species="C00022_cyt" stoichiometry="1"/>
<speciesReference species="C00025_cyt" stoichiometry="1"/>
</listOfProducts>
. <kineticLaw>
<math xmlns="http://www.w3.org/1998/Math/MathML">
<ci> FLUX_VALUE </ci>
</math>
<listOfParameters>
<parameter id="LOWER_BOUND" value="0" units="mmol_per_gDW_per_hr"/>
<parameter id="UPPER_BOUND" value="1000" units="mmol_per_gDW_per_hr"/>
<parameter id="FLUX_VALUE" value="0" units="mmol_per_gDW_per_hr"/>
<parameter id="OBJECTIVE_COEFFICIENT" value="0" units="mmol_per_gDW_per_hr"/>
</listOfParameters>
</kineticLaw>
</reaction>
<reaction id="QT0014" name="R624" reversible="false">
<notes>
 <body xmlns="http://www.w3.org/1999/xhtml">
<p>GENE_ASSOCIATION: (sll0409)</p>
</body>
</notes>
<listOfReactants>
<speciesReference species="C05817_cyt" stoichiometry="1"/>
</listOfReactants>
<listOfProducts>
<speciesReference species="C00001_cyt" stoichiometry="1"/>
<speciesReference species="C02730_cyt" stoichiometry="1"/>
</listOfProducts>
. <kineticLaw>
<math xmlns="http://www.w3.org/1998/Math/MathML">
<ci> FLUX_VALUE </ci>
</math>
<listOfParameters>
<parameter id="LOWER_BOUND" value="0" units="mmol_per_gDW_per_hr"/>
<parameter id="UPPER_BOUND" value="1000" units="mmol_per_gDW_per_hr"/>
<parameter id="FLUX_VALUE" value="0" units="mmol_per_gDW_per_hr"/>
<parameter id="OBJECTIVE_COEFFICIENT" value="0" units="mmol_per_gDW_per_hr"/>
</listOfParameters>
</kineticLaw>
</reaction>
<reaction id="PR0008" name="R466" reversible="false">
<notes>
 <body xmlns="http://www.w3.org/1999/xhtml">
<p>GENE_ASSOCIATION: (sll1484)</p>
</body>
</notes>
<listOfReactants>
<speciesReference species="C10385_tlm" stoichiometry="1"/>
<speciesReference species="C00080_cyt" stoichiometry="1"/>
<speciesReference species="C00004_cyt" stoichiometry="1"/>
</listOfReactants>
<listOfProducts>
<speciesReference species="C00003_cyt" stoichiometry="1"/>
<speciesReference species="C16695_tlm" stoichiometry="1"/>
</listOfProducts>
. <kineticLaw>
<math xmlns="http://www.w3.org/1998/Math/MathML">
<ci> FLUX_VALUE </ci>
</math>
<listOfParameters>
<parameter id="LOWER_BOUND" value="0" units="mmol_per_gDW_per_hr"/>
<parameter id="UPPER_BOUND" value="1000" units="mmol_per_gDW_per_hr"/>
<parameter id="FLUX_VALUE" value="0" units="mmol_per_gDW_per_hr"/>
<parameter id="OBJECTIVE_COEFFICIENT" value="0" units="mmol_per_gDW_per_hr"/>
</listOfParameters>
</kineticLaw>
</reaction>
<reaction id="CP0001" name="R108" reversible="false">
<notes>
 <body xmlns="http://www.w3.org/1999/xhtml">
<p>GENE_ASSOCIATION: (sll0179)</p>
</body>
</notes>
<listOfReactants>
<speciesReference species="C00025_cyt" stoichiometry="1"/>
<speciesReference species="C00002_cyt" stoichiometry="1"/>
<speciesReference species="C01641_cyt" stoichiometry="1"/>
</listOfReactants>
<listOfProducts>
<speciesReference species="C00020_cyt" stoichiometry="1"/>
<speciesReference species="C02987_cyt" stoichiometry="1"/>
<speciesReference species="C00013_cyt" stoichiometry="1"/>
</listOfProducts>
. <kineticLaw>
<math xmlns="http://www.w3.org/1998/Math/MathML">
<ci> FLUX_VALUE </ci>
</math>
<listOfParameters>
<parameter id="LOWER_BOUND" value="0" units="mmol_per_gDW_per_hr"/>
<parameter id="UPPER_BOUND" value="1000" units="mmol_per_gDW_per_hr"/>
<parameter id="FLUX_VALUE" value="0" units="mmol_per_gDW_per_hr"/>
<parameter id="OBJECTIVE_COEFFICIENT" value="0" units="mmol_per_gDW_per_hr"/>
</listOfParameters>
</kineticLaw>
</reaction>
<reaction id="ME0003" name="R392" reversible="true">
<notes>
 <body xmlns="http://www.w3.org/1999/xhtml">
<p>GENE_ASSOCIATION: </p>
</body>
</notes>
<listOfReactants>
<speciesReference species="C00001_med" stoichiometry="1"/>
</listOfReactants>
<listOfProducts>
<speciesReference species="C01328_med" stoichiometry="1"/>
<speciesReference species="C00080_med" stoichiometry="1"/>
</listOfProducts>
. <kineticLaw>
<math xmlns="http://www.w3.org/1998/Math/MathML">
<ci> FLUX_VALUE </ci>
</math>
<listOfParameters>
<parameter id="LOWER_BOUND" value="-1000" units="mmol_per_gDW_per_hr"/>
<parameter id="UPPER_BOUND" value="1000" units="mmol_per_gDW_per_hr"/>
<parameter id="FLUX_VALUE" value="0" units="mmol_per_gDW_per_hr"/>
<parameter id="OBJECTIVE_COEFFICIENT" value="0" units="mmol_per_gDW_per_hr"/>
</listOfParameters>
</kineticLaw>
</reaction>
<reaction id="LI0010_2" name="R336" reversible="false">
<notes>
 <body xmlns="http://www.w3.org/1999/xhtml">
<p>GENE_ASSOCIATION: (slr1332)</p>
</body>
</notes>
<listOfReactants>
<speciesReference species="C01209_cyt" stoichiometry="1"/>
<speciesReference species="C05761_cyt" stoichiometry="1"/>
</listOfReactants>
<listOfProducts>
<speciesReference species="C05762_cyt" stoichiometry="1"/>
<speciesReference species="C00229_cyt" stoichiometry="1"/>
<speciesReference species="C00011_cyt" stoichiometry="1"/>
</listOfProducts>
. <kineticLaw>
<math xmlns="http://www.w3.org/1998/Math/MathML">
<ci> FLUX_VALUE </ci>
</math>
<listOfParameters>
<parameter id="LOWER_BOUND" value="0" units="mmol_per_gDW_per_hr"/>
<parameter id="UPPER_BOUND" value="1000" units="mmol_per_gDW_per_hr"/>
<parameter id="FLUX_VALUE" value="0" units="mmol_per_gDW_per_hr"/>
<parameter id="OBJECTIVE_COEFFICIENT" value="0" units="mmol_per_gDW_per_hr"/>
</listOfParameters>
</kineticLaw>
</reaction>
<reaction id="AG0006" name="R29" reversible="false">
<notes>
 <body xmlns="http://www.w3.org/1999/xhtml">
<p>GENE_ASSOCIATION: (slr2035)</p>
</body>
</notes>
<listOfReactants>
<speciesReference species="C00025_cyt" stoichiometry="1"/>
<speciesReference species="C00002_cyt" stoichiometry="1"/>
</listOfReactants>
<listOfProducts>
<speciesReference species="C00008_cyt" stoichiometry="1"/>
<speciesReference species="C03287_cyt" stoichiometry="1"/>
</listOfProducts>
. <kineticLaw>
<math xmlns="http://www.w3.org/1998/Math/MathML">
<ci> FLUX_VALUE </ci>
</math>
<listOfParameters>
<parameter id="LOWER_BOUND" value="0" units="mmol_per_gDW_per_hr"/>
<parameter id="UPPER_BOUND" value="1000" units="mmol_per_gDW_per_hr"/>
<parameter id="FLUX_VALUE" value="0" units="mmol_per_gDW_per_hr"/>
<parameter id="OBJECTIVE_COEFFICIENT" value="0" units="mmol_per_gDW_per_hr"/>
</listOfParameters>
</kineticLaw>
</reaction>
<reaction id="AA0005" name="R6" reversible="true">
<notes>
 <body xmlns="http://www.w3.org/1999/xhtml">
<p>GENE_ASSOCIATION: (sll1112)</p>
</body>
</notes>
<listOfReactants>
<speciesReference species="C00944_cyt" stoichiometry="1"/>
</listOfReactants>
<listOfProducts>
<speciesReference species="C02637_cyt" stoichiometry="1"/>
<speciesReference species="C00001_cyt" stoichiometry="1"/>
</listOfProducts>
. <kineticLaw>
<math xmlns="http://www.w3.org/1998/Math/MathML">
<ci> FLUX_VALUE </ci>
</math>
<listOfParameters>
<parameter id="LOWER_BOUND" value="-1000" units="mmol_per_gDW_per_hr"/>
<parameter id="UPPER_BOUND" value="1000" units="mmol_per_gDW_per_hr"/>
<parameter id="FLUX_VALUE" value="0" units="mmol_per_gDW_per_hr"/>
<parameter id="OBJECTIVE_COEFFICIENT" value="0" units="mmol_per_gDW_per_hr"/>
</listOfParameters>
</kineticLaw>
</reaction>
<reaction id="PG0017" name="R434" reversible="false">
<notes>
 <body xmlns="http://www.w3.org/1999/xhtml">
<p>GENE_ASSOCIATION: (sll0210)</p>
</body>
</notes>
<listOfReactants>
<speciesReference species="C00001_cyt" stoichiometry="1"/>
<speciesReference species="C04574_cyt" stoichiometry="1"/>
</listOfReactants>
<listOfProducts>
<speciesReference species="C00009_cyt" stoichiometry="1"/>
<speciesReference species="C17556_cyt" stoichiometry="1"/>
</listOfProducts>
. <kineticLaw>
<math xmlns="http://www.w3.org/1998/Math/MathML">
<ci> FLUX_VALUE </ci>
</math>
<listOfParameters>
<parameter id="LOWER_BOUND" value="0" units="mmol_per_gDW_per_hr"/>
<parameter id="UPPER_BOUND" value="1000" units="mmol_per_gDW_per_hr"/>
<parameter id="FLUX_VALUE" value="0" units="mmol_per_gDW_per_hr"/>
<parameter id="OBJECTIVE_COEFFICIENT" value="0" units="mmol_per_gDW_per_hr"/>
</listOfParameters>
</kineticLaw>
</reaction>
<reaction id="TR0028" name="R722" reversible="false">
<notes>
 <body xmlns="http://www.w3.org/1999/xhtml">
<p>GENE_ASSOCIATION: (sll0672)</p>
</body>
</notes>
<listOfReactants>
<speciesReference species="C00076_ext_b" stoichiometry="1"/>
<speciesReference species="C00001_cyt" stoichiometry="1"/>
<speciesReference species="C00002_cyt" stoichiometry="1"/>
</listOfReactants>
<listOfProducts>
<speciesReference species="C00008_cyt" stoichiometry="1"/>
<speciesReference species="C00076_cyt" stoichiometry="1"/>
<speciesReference species="C00009_cyt" stoichiometry="1"/>
</listOfProducts>
. <kineticLaw>
<math xmlns="http://www.w3.org/1998/Math/MathML">
<ci> FLUX_VALUE </ci>
</math>
<listOfParameters>
<parameter id="LOWER_BOUND" value="0" units="mmol_per_gDW_per_hr"/>
<parameter id="UPPER_BOUND" value="1000" units="mmol_per_gDW_per_hr"/>
<parameter id="FLUX_VALUE" value="0" units="mmol_per_gDW_per_hr"/>
<parameter id="OBJECTIVE_COEFFICIENT" value="0" units="mmol_per_gDW_per_hr"/>
</listOfParameters>
</kineticLaw>
</reaction>
<reaction id="VT0001" name="R758" reversible="false">
<notes>
 <body xmlns="http://www.w3.org/1999/xhtml">
<p>GENE_ASSOCIATION: (sll0378)</p>
</body>
</notes>
<listOfReactants>
<speciesReference species="C00019_cyt" stoichiometry="2"/>
<speciesReference species="C01051_cyt" stoichiometry="1"/>
</listOfReactants>
<listOfProducts>
<speciesReference species="C00021_cyt" stoichiometry="2"/>
<speciesReference species="C02463_cyt" stoichiometry="1"/>
</listOfProducts>
. <kineticLaw>
<math xmlns="http://www.w3.org/1998/Math/MathML">
<ci> FLUX_VALUE </ci>
</math>
<listOfParameters>
<parameter id="LOWER_BOUND" value="0" units="mmol_per_gDW_per_hr"/>
<parameter id="UPPER_BOUND" value="1000" units="mmol_per_gDW_per_hr"/>
<parameter id="FLUX_VALUE" value="0" units="mmol_per_gDW_per_hr"/>
<parameter id="OBJECTIVE_COEFFICIENT" value="0" units="mmol_per_gDW_per_hr"/>
</listOfParameters>
</kineticLaw>
</reaction>
<reaction id="AG0030" name="R55" reversible="false">
<notes>
 <body xmlns="http://www.w3.org/1999/xhtml">
<p>GENE_ASSOCIATION: (slr0782)</p>
</body>
</notes>
<listOfReactants>
<speciesReference species="C00001_cyt" stoichiometry="1"/>
<speciesReference species="C00062_cyt" stoichiometry="1"/>
<speciesReference species="C10385_cym" stoichiometry="1"/>
</listOfReactants>
<listOfProducts>
<speciesReference species="C16695_cym" stoichiometry="1"/>
<speciesReference species="C03771_cyt" stoichiometry="1"/>
<speciesReference species="C00014_cyt" stoichiometry="1"/>
</listOfProducts>
. <kineticLaw>
<math xmlns="http://www.w3.org/1998/Math/MathML">
<ci> FLUX_VALUE </ci>
</math>
<listOfParameters>
<parameter id="LOWER_BOUND" value="0" units="mmol_per_gDW_per_hr"/>
<parameter id="UPPER_BOUND" value="1000" units="mmol_per_gDW_per_hr"/>
<parameter id="FLUX_VALUE" value="0" units="mmol_per_gDW_per_hr"/>
<parameter id="OBJECTIVE_COEFFICIENT" value="0" units="mmol_per_gDW_per_hr"/>
</listOfParameters>
</kineticLaw>
</reaction>
<reaction id="PP0019_2" name="R456" reversible="false">
<notes>
 <body xmlns="http://www.w3.org/1999/xhtml">
<p>GENE_ASSOCIATION: (sll0529)</p>
</body>
</notes>
<listOfReactants>
<speciesReference species="C00009_cyt" stoichiometry="1"/>
<speciesReference species="C00231_cyt" stoichiometry="1"/>
</listOfReactants>
<listOfProducts>
<speciesReference species="C00227_cyt" stoichiometry="1"/>
<speciesReference species="C00118_cyt" stoichiometry="1"/>
<speciesReference species="C00001_cyt" stoichiometry="1"/>
</listOfProducts>
. <kineticLaw>
<math xmlns="http://www.w3.org/1998/Math/MathML">
<ci> FLUX_VALUE </ci>
</math>
<listOfParameters>
<parameter id="LOWER_BOUND" value="0" units="mmol_per_gDW_per_hr"/>
<parameter id="UPPER_BOUND" value="1000" units="mmol_per_gDW_per_hr"/>
<parameter id="FLUX_VALUE" value="0" units="mmol_per_gDW_per_hr"/>
<parameter id="OBJECTIVE_COEFFICIENT" value="0" units="mmol_per_gDW_per_hr"/>
</listOfParameters>
</kineticLaw>
</reaction>
<reaction id="CP0014" name="R125" reversible="false">
<notes>
 <body xmlns="http://www.w3.org/1999/xhtml">
<p>GENE_ASSOCIATION: (slr0905)</p>
</body>
</notes>
<listOfReactants>
<speciesReference species="C11829_cyt" stoichiometry="1"/>
<speciesReference species="C00080_cyt" stoichiometry="1"/>
<speciesReference species="C00007_cyt" stoichiometry="1"/>
<speciesReference species="C00005_cyt" stoichiometry="1"/>
</listOfReactants>
<listOfProducts>
<speciesReference species="C00001_cyt" stoichiometry="2"/>
<speciesReference species="C00006_cyt" stoichiometry="1"/>
<speciesReference species="C11830_cyt" stoichiometry="1"/>
</listOfProducts>
. <kineticLaw>
<math xmlns="http://www.w3.org/1998/Math/MathML">
<ci> FLUX_VALUE </ci>
</math>
<listOfParameters>
<parameter id="LOWER_BOUND" value="0" units="mmol_per_gDW_per_hr"/>
<parameter id="UPPER_BOUND" value="1000" units="mmol_per_gDW_per_hr"/>
<parameter id="FLUX_VALUE" value="0" units="mmol_per_gDW_per_hr"/>
<parameter id="OBJECTIVE_COEFFICIENT" value="0" units="mmol_per_gDW_per_hr"/>
</listOfParameters>
</kineticLaw>
</reaction>
<reaction id="AG0004" name="R27" reversible="false">
<notes>
 <body xmlns="http://www.w3.org/1999/xhtml">
<p>GENE_ASSOCIATION: (slr2079)</p>
</body>
</notes>
<listOfReactants>
<speciesReference species="C00064_cyt" stoichiometry="1"/>
<speciesReference species="C00001_cyt" stoichiometry="1"/>
</listOfReactants>
<listOfProducts>
<speciesReference species="C00014_cyt" stoichiometry="1"/>
<speciesReference species="C00025_cyt" stoichiometry="1"/>
</listOfProducts>
. <kineticLaw>
<math xmlns="http://www.w3.org/1998/Math/MathML">
<ci> FLUX_VALUE </ci>
</math>
<listOfParameters>
<parameter id="LOWER_BOUND" value="0" units="mmol_per_gDW_per_hr"/>
<parameter id="UPPER_BOUND" value="1000" units="mmol_per_gDW_per_hr"/>
<parameter id="FLUX_VALUE" value="0" units="mmol_per_gDW_per_hr"/>
<parameter id="OBJECTIVE_COEFFICIENT" value="0" units="mmol_per_gDW_per_hr"/>
</listOfParameters>
</kineticLaw>
</reaction>
<reaction id="PT0014" name="R525" reversible="false">
<notes>
 <body xmlns="http://www.w3.org/1999/xhtml">
<p>GENE_ASSOCIATION: (slr1289)</p>
</body>
</notes>
<listOfReactants>
<speciesReference species="C00311_cyt" stoichiometry="1"/>
<speciesReference species="C00006_cyt" stoichiometry="1"/>
</listOfReactants>
<listOfProducts>
<speciesReference species="C00011_cyt" stoichiometry="1"/>
<speciesReference species="C00080_cyt" stoichiometry="1"/>
<speciesReference species="C00026_cyt" stoichiometry="1"/>
<speciesReference species="C00005_cyt" stoichiometry="1"/>
</listOfProducts>
. <kineticLaw>
<math xmlns="http://www.w3.org/1998/Math/MathML">
<ci> FLUX_VALUE </ci>
</math>
<listOfParameters>
<parameter id="LOWER_BOUND" value="0" units="mmol_per_gDW_per_hr"/>
<parameter id="UPPER_BOUND" value="1000" units="mmol_per_gDW_per_hr"/>
<parameter id="FLUX_VALUE" value="0" units="mmol_per_gDW_per_hr"/>
<parameter id="OBJECTIVE_COEFFICIENT" value="0" units="mmol_per_gDW_per_hr"/>
</listOfParameters>
</kineticLaw>
</reaction>
<reaction id="AG0023" name="R48" reversible="true">
<notes>
 <body xmlns="http://www.w3.org/1999/xhtml">
<p>GENE_ASSOCIATION: (sll0573)</p>
</body>
</notes>
<listOfReactants>
<speciesReference species="C00014_cyt" stoichiometry="1"/>
<speciesReference species="C00002_cyt" stoichiometry="1"/>
<speciesReference species="C00011_cyt" stoichiometry="1"/>
</listOfReactants>
<listOfProducts>
<speciesReference species="C00169_cyt" stoichiometry="1"/>
<speciesReference species="C00008_cyt" stoichiometry="1"/>
</listOfProducts>
. <kineticLaw>
<math xmlns="http://www.w3.org/1998/Math/MathML">
<ci> FLUX_VALUE </ci>
</math>
<listOfParameters>
<parameter id="LOWER_BOUND" value="-1000" units="mmol_per_gDW_per_hr"/>
<parameter id="UPPER_BOUND" value="1000" units="mmol_per_gDW_per_hr"/>
<parameter id="FLUX_VALUE" value="0" units="mmol_per_gDW_per_hr"/>
<parameter id="OBJECTIVE_COEFFICIENT" value="0" units="mmol_per_gDW_per_hr"/>
</listOfParameters>
</kineticLaw>
</reaction>
<reaction id="LI0005_2" name="R326" reversible="false">
<notes>
 <body xmlns="http://www.w3.org/1999/xhtml">
<p>GENE_ASSOCIATION: (slr1332)</p>
</body>
</notes>
<listOfReactants>
<speciesReference species="C01209_cyt" stoichiometry="1"/>
<speciesReference species="C05745_cyt" stoichiometry="1"/>
</listOfReactants>
<listOfProducts>
<speciesReference species="C00229_cyt" stoichiometry="1"/>
<speciesReference species="C05746_cyt" stoichiometry="1"/>
<speciesReference species="C00011_cyt" stoichiometry="1"/>
</listOfProducts>
. <kineticLaw>
<math xmlns="http://www.w3.org/1998/Math/MathML">
<ci> FLUX_VALUE </ci>
</math>
<listOfParameters>
<parameter id="LOWER_BOUND" value="0" units="mmol_per_gDW_per_hr"/>
<parameter id="UPPER_BOUND" value="1000" units="mmol_per_gDW_per_hr"/>
<parameter id="FLUX_VALUE" value="0" units="mmol_per_gDW_per_hr"/>
<parameter id="OBJECTIVE_COEFFICIENT" value="0" units="mmol_per_gDW_per_hr"/>
</listOfParameters>
</kineticLaw>
</reaction>
<reaction id="QT0005" name="R614" reversible="false">
<notes>
 <body xmlns="http://www.w3.org/1999/xhtml">
<p>GENE_ASSOCIATION: (slr0089)</p>
</body>
</notes>
<listOfReactants>
<speciesReference species="C14151_cyt" stoichiometry="1"/>
<speciesReference species="C00019_cyt" stoichiometry="1"/>
</listOfReactants>
<listOfProducts>
<speciesReference species="C00021_cyt" stoichiometry="1"/>
<speciesReference species="C14152_cyt" stoichiometry="1"/>
</listOfProducts>
. <kineticLaw>
<math xmlns="http://www.w3.org/1998/Math/MathML">
<ci> FLUX_VALUE </ci>
</math>
<listOfParameters>
<parameter id="LOWER_BOUND" value="0" units="mmol_per_gDW_per_hr"/>
<parameter id="UPPER_BOUND" value="1000" units="mmol_per_gDW_per_hr"/>
<parameter id="FLUX_VALUE" value="0" units="mmol_per_gDW_per_hr"/>
<parameter id="OBJECTIVE_COEFFICIENT" value="0" units="mmol_per_gDW_per_hr"/>
</listOfParameters>
</kineticLaw>
</reaction>
<reaction id="PT0018" name="R529" reversible="false">
<notes>
 <body xmlns="http://www.w3.org/1999/xhtml">
<p>GENE_ASSOCIATION: (sll0823) and (sll1625) and (slr1233)</p>
</body>
</notes>
<listOfReactants>
<speciesReference species="C00042_cyt" stoichiometry="1"/>
<speciesReference species="C10385_cym" stoichiometry="1"/>
</listOfReactants>
<listOfProducts>
<speciesReference species="C00122_cyt" stoichiometry="1"/>
<speciesReference species="C16695_cym" stoichiometry="1"/>
</listOfProducts>
. <kineticLaw>
<math xmlns="http://www.w3.org/1998/Math/MathML">
<ci> FLUX_VALUE </ci>
</math>
<listOfParameters>
<parameter id="LOWER_BOUND" value="0" units="mmol_per_gDW_per_hr"/>
<parameter id="UPPER_BOUND" value="1000" units="mmol_per_gDW_per_hr"/>
<parameter id="FLUX_VALUE" value="0" units="mmol_per_gDW_per_hr"/>
<parameter id="OBJECTIVE_COEFFICIENT" value="0" units="mmol_per_gDW_per_hr"/>
</listOfParameters>
</kineticLaw>
</reaction>
<reaction id="ME0001" name="R390" reversible="true">
<notes>
 <body xmlns="http://www.w3.org/1999/xhtml">
<p>GENE_ASSOCIATION: </p>
</body>
</notes>
<listOfReactants>
<speciesReference species="C00011_med" stoichiometry="1"/>
<speciesReference species="C00001_med" stoichiometry="1"/>
</listOfReactants>
<listOfProducts>
<speciesReference species="C00080_med" stoichiometry="1"/>
<speciesReference species="C00288_med" stoichiometry="1"/>
</listOfProducts>
. <kineticLaw>
<math xmlns="http://www.w3.org/1998/Math/MathML">
<ci> FLUX_VALUE </ci>
</math>
<listOfParameters>
<parameter id="LOWER_BOUND" value="-1000" units="mmol_per_gDW_per_hr"/>
<parameter id="UPPER_BOUND" value="1000" units="mmol_per_gDW_per_hr"/>
<parameter id="FLUX_VALUE" value="0" units="mmol_per_gDW_per_hr"/>
<parameter id="OBJECTIVE_COEFFICIENT" value="0" units="mmol_per_gDW_per_hr"/>
</listOfParameters>
</kineticLaw>
</reaction>
<reaction id="LI0015" name="R348" reversible="true">
<notes>
 <body xmlns="http://www.w3.org/1999/xhtml">
<p>GENE_ASSOCIATION: (sll5079)</p>
</body>
</notes>
<listOfReactants>
<speciesReference species="C00006_cyt" stoichiometry="1"/>
<speciesReference species="C04619_cyt" stoichiometry="1"/>
</listOfReactants>
<listOfProducts>
<speciesReference species="C00080_cyt" stoichiometry="1"/>
<speciesReference species="C05753_cyt" stoichiometry="1"/>
<speciesReference species="C00005_cyt" stoichiometry="1"/>
</listOfProducts>
. <kineticLaw>
<math xmlns="http://www.w3.org/1998/Math/MathML">
<ci> FLUX_VALUE </ci>
</math>
<listOfParameters>
<parameter id="LOWER_BOUND" value="-1000" units="mmol_per_gDW_per_hr"/>
<parameter id="UPPER_BOUND" value="1000" units="mmol_per_gDW_per_hr"/>
<parameter id="FLUX_VALUE" value="0" units="mmol_per_gDW_per_hr"/>
<parameter id="OBJECTIVE_COEFFICIENT" value="0" units="mmol_per_gDW_per_hr"/>
</listOfParameters>
</kineticLaw>
</reaction>
<reaction id="TR0013" name="R700" reversible="false">
<notes>
 <body xmlns="http://www.w3.org/1999/xhtml">
<p>GENE_ASSOCIATION: (sll1450) and (sll1451) and (sll1452) and (sll1453)</p>
</body>
</notes>
<listOfReactants>
<speciesReference species="C00001_cyt" stoichiometry="1"/>
<speciesReference species="C00244_ext_b" stoichiometry="1"/>
<speciesReference species="C00002_cyt" stoichiometry="1"/>
</listOfReactants>
<listOfProducts>
<speciesReference species="C00244_cyt" stoichiometry="1"/>
<speciesReference species="C00008_cyt" stoichiometry="1"/>
<speciesReference species="C00009_cyt" stoichiometry="1"/>
</listOfProducts>
. <kineticLaw>
<math xmlns="http://www.w3.org/1998/Math/MathML">
<ci> FLUX_VALUE </ci>
</math>
<listOfParameters>
<parameter id="LOWER_BOUND" value="0" units="mmol_per_gDW_per_hr"/>
<parameter id="UPPER_BOUND" value="1000" units="mmol_per_gDW_per_hr"/>
<parameter id="FLUX_VALUE" value="0" units="mmol_per_gDW_per_hr"/>
<parameter id="OBJECTIVE_COEFFICIENT" value="0" units="mmol_per_gDW_per_hr"/>
</listOfParameters>
</kineticLaw>
</reaction>
<reaction id="PG0012" name="R428" reversible="false">
<notes>
 <body xmlns="http://www.w3.org/1999/xhtml">
<p>GENE_ASSOCIATION: (slr1874)</p>
</body>
</notes>
<listOfReactants>
<speciesReference species="C00002_cyt" stoichiometry="1"/>
<speciesReference species="C00133_cyt" stoichiometry="2"/>
</listOfReactants>
<listOfProducts>
<speciesReference species="C00008_cyt" stoichiometry="1"/>
<speciesReference species="C00009_cyt" stoichiometry="1"/>
<speciesReference species="C00993_cyt" stoichiometry="1"/>
</listOfProducts>
. <kineticLaw>
<math xmlns="http://www.w3.org/1998/Math/MathML">
<ci> FLUX_VALUE </ci>
</math>
<listOfParameters>
<parameter id="LOWER_BOUND" value="0" units="mmol_per_gDW_per_hr"/>
<parameter id="UPPER_BOUND" value="1000" units="mmol_per_gDW_per_hr"/>
<parameter id="FLUX_VALUE" value="0" units="mmol_per_gDW_per_hr"/>
<parameter id="OBJECTIVE_COEFFICIENT" value="0" units="mmol_per_gDW_per_hr"/>
</listOfParameters>
</kineticLaw>
</reaction>
<reaction id="LI0038" name="R381" reversible="true">
<notes>
 <body xmlns="http://www.w3.org/1999/xhtml">
<p>GENE_ASSOCIATION: (slr1350)</p>
</body>
</notes>
<listOfReactants>
<speciesReference species="C00080_cyt" stoichiometry="1"/>
<speciesReference species="C01203_cyt" stoichiometry="1"/>
<speciesReference species="C00005_cyt" stoichiometry="1"/>
<speciesReference species="C00007_cyt" stoichiometry="1"/>
</listOfReactants>
<listOfProducts>
<speciesReference species="C00001_cyt" stoichiometry="2"/>
<speciesReference species="C00006_cyt" stoichiometry="1"/>
<speciesReference species="C16160_cyt" stoichiometry="1"/>
</listOfProducts>
. <kineticLaw>
<math xmlns="http://www.w3.org/1998/Math/MathML">
<ci> FLUX_VALUE </ci>
</math>
<listOfParameters>
<parameter id="LOWER_BOUND" value="-1000" units="mmol_per_gDW_per_hr"/>
<parameter id="UPPER_BOUND" value="1000" units="mmol_per_gDW_per_hr"/>
<parameter id="FLUX_VALUE" value="0" units="mmol_per_gDW_per_hr"/>
<parameter id="OBJECTIVE_COEFFICIENT" value="0" units="mmol_per_gDW_per_hr"/>
</listOfParameters>
</kineticLaw>
</reaction>
<reaction id="AL0012" name="R78" reversible="false">
<notes>
 <body xmlns="http://www.w3.org/1999/xhtml">
<p>GENE_ASSOCIATION: </p>
</body>
</notes>
<listOfReactants>
<speciesReference species="C00049_cyt" stoichiometry="1"/>
<speciesReference species="C00002_cyt" stoichiometry="1"/>
<speciesReference species="C00064_cyt" stoichiometry="1"/>
<speciesReference species="C00001_cyt" stoichiometry="1"/>
</listOfReactants>
<listOfProducts>
<speciesReference species="C00013_cyt" stoichiometry="1"/>
<speciesReference species="C00025_cyt" stoichiometry="1"/>
<speciesReference species="C00020_cyt" stoichiometry="1"/>
<speciesReference species="C00152_cyt" stoichiometry="1"/>
</listOfProducts>
. <kineticLaw>
<math xmlns="http://www.w3.org/1998/Math/MathML">
<ci> FLUX_VALUE </ci>
</math>
<listOfParameters>
<parameter id="LOWER_BOUND" value="0" units="mmol_per_gDW_per_hr"/>
<parameter id="UPPER_BOUND" value="1000" units="mmol_per_gDW_per_hr"/>
<parameter id="FLUX_VALUE" value="0" units="mmol_per_gDW_per_hr"/>
<parameter id="OBJECTIVE_COEFFICIENT" value="0" units="mmol_per_gDW_per_hr"/>
</listOfParameters>
</kineticLaw>
</reaction>
<reaction id="TB0002" name="R801" reversible="false">
<notes>
 <body xmlns="http://www.w3.org/1999/xhtml">
<p>GENE_ASSOCIATION: </p>
</body>
</notes>
<listOfReactants>
<speciesReference species="C06547_cyt" stoichiometry="1"/>
</listOfReactants>
<listOfProducts>
<speciesReference species="C06547_ext_b" stoichiometry="1"/>
</listOfProducts>
. <kineticLaw>
<math xmlns="http://www.w3.org/1998/Math/MathML">
<ci> FLUX_VALUE </ci>
</math>
<listOfParameters>
<parameter id="LOWER_BOUND" value="0" units="mmol_per_gDW_per_hr"/>
<parameter id="UPPER_BOUND" value="1000" units="mmol_per_gDW_per_hr"/>
<parameter id="FLUX_VALUE" value="0" units="mmol_per_gDW_per_hr"/>
<parameter id="OBJECTIVE_COEFFICIENT" value="0" units="mmol_per_gDW_per_hr"/>
</listOfParameters>
</kineticLaw>
</reaction>
<reaction id="LI0007" name="R329" reversible="false">
<notes>
 <body xmlns="http://www.w3.org/1999/xhtml">
<p>GENE_ASSOCIATION: (sll1069)</p>
</body>
</notes>
<listOfReactants>
<speciesReference species="C01209_cyt" stoichiometry="1"/>
<speciesReference species="C05752_cyt" stoichiometry="1"/>
</listOfReactants>
<listOfProducts>
<speciesReference species="C00011_cyt" stoichiometry="1"/>
<speciesReference species="C00229_cyt" stoichiometry="1"/>
<speciesReference species="C05753_cyt" stoichiometry="1"/>
</listOfProducts>
. <kineticLaw>
<math xmlns="http://www.w3.org/1998/Math/MathML">
<ci> FLUX_VALUE </ci>
</math>
<listOfParameters>
<parameter id="LOWER_BOUND" value="0" units="mmol_per_gDW_per_hr"/>
<parameter id="UPPER_BOUND" value="1000" units="mmol_per_gDW_per_hr"/>
<parameter id="FLUX_VALUE" value="0" units="mmol_per_gDW_per_hr"/>
<parameter id="OBJECTIVE_COEFFICIENT" value="0" units="mmol_per_gDW_per_hr"/>
</listOfParameters>
</kineticLaw>
</reaction>
<reaction id="PT0004" name="R515" reversible="false">
<notes>
 <body xmlns="http://www.w3.org/1999/xhtml">
<p>GENE_ASSOCIATION: (slr0091)</p>
</body>
</notes>
<listOfReactants>
<speciesReference species="C00033_cyt" stoichiometry="1"/>
<speciesReference species="C00080_cyt" stoichiometry="1"/>
<speciesReference species="C00004_cyt" stoichiometry="1"/>
</listOfReactants>
<listOfProducts>
<speciesReference species="C00084_cyt" stoichiometry="1"/>
<speciesReference species="C00003_cyt" stoichiometry="1"/>
<speciesReference species="C00001_cyt" stoichiometry="1"/>
</listOfProducts>
. <kineticLaw>
<math xmlns="http://www.w3.org/1998/Math/MathML">
<ci> FLUX_VALUE </ci>
</math>
<listOfParameters>
<parameter id="LOWER_BOUND" value="0" units="mmol_per_gDW_per_hr"/>
<parameter id="UPPER_BOUND" value="1000" units="mmol_per_gDW_per_hr"/>
<parameter id="FLUX_VALUE" value="0" units="mmol_per_gDW_per_hr"/>
<parameter id="OBJECTIVE_COEFFICIENT" value="0" units="mmol_per_gDW_per_hr"/>
</listOfParameters>
</kineticLaw>
</reaction>
<reaction id="TB0007" name="R806" reversible="false">
<notes>
 <body xmlns="http://www.w3.org/1999/xhtml">
<p>GENE_ASSOCIATION: </p>
</body>
</notes>
<listOfReactants>
<speciesReference species="D01924_cyt" stoichiometry="1"/>
</listOfReactants>
<listOfProducts>
<speciesReference species="D01924_ext_b" stoichiometry="1"/>
</listOfProducts>
. <kineticLaw>
<math xmlns="http://www.w3.org/1998/Math/MathML">
<ci> FLUX_VALUE </ci>
</math>
<listOfParameters>
<parameter id="LOWER_BOUND" value="0" units="mmol_per_gDW_per_hr"/>
<parameter id="UPPER_BOUND" value="1000" units="mmol_per_gDW_per_hr"/>
<parameter id="FLUX_VALUE" value="0" units="mmol_per_gDW_per_hr"/>
<parameter id="OBJECTIVE_COEFFICIENT" value="0" units="mmol_per_gDW_per_hr"/>
</listOfParameters>
</kineticLaw>
</reaction>
<reaction id="TR0013_2" name="R701" reversible="false">
<notes>
 <body xmlns="http://www.w3.org/1999/xhtml">
<p>GENE_ASSOCIATION: (sll0473) and (sll1080) and (sll1081) and (sll1082)</p>
</body>
</notes>
<listOfReactants>
<speciesReference species="C00002_cyt" stoichiometry="1"/>
<speciesReference species="C00001_cyt" stoichiometry="1"/>
<speciesReference species="C00244_ext_b" stoichiometry="1"/>
</listOfReactants>
<listOfProducts>
<speciesReference species="C00009_cyt" stoichiometry="1"/>
<speciesReference species="C00244_cyt" stoichiometry="1"/>
<speciesReference species="C00008_cyt" stoichiometry="1"/>
</listOfProducts>
. <kineticLaw>
<math xmlns="http://www.w3.org/1998/Math/MathML">
<ci> FLUX_VALUE </ci>
</math>
<listOfParameters>
<parameter id="LOWER_BOUND" value="0" units="mmol_per_gDW_per_hr"/>
<parameter id="UPPER_BOUND" value="1000" units="mmol_per_gDW_per_hr"/>
<parameter id="FLUX_VALUE" value="0" units="mmol_per_gDW_per_hr"/>
<parameter id="OBJECTIVE_COEFFICIENT" value="0" units="mmol_per_gDW_per_hr"/>
</listOfParameters>
</kineticLaw>
</reaction>
<reaction id="SS0006" name="R647" reversible="false">
<notes>
 <body xmlns="http://www.w3.org/1999/xhtml">
<p>GENE_ASSOCIATION: </p>
</body>
</notes>
<listOfReactants>
<speciesReference species="C00315_cyt" stoichiometry="1"/>
<speciesReference species="C01137_cyt" stoichiometry="1"/>
</listOfReactants>
<listOfProducts>
<speciesReference species="C00750_cyt" stoichiometry="1"/>
<speciesReference species="C00080_cyt" stoichiometry="1"/>
<speciesReference species="C00170_cyt" stoichiometry="1"/>
</listOfProducts>
. <kineticLaw>
<math xmlns="http://www.w3.org/1998/Math/MathML">
<ci> FLUX_VALUE </ci>
</math>
<listOfParameters>
<parameter id="LOWER_BOUND" value="0" units="mmol_per_gDW_per_hr"/>
<parameter id="UPPER_BOUND" value="1000" units="mmol_per_gDW_per_hr"/>
<parameter id="FLUX_VALUE" value="0" units="mmol_per_gDW_per_hr"/>
<parameter id="OBJECTIVE_COEFFICIENT" value="0" units="mmol_per_gDW_per_hr"/>
</listOfParameters>
</kineticLaw>
</reaction>
<reaction id="PR0040" name="R504" reversible="false">
<notes>
 <body xmlns="http://www.w3.org/1999/xhtml">
<p>GENE_ASSOCIATION: (sll0258) and (sll0427) and (sll0849) and (sll0851) and (sll1194) and (sll1398) and (sll1418) and (sll1867) and (slr0906) and (slr0927) and (slr1181) and (slr1311) and (slr1645) and (slr1739) and (slr2034) and (sml0001) and (sml0002) and (sml0003) and (sml0005) and (sml0007) and (smr0001) and (smr0006) and (smr0007) and (smr0008) and (smr0009) and (ssl2598) and (ssr3451) and (sll0217) and (sll0219)</p>
</body>
</notes>
<listOfReactants>
<speciesReference species="S1_P680_tlm" stoichiometry="1"/>
<speciesReference species="P680p_tlm" stoichiometry="1"/>
</listOfReactants>
<listOfProducts>
<speciesReference species="P680_tlm" stoichiometry="1"/>
<speciesReference species="S2_P680_tlm" stoichiometry="1"/>
</listOfProducts>
. <kineticLaw>
<math xmlns="http://www.w3.org/1998/Math/MathML">
<ci> FLUX_VALUE </ci>
</math>
<listOfParameters>
<parameter id="LOWER_BOUND" value="0" units="mmol_per_gDW_per_hr"/>
<parameter id="UPPER_BOUND" value="1000" units="mmol_per_gDW_per_hr"/>
<parameter id="FLUX_VALUE" value="0" units="mmol_per_gDW_per_hr"/>
<parameter id="OBJECTIVE_COEFFICIENT" value="0" units="mmol_per_gDW_per_hr"/>
</listOfParameters>
</kineticLaw>
</reaction>
<reaction id="GS0003_2" name="R230" reversible="false">
<notes>
 <body xmlns="http://www.w3.org/1999/xhtml">
<p>GENE_ASSOCIATION: (slr0952)</p>
</body>
</notes>
<listOfReactants>
<speciesReference species="C00354_cyt" stoichiometry="1"/>
<speciesReference species="C00001_cyt" stoichiometry="1"/>
</listOfReactants>
<listOfProducts>
<speciesReference species="C00085_cyt" stoichiometry="1"/>
<speciesReference species="C00009_cyt" stoichiometry="1"/>
</listOfProducts>
. <kineticLaw>
<math xmlns="http://www.w3.org/1998/Math/MathML">
<ci> FLUX_VALUE </ci>
</math>
<listOfParameters>
<parameter id="LOWER_BOUND" value="0" units="mmol_per_gDW_per_hr"/>
<parameter id="UPPER_BOUND" value="1000" units="mmol_per_gDW_per_hr"/>
<parameter id="FLUX_VALUE" value="0" units="mmol_per_gDW_per_hr"/>
<parameter id="OBJECTIVE_COEFFICIENT" value="0" units="mmol_per_gDW_per_hr"/>
</listOfParameters>
</kineticLaw>
</reaction>
<reaction id="GS0010_3" name="R241" reversible="true">
<notes>
 <body xmlns="http://www.w3.org/1999/xhtml">
<p>GENE_ASSOCIATION: (sll0395)</p>
</body>
</notes>
<listOfReactants>
<speciesReference species="C00631_cyt" stoichiometry="1"/>
</listOfReactants>
<listOfProducts>
<speciesReference species="C00197_cyt" stoichiometry="1"/>
</listOfProducts>
. <kineticLaw>
<math xmlns="http://www.w3.org/1998/Math/MathML">
<ci> FLUX_VALUE </ci>
</math>
<listOfParameters>
<parameter id="LOWER_BOUND" value="-1000" units="mmol_per_gDW_per_hr"/>
<parameter id="UPPER_BOUND" value="1000" units="mmol_per_gDW_per_hr"/>
<parameter id="FLUX_VALUE" value="0" units="mmol_per_gDW_per_hr"/>
<parameter id="OBJECTIVE_COEFFICIENT" value="0" units="mmol_per_gDW_per_hr"/>
</listOfParameters>
</kineticLaw>
</reaction>
<reaction id="PR0010" name="R472" reversible="false">
<notes>
 <body xmlns="http://www.w3.org/1999/xhtml">
<p>GENE_ASSOCIATION: (slr1136) and (slr1137) and (slr1138)</p>
</body>
</notes>
<listOfReactants>
<speciesReference species="C00007_cyt" stoichiometry="1"/>
<speciesReference species="C03025_tll" stoichiometry="4"/>
<speciesReference species="C00080_cyt" stoichiometry="8"/>
</listOfReactants>
<listOfProducts>
<speciesReference species="C00080_tll" stoichiometry="4"/>
<speciesReference species="C00001_cyt" stoichiometry="2"/>
<speciesReference species="C03162_tll" stoichiometry="4"/>
</listOfProducts>
. <kineticLaw>
<math xmlns="http://www.w3.org/1998/Math/MathML">
<ci> FLUX_VALUE </ci>
</math>
<listOfParameters>
<parameter id="LOWER_BOUND" value="0" units="mmol_per_gDW_per_hr"/>
<parameter id="UPPER_BOUND" value="1000" units="mmol_per_gDW_per_hr"/>
<parameter id="FLUX_VALUE" value="0" units="mmol_per_gDW_per_hr"/>
<parameter id="OBJECTIVE_COEFFICIENT" value="0" units="mmol_per_gDW_per_hr"/>
</listOfParameters>
</kineticLaw>
</reaction>
<reaction id="ST0004" name="R654" reversible="false">
<notes>
 <body xmlns="http://www.w3.org/1999/xhtml">
<p>GENE_ASSOCIATION: (sll1356)</p>
</body>
</notes>
<listOfReactants>
<speciesReference species="C00718_cyt" stoichiometry="1"/>
<speciesReference species="C00009_cyt" stoichiometry="1"/>
</listOfReactants>
<listOfProducts>
<speciesReference species="C00103_cyt" stoichiometry="1"/>
</listOfProducts>
. <kineticLaw>
<math xmlns="http://www.w3.org/1998/Math/MathML">
<ci> FLUX_VALUE </ci>
</math>
<listOfParameters>
<parameter id="LOWER_BOUND" value="0" units="mmol_per_gDW_per_hr"/>
<parameter id="UPPER_BOUND" value="1000" units="mmol_per_gDW_per_hr"/>
<parameter id="FLUX_VALUE" value="0" units="mmol_per_gDW_per_hr"/>
<parameter id="OBJECTIVE_COEFFICIENT" value="0" units="mmol_per_gDW_per_hr"/>
</listOfParameters>
</kineticLaw>
</reaction>
<reaction id="ST0009" name="R662" reversible="true">
<notes>
 <body xmlns="http://www.w3.org/1999/xhtml">
<p>GENE_ASSOCIATION: (slr1829) and (slr1830)</p>
</body>
</notes>
<listOfReactants>
<speciesReference species="C03561_cyt" stoichiometry="1"/>
</listOfReactants>
<listOfProducts>
<speciesReference species="C06143_cyt" stoichiometry="1"/>
<speciesReference species="C00010_cyt" stoichiometry="1"/>
</listOfProducts>
. <kineticLaw>
<math xmlns="http://www.w3.org/1998/Math/MathML">
<ci> FLUX_VALUE </ci>
</math>
<listOfParameters>
<parameter id="LOWER_BOUND" value="-1000" units="mmol_per_gDW_per_hr"/>
<parameter id="UPPER_BOUND" value="1000" units="mmol_per_gDW_per_hr"/>
<parameter id="FLUX_VALUE" value="0" units="mmol_per_gDW_per_hr"/>
<parameter id="OBJECTIVE_COEFFICIENT" value="0" units="mmol_per_gDW_per_hr"/>
</listOfParameters>
</kineticLaw>
</reaction>
<reaction id="AA0009" name="R10" reversible="false">
<notes>
 <body xmlns="http://www.w3.org/1999/xhtml">
<p>GENE_ASSOCIATION: (sll1747)</p>
</body>
</notes>
<listOfReactants>
<speciesReference species="C01269_cyt" stoichiometry="1"/>
</listOfReactants>
<listOfProducts>
<speciesReference species="C00251_cyt" stoichiometry="1"/>
<speciesReference species="C00009_cyt" stoichiometry="1"/>
</listOfProducts>
. <kineticLaw>
<math xmlns="http://www.w3.org/1998/Math/MathML">
<ci> FLUX_VALUE </ci>
</math>
<listOfParameters>
<parameter id="LOWER_BOUND" value="0" units="mmol_per_gDW_per_hr"/>
<parameter id="UPPER_BOUND" value="1000" units="mmol_per_gDW_per_hr"/>
<parameter id="FLUX_VALUE" value="0" units="mmol_per_gDW_per_hr"/>
<parameter id="OBJECTIVE_COEFFICIENT" value="0" units="mmol_per_gDW_per_hr"/>
</listOfParameters>
</kineticLaw>
</reaction>
<reaction id="VT0010" name="R770" reversible="false">
<notes>
 <body xmlns="http://www.w3.org/1999/xhtml">
<p>GENE_ASSOCIATION: (sll1501)</p>
</body>
</notes>
<listOfReactants>
<speciesReference species="C00002_cyt" stoichiometry="2"/>
<speciesReference species="C06399_cyt" stoichiometry="1"/>
<speciesReference species="C00064_cyt" stoichiometry="2"/>
<speciesReference species="C00001_cyt" stoichiometry="2"/>
</listOfReactants>
<listOfProducts>
<speciesReference species="C06503_cyt" stoichiometry="1"/>
<speciesReference species="C00009_cyt" stoichiometry="2"/>
<speciesReference species="C00025_cyt" stoichiometry="2"/>
<speciesReference species="C00008_cyt" stoichiometry="2"/>
</listOfProducts>
. <kineticLaw>
<math xmlns="http://www.w3.org/1998/Math/MathML">
<ci> FLUX_VALUE </ci>
</math>
<listOfParameters>
<parameter id="LOWER_BOUND" value="0" units="mmol_per_gDW_per_hr"/>
<parameter id="UPPER_BOUND" value="1000" units="mmol_per_gDW_per_hr"/>
<parameter id="FLUX_VALUE" value="0" units="mmol_per_gDW_per_hr"/>
<parameter id="OBJECTIVE_COEFFICIENT" value="0" units="mmol_per_gDW_per_hr"/>
</listOfParameters>
</kineticLaw>
</reaction>
<reaction id="PT0033" name="R546" reversible="false">
<notes>
 <body xmlns="http://www.w3.org/1999/xhtml">
<p>GENE_ASSOCIATION: (sll0404)</p>
</body>
</notes>
<listOfReactants>
<speciesReference species="C00160_cyt" stoichiometry="1"/>
<speciesReference species="C00003_cyt" stoichiometry="1"/>
</listOfReactants>
<listOfProducts>
<speciesReference species="C00048_cyt" stoichiometry="1"/>
<speciesReference species="C00004_cyt" stoichiometry="1"/>
<speciesReference species="C00080_cyt" stoichiometry="1"/>
</listOfProducts>
. <kineticLaw>
<math xmlns="http://www.w3.org/1998/Math/MathML">
<ci> FLUX_VALUE </ci>
</math>
<listOfParameters>
<parameter id="LOWER_BOUND" value="0" units="mmol_per_gDW_per_hr"/>
<parameter id="UPPER_BOUND" value="1000" units="mmol_per_gDW_per_hr"/>
<parameter id="FLUX_VALUE" value="0" units="mmol_per_gDW_per_hr"/>
<parameter id="OBJECTIVE_COEFFICIENT" value="0" units="mmol_per_gDW_per_hr"/>
</listOfParameters>
</kineticLaw>
</reaction>
<reaction id="AL0008" name="R74" reversible="false">
<notes>
 <body xmlns="http://www.w3.org/1999/xhtml">
<p>GENE_ASSOCIATION: (sll1058)</p>
</body>
</notes>
<listOfReactants>
<speciesReference species="C00080_cyt" stoichiometry="1"/>
<speciesReference species="C00005_cyt" stoichiometry="1"/>
<speciesReference species="C03340_cyt" stoichiometry="1"/>
</listOfReactants>
<listOfProducts>
<speciesReference species="C00006_cyt" stoichiometry="1"/>
<speciesReference species="C03972_cyt" stoichiometry="1"/>
</listOfProducts>
. <kineticLaw>
<math xmlns="http://www.w3.org/1998/Math/MathML">
<ci> FLUX_VALUE </ci>
</math>
<listOfParameters>
<parameter id="LOWER_BOUND" value="0" units="mmol_per_gDW_per_hr"/>
<parameter id="UPPER_BOUND" value="1000" units="mmol_per_gDW_per_hr"/>
<parameter id="FLUX_VALUE" value="0" units="mmol_per_gDW_per_hr"/>
<parameter id="OBJECTIVE_COEFFICIENT" value="0" units="mmol_per_gDW_per_hr"/>
</listOfParameters>
</kineticLaw>
</reaction>
<reaction id="PT0010" name="R521" reversible="false">
<notes>
 <body xmlns="http://www.w3.org/1999/xhtml">
<p>GENE_ASSOCIATION: (slr0301)</p>
</body>
</notes>
<listOfReactants>
<speciesReference species="C00001_cyt" stoichiometry="1"/>
<speciesReference species="C00002_cyt" stoichiometry="1"/>
<speciesReference species="C00022_cyt" stoichiometry="1"/>
</listOfReactants>
<listOfProducts>
<speciesReference species="C00009_cyt" stoichiometry="1"/>
<speciesReference species="C00020_cyt" stoichiometry="1"/>
<speciesReference species="C00074_cyt" stoichiometry="1"/>
</listOfProducts>
. <kineticLaw>
<math xmlns="http://www.w3.org/1998/Math/MathML">
<ci> FLUX_VALUE </ci>
</math>
<listOfParameters>
<parameter id="LOWER_BOUND" value="0" units="mmol_per_gDW_per_hr"/>
<parameter id="UPPER_BOUND" value="1000" units="mmol_per_gDW_per_hr"/>
<parameter id="FLUX_VALUE" value="0" units="mmol_per_gDW_per_hr"/>
<parameter id="OBJECTIVE_COEFFICIENT" value="0" units="mmol_per_gDW_per_hr"/>
</listOfParameters>
</kineticLaw>
</reaction>
<reaction id="HI0007" name="R287" reversible="true">
<notes>
 <body xmlns="http://www.w3.org/1999/xhtml">
<p>GENE_ASSOCIATION: (sll1958)</p>
</body>
</notes>
<listOfReactants>
<speciesReference species="C01100_cyt" stoichiometry="1"/>
<speciesReference species="C00026_cyt" stoichiometry="1"/>
</listOfReactants>
<listOfProducts>
<speciesReference species="C00025_cyt" stoichiometry="1"/>
<speciesReference species="C01267_cyt" stoichiometry="1"/>
</listOfProducts>
. <kineticLaw>
<math xmlns="http://www.w3.org/1998/Math/MathML">
<ci> FLUX_VALUE </ci>
</math>
<listOfParameters>
<parameter id="LOWER_BOUND" value="-1000" units="mmol_per_gDW_per_hr"/>
<parameter id="UPPER_BOUND" value="1000" units="mmol_per_gDW_per_hr"/>
<parameter id="FLUX_VALUE" value="0" units="mmol_per_gDW_per_hr"/>
<parameter id="OBJECTIVE_COEFFICIENT" value="0" units="mmol_per_gDW_per_hr"/>
</listOfParameters>
</kineticLaw>
</reaction>
<reaction id="Bi0005" name="R785" reversible="false">
<notes>
 <body xmlns="http://www.w3.org/1999/xhtml">
<p>GENE_ASSOCIATION: (EFE)</p>
</body>
</notes>
<listOfReactants>
<speciesReference species="C00026_cyt" stoichiometry="3"/>
<speciesReference species="C00007_cyt" stoichiometry="3"/>
<speciesReference species="C00062_cyt" stoichiometry="1"/>
</listOfReactants>
<listOfProducts>
<speciesReference species="C00001_cyt" stoichiometry="3"/>
<speciesReference species="C03912_cyt" stoichiometry="1"/>
<speciesReference species="C00042_cyt" stoichiometry="1"/>
<speciesReference species="C17349_cyt" stoichiometry="1"/>
<speciesReference species="C06547_cyt" stoichiometry="2"/>
<speciesReference species="C00011_cyt" stoichiometry="7"/>
</listOfProducts>
. <kineticLaw>
<math xmlns="http://www.w3.org/1998/Math/MathML">
<ci> FLUX_VALUE </ci>
</math>
<listOfParameters>
<parameter id="LOWER_BOUND" value="0" units="mmol_per_gDW_per_hr"/>
<parameter id="UPPER_BOUND" value="1000" units="mmol_per_gDW_per_hr"/>
<parameter id="FLUX_VALUE" value="0" units="mmol_per_gDW_per_hr"/>
<parameter id="OBJECTIVE_COEFFICIENT" value="0" units="mmol_per_gDW_per_hr"/>
</listOfParameters>
</kineticLaw>
</reaction>
<reaction id="AG0011" name="R35" reversible="false">
<notes>
 <body xmlns="http://www.w3.org/1999/xhtml">
<p>GENE_ASSOCIATION: (sll1561)</p>
</body>
</notes>
<listOfReactants>
<speciesReference species="C00148_cyt" stoichiometry="1"/>
<speciesReference species="C10385_cym" stoichiometry="1"/>
</listOfReactants>
<listOfProducts>
<speciesReference species="C16695_cym" stoichiometry="1"/>
<speciesReference species="C03912_cyt" stoichiometry="1"/>
</listOfProducts>
. <kineticLaw>
<math xmlns="http://www.w3.org/1998/Math/MathML">
<ci> FLUX_VALUE </ci>
</math>
<listOfParameters>
<parameter id="LOWER_BOUND" value="0" units="mmol_per_gDW_per_hr"/>
<parameter id="UPPER_BOUND" value="1000" units="mmol_per_gDW_per_hr"/>
<parameter id="FLUX_VALUE" value="0" units="mmol_per_gDW_per_hr"/>
<parameter id="OBJECTIVE_COEFFICIENT" value="0" units="mmol_per_gDW_per_hr"/>
</listOfParameters>
</kineticLaw>
</reaction>
<reaction id="LI0037" name="R380" reversible="true">
<notes>
 <body xmlns="http://www.w3.org/1999/xhtml">
<p>GENE_ASSOCIATION: (sll0541)</p>
</body>
</notes>
<listOfReactants>
<speciesReference species="C00007_cyt" stoichiometry="1"/>
<speciesReference species="C04088_cyt" stoichiometry="1"/>
<speciesReference species="C00005_cyt" stoichiometry="1"/>
<speciesReference species="C00080_cyt" stoichiometry="1"/>
</listOfReactants>
<listOfProducts>
<speciesReference species="C00001_cyt" stoichiometry="2"/>
<speciesReference species="C01203_cyt" stoichiometry="1"/>
<speciesReference species="C00006_cyt" stoichiometry="1"/>
</listOfProducts>
. <kineticLaw>
<math xmlns="http://www.w3.org/1998/Math/MathML">
<ci> FLUX_VALUE </ci>
</math>
<listOfParameters>
<parameter id="LOWER_BOUND" value="-1000" units="mmol_per_gDW_per_hr"/>
<parameter id="UPPER_BOUND" value="1000" units="mmol_per_gDW_per_hr"/>
<parameter id="FLUX_VALUE" value="0" units="mmol_per_gDW_per_hr"/>
<parameter id="OBJECTIVE_COEFFICIENT" value="0" units="mmol_per_gDW_per_hr"/>
</listOfParameters>
</kineticLaw>
</reaction>
<reaction id="PR0035" name="R499" reversible="false">
<notes>
 <body xmlns="http://www.w3.org/1999/xhtml">
<p>GENE_ASSOCIATION: (slr1281) and (sll1732) and (sll0520) and (sll0027) and (ssr1386) and (slr0844) and (sll0223) and (sll1733) and (sll0522) and (sll0519) and (slr1291) and (slr0331) and (sll0521) and (sll0026) and (slr1279) and (slr0261) and (slr1280) and (slr1623) and (sll1262) and (slr2007) and (slr2009) and (ssl0352)</p>
</body>
</notes>
<listOfReactants>
<speciesReference species="C10385_tlm" stoichiometry="1"/>
<speciesReference species="C00138_cyt" stoichiometry="2"/>
<speciesReference species="C00080_cyt" stoichiometry="6"/>
</listOfReactants>
<listOfProducts>
<speciesReference species="C00139_cyt" stoichiometry="2"/>
<speciesReference species="C00080_tll" stoichiometry="4"/>
<speciesReference species="C16695_tlm" stoichiometry="1"/>
</listOfProducts>
. <kineticLaw>
<math xmlns="http://www.w3.org/1998/Math/MathML">
<ci> FLUX_VALUE </ci>
</math>
<listOfParameters>
<parameter id="LOWER_BOUND" value="0" units="mmol_per_gDW_per_hr"/>
<parameter id="UPPER_BOUND" value="1000" units="mmol_per_gDW_per_hr"/>
<parameter id="FLUX_VALUE" value="0" units="mmol_per_gDW_per_hr"/>
<parameter id="OBJECTIVE_COEFFICIENT" value="0" units="mmol_per_gDW_per_hr"/>
</listOfParameters>
</kineticLaw>
</reaction>
<reaction id="QT0010" name="R619" reversible="false">
<notes>
 <body xmlns="http://www.w3.org/1999/xhtml">
<p>GENE_ASSOCIATION: (sll0418)</p>
</body>
</notes>
<listOfReactants>
<speciesReference species="C00019_cyt" stoichiometry="1"/>
<speciesReference species="C15882_cyt" stoichiometry="1"/>
</listOfReactants>
<listOfProducts>
<speciesReference species="C15883_cyt" stoichiometry="1"/>
<speciesReference species="C00021_cyt" stoichiometry="1"/>
</listOfProducts>
. <kineticLaw>
<math xmlns="http://www.w3.org/1998/Math/MathML">
<ci> FLUX_VALUE </ci>
</math>
<listOfParameters>
<parameter id="LOWER_BOUND" value="0" units="mmol_per_gDW_per_hr"/>
<parameter id="UPPER_BOUND" value="1000" units="mmol_per_gDW_per_hr"/>
<parameter id="FLUX_VALUE" value="0" units="mmol_per_gDW_per_hr"/>
<parameter id="OBJECTIVE_COEFFICIENT" value="0" units="mmol_per_gDW_per_hr"/>
</listOfParameters>
</kineticLaw>
</reaction>
<reaction id="TR0040" name="R735" reversible="true">
<notes>
 <body xmlns="http://www.w3.org/1999/xhtml">
<p>GENE_ASSOCIATION: </p>
</body>
</notes>
<listOfReactants>
<speciesReference species="C00080_cyt" stoichiometry="1"/>
</listOfReactants>
<listOfProducts>
<speciesReference species="C00080_cax" stoichiometry="1"/>
</listOfProducts>
. <kineticLaw>
<math xmlns="http://www.w3.org/1998/Math/MathML">
<ci> FLUX_VALUE </ci>
</math>
<listOfParameters>
<parameter id="LOWER_BOUND" value="-1000" units="mmol_per_gDW_per_hr"/>
<parameter id="UPPER_BOUND" value="1000" units="mmol_per_gDW_per_hr"/>
<parameter id="FLUX_VALUE" value="0" units="mmol_per_gDW_per_hr"/>
<parameter id="OBJECTIVE_COEFFICIENT" value="0" units="mmol_per_gDW_per_hr"/>
</listOfParameters>
</kineticLaw>
</reaction>
<reaction id="ME0006" name="R394" reversible="true">
<notes>
 <body xmlns="http://www.w3.org/1999/xhtml">
<p>GENE_ASSOCIATION: </p>
</body>
</notes>
<listOfReactants>
<speciesReference species="C01353_med" stoichiometry="1"/>
</listOfReactants>
<listOfProducts>
<speciesReference species="C00001_med" stoichiometry="1"/>
<speciesReference species="C00011_med" stoichiometry="1"/>
</listOfProducts>
. <kineticLaw>
<math xmlns="http://www.w3.org/1998/Math/MathML">
<ci> FLUX_VALUE </ci>
</math>
<listOfParameters>
<parameter id="LOWER_BOUND" value="-1000" units="mmol_per_gDW_per_hr"/>
<parameter id="UPPER_BOUND" value="1000" units="mmol_per_gDW_per_hr"/>
<parameter id="FLUX_VALUE" value="0" units="mmol_per_gDW_per_hr"/>
<parameter id="OBJECTIVE_COEFFICIENT" value="0" units="mmol_per_gDW_per_hr"/>
</listOfParameters>
</kineticLaw>
</reaction>
<reaction id="RI0002" name="R632" reversible="false">
<notes>
 <body xmlns="http://www.w3.org/1999/xhtml">
<p>GENE_ASSOCIATION: (slr0066)</p>
</body>
</notes>
<listOfReactants>
<speciesReference species="C00001_cyt" stoichiometry="1"/>
<speciesReference species="C01304_cyt" stoichiometry="1"/>
</listOfReactants>
<listOfProducts>
<speciesReference species="C00014_cyt" stoichiometry="1"/>
<speciesReference species="C01268_cyt" stoichiometry="1"/>
</listOfProducts>
. <kineticLaw>
<math xmlns="http://www.w3.org/1998/Math/MathML">
<ci> FLUX_VALUE </ci>
</math>
<listOfParameters>
<parameter id="LOWER_BOUND" value="0" units="mmol_per_gDW_per_hr"/>
<parameter id="UPPER_BOUND" value="1000" units="mmol_per_gDW_per_hr"/>
<parameter id="FLUX_VALUE" value="0" units="mmol_per_gDW_per_hr"/>
<parameter id="OBJECTIVE_COEFFICIENT" value="0" units="mmol_per_gDW_per_hr"/>
</listOfParameters>
</kineticLaw>
</reaction>
<reaction id="PT0011" name="R522" reversible="true">
<notes>
 <body xmlns="http://www.w3.org/1999/xhtml">
<p>GENE_ASSOCIATION: (sll1682)</p>
</body>
</notes>
<listOfReactants>
<speciesReference species="C00001_cyt" stoichiometry="1"/>
<speciesReference species="C00041_cyt" stoichiometry="1"/>
<speciesReference species="C00003_cyt" stoichiometry="1"/>
</listOfReactants>
<listOfProducts>
<speciesReference species="C00022_cyt" stoichiometry="1"/>
<speciesReference species="C00080_cyt" stoichiometry="1"/>
<speciesReference species="C00004_cyt" stoichiometry="1"/>
<speciesReference species="C00014_cyt" stoichiometry="1"/>
</listOfProducts>
. <kineticLaw>
<math xmlns="http://www.w3.org/1998/Math/MathML">
<ci> FLUX_VALUE </ci>
</math>
<listOfParameters>
<parameter id="LOWER_BOUND" value="-1000" units="mmol_per_gDW_per_hr"/>
<parameter id="UPPER_BOUND" value="1000" units="mmol_per_gDW_per_hr"/>
<parameter id="FLUX_VALUE" value="0" units="mmol_per_gDW_per_hr"/>
<parameter id="OBJECTIVE_COEFFICIENT" value="0" units="mmol_per_gDW_per_hr"/>
</listOfParameters>
</kineticLaw>
</reaction>
<reaction id="AL0003" name="R69" reversible="false">
<notes>
 <body xmlns="http://www.w3.org/1999/xhtml">
<p>GENE_ASSOCIATION: (sll1760)</p>
</body>
</notes>
<listOfReactants>
<speciesReference species="C00263_cyt" stoichiometry="1"/>
<speciesReference species="C00002_cyt" stoichiometry="1"/>
</listOfReactants>
<listOfProducts>
<speciesReference species="C00008_cyt" stoichiometry="1"/>
<speciesReference species="C01102_cyt" stoichiometry="1"/>
</listOfProducts>
. <kineticLaw>
<math xmlns="http://www.w3.org/1998/Math/MathML">
<ci> FLUX_VALUE </ci>
</math>
<listOfParameters>
<parameter id="LOWER_BOUND" value="0" units="mmol_per_gDW_per_hr"/>
<parameter id="UPPER_BOUND" value="1000" units="mmol_per_gDW_per_hr"/>
<parameter id="FLUX_VALUE" value="0" units="mmol_per_gDW_per_hr"/>
<parameter id="OBJECTIVE_COEFFICIENT" value="0" units="mmol_per_gDW_per_hr"/>
</listOfParameters>
</kineticLaw>
</reaction>
<reaction id="NI0003" name="R399" reversible="false">
<notes>
 <body xmlns="http://www.w3.org/1999/xhtml">
<p>GENE_ASSOCIATION: (slr0936)</p>
</body>
</notes>
<listOfReactants>
<speciesReference species="C00119_cyt" stoichiometry="1"/>
<speciesReference species="C03722_cyt" stoichiometry="1"/>
<speciesReference species="C00080_cyt" stoichiometry="1"/>
</listOfReactants>
<listOfProducts>
<speciesReference species="C00011_cyt" stoichiometry="1"/>
<speciesReference species="C00013_cyt" stoichiometry="1"/>
<speciesReference species="C01185_cyt" stoichiometry="1"/>
</listOfProducts>
. <kineticLaw>
<math xmlns="http://www.w3.org/1998/Math/MathML">
<ci> FLUX_VALUE </ci>
</math>
<listOfParameters>
<parameter id="LOWER_BOUND" value="0" units="mmol_per_gDW_per_hr"/>
<parameter id="UPPER_BOUND" value="1000" units="mmol_per_gDW_per_hr"/>
<parameter id="FLUX_VALUE" value="0" units="mmol_per_gDW_per_hr"/>
<parameter id="OBJECTIVE_COEFFICIENT" value="0" units="mmol_per_gDW_per_hr"/>
</listOfParameters>
</kineticLaw>
</reaction>
<reaction id="PR0014" name="R478" reversible="false">
<notes>
 <body xmlns="http://www.w3.org/1999/xhtml">
<p>GENE_ASSOCIATION: (sll1182) and (sll1316) and (sll1317) and (slr0342) and (slr0343) and (slr1185) and (sml0004) and (smr0003) and (smr0010) and (sll1796)</p>
</body>
</notes>
<listOfReactants>
<speciesReference species="C16695_tlm" stoichiometry="1"/>
<speciesReference species="C03162_tll" stoichiometry="2"/>
</listOfReactants>
<listOfProducts>
<speciesReference species="C00080_tll" stoichiometry="2"/>
<speciesReference species="C10385_tlm" stoichiometry="1"/>
<speciesReference species="C03025_tll" stoichiometry="2"/>
</listOfProducts>
. <kineticLaw>
<math xmlns="http://www.w3.org/1998/Math/MathML">
<ci> FLUX_VALUE </ci>
</math>
<listOfParameters>
<parameter id="LOWER_BOUND" value="0" units="mmol_per_gDW_per_hr"/>
<parameter id="UPPER_BOUND" value="1000" units="mmol_per_gDW_per_hr"/>
<parameter id="FLUX_VALUE" value="0" units="mmol_per_gDW_per_hr"/>
<parameter id="OBJECTIVE_COEFFICIENT" value="0" units="mmol_per_gDW_per_hr"/>
</listOfParameters>
</kineticLaw>
</reaction>
<reaction id="PR0009_2" name="R470" reversible="false">
<notes>
 <body xmlns="http://www.w3.org/1999/xhtml">
<p>GENE_ASSOCIATION: (slr0851)</p>
</body>
</notes>
<listOfReactants>
<speciesReference species="C00080_cyt" stoichiometry="1"/>
<speciesReference species="C00004_cyt" stoichiometry="1"/>
<speciesReference species="C10385_cym" stoichiometry="1"/>
</listOfReactants>
<listOfProducts>
<speciesReference species="C00003_cyt" stoichiometry="1"/>
<speciesReference species="C16695_cym" stoichiometry="1"/>
</listOfProducts>
. <kineticLaw>
<math xmlns="http://www.w3.org/1998/Math/MathML">
<ci> FLUX_VALUE </ci>
</math>
<listOfParameters>
<parameter id="LOWER_BOUND" value="0" units="mmol_per_gDW_per_hr"/>
<parameter id="UPPER_BOUND" value="1000" units="mmol_per_gDW_per_hr"/>
<parameter id="FLUX_VALUE" value="0" units="mmol_per_gDW_per_hr"/>
<parameter id="OBJECTIVE_COEFFICIENT" value="0" units="mmol_per_gDW_per_hr"/>
</listOfParameters>
</kineticLaw>
</reaction>
<reaction id="TE0013" name="R677" reversible="false">
<notes>
 <body xmlns="http://www.w3.org/1999/xhtml">
<p>GENE_ASSOCIATION: (sll0506)</p>
</body>
</notes>
<listOfReactants>
<speciesReference species="C00448_cyt" stoichiometry="1"/>
<speciesReference species="C00129_cyt" stoichiometry="8"/>
</listOfReactants>
<listOfProducts>
<speciesReference species="C00013_cyt" stoichiometry="8"/>
<speciesReference species="C04574_cyt" stoichiometry="1"/>
</listOfProducts>
. <kineticLaw>
<math xmlns="http://www.w3.org/1998/Math/MathML">
<ci> FLUX_VALUE </ci>
</math>
<listOfParameters>
<parameter id="LOWER_BOUND" value="0" units="mmol_per_gDW_per_hr"/>
<parameter id="UPPER_BOUND" value="1000" units="mmol_per_gDW_per_hr"/>
<parameter id="FLUX_VALUE" value="0" units="mmol_per_gDW_per_hr"/>
<parameter id="OBJECTIVE_COEFFICIENT" value="0" units="mmol_per_gDW_per_hr"/>
</listOfParameters>
</kineticLaw>
</reaction>
<reaction id="TR0021" name="R712" reversible="false">
<notes>
 <body xmlns="http://www.w3.org/1999/xhtml">
<p>GENE_ASSOCIATION: (sll0493) and (slr1508) and (slr1509)</p>
</body>
</notes>
<listOfReactants>
<speciesReference species="C01330_cyt" stoichiometry="1"/>
<speciesReference species="C00238_ext_b" stoichiometry="1"/>
</listOfReactants>
<listOfProducts>
<speciesReference species="C01330_ext_b" stoichiometry="1"/>
<speciesReference species="C00238_cyt" stoichiometry="1"/>
</listOfProducts>
. <kineticLaw>
<math xmlns="http://www.w3.org/1998/Math/MathML">
<ci> FLUX_VALUE </ci>
</math>
<listOfParameters>
<parameter id="LOWER_BOUND" value="0" units="mmol_per_gDW_per_hr"/>
<parameter id="UPPER_BOUND" value="1000" units="mmol_per_gDW_per_hr"/>
<parameter id="FLUX_VALUE" value="0" units="mmol_per_gDW_per_hr"/>
<parameter id="OBJECTIVE_COEFFICIENT" value="0" units="mmol_per_gDW_per_hr"/>
</listOfParameters>
</kineticLaw>
</reaction>
<reaction id="AG0015_2" name="R40" reversible="true">
<notes>
 <body xmlns="http://www.w3.org/1999/xhtml">
<p>GENE_ASSOCIATION: (sll0100)</p>
</body>
</notes>
<listOfReactants>
<speciesReference species="C00437_cyt" stoichiometry="1"/>
<speciesReference species="C00001_cyt" stoichiometry="1"/>
</listOfReactants>
<listOfProducts>
<speciesReference species="C00033_cyt" stoichiometry="1"/>
<speciesReference species="C00077_cyt" stoichiometry="1"/>
</listOfProducts>
. <kineticLaw>
<math xmlns="http://www.w3.org/1998/Math/MathML">
<ci> FLUX_VALUE </ci>
</math>
<listOfParameters>
<parameter id="LOWER_BOUND" value="-1000" units="mmol_per_gDW_per_hr"/>
<parameter id="UPPER_BOUND" value="1000" units="mmol_per_gDW_per_hr"/>
<parameter id="FLUX_VALUE" value="0" units="mmol_per_gDW_per_hr"/>
<parameter id="OBJECTIVE_COEFFICIENT" value="0" units="mmol_per_gDW_per_hr"/>
</listOfParameters>
</kineticLaw>
</reaction>
<reaction id="AA0016" name="R17" reversible="false">
<notes>
 <body xmlns="http://www.w3.org/1999/xhtml">
<p>GENE_ASSOCIATION: (slr0543) and (slr0966)</p>
</body>
</notes>
<listOfReactants>
<speciesReference species="C03506_cyt" stoichiometry="1"/>
<speciesReference species="C00065_cyt" stoichiometry="1"/>
</listOfReactants>
<listOfProducts>
<speciesReference species="C00118_cyt" stoichiometry="1"/>
<speciesReference species="C00078_cyt" stoichiometry="1"/>
<speciesReference species="C00001_cyt" stoichiometry="1"/>
</listOfProducts>
. <kineticLaw>
<math xmlns="http://www.w3.org/1998/Math/MathML">
<ci> FLUX_VALUE </ci>
</math>
<listOfParameters>
<parameter id="LOWER_BOUND" value="0" units="mmol_per_gDW_per_hr"/>
<parameter id="UPPER_BOUND" value="1000" units="mmol_per_gDW_per_hr"/>
<parameter id="FLUX_VALUE" value="0" units="mmol_per_gDW_per_hr"/>
<parameter id="OBJECTIVE_COEFFICIENT" value="0" units="mmol_per_gDW_per_hr"/>
</listOfParameters>
</kineticLaw>
</reaction>
<reaction id="TB0006" name="R805" reversible="false">
<notes>
 <body xmlns="http://www.w3.org/1999/xhtml">
<p>GENE_ASSOCIATION: </p>
</body>
</notes>
<listOfReactants>
<speciesReference species="C16521_cyt" stoichiometry="1"/>
</listOfReactants>
<listOfProducts>
<speciesReference species="C16521_ext_b" stoichiometry="1"/>
</listOfProducts>
. <kineticLaw>
<math xmlns="http://www.w3.org/1998/Math/MathML">
<ci> FLUX_VALUE </ci>
</math>
<listOfParameters>
<parameter id="LOWER_BOUND" value="0" units="mmol_per_gDW_per_hr"/>
<parameter id="UPPER_BOUND" value="1000" units="mmol_per_gDW_per_hr"/>
<parameter id="FLUX_VALUE" value="0" units="mmol_per_gDW_per_hr"/>
<parameter id="OBJECTIVE_COEFFICIENT" value="0" units="mmol_per_gDW_per_hr"/>
</listOfParameters>
</kineticLaw>
</reaction>
<reaction id="GS0014" name="R246" reversible="true">
<notes>
 <body xmlns="http://www.w3.org/1999/xhtml">
<p>GENE_ASSOCIATION: (slr0493)</p>
</body>
</notes>
<listOfReactants>
<speciesReference species="C00275_cyt" stoichiometry="1"/>
</listOfReactants>
<listOfProducts>
<speciesReference species="C00085_cyt" stoichiometry="1"/>
</listOfProducts>
. <kineticLaw>
<math xmlns="http://www.w3.org/1998/Math/MathML">
<ci> FLUX_VALUE </ci>
</math>
<listOfParameters>
<parameter id="LOWER_BOUND" value="-1000" units="mmol_per_gDW_per_hr"/>
<parameter id="UPPER_BOUND" value="1000" units="mmol_per_gDW_per_hr"/>
<parameter id="FLUX_VALUE" value="0" units="mmol_per_gDW_per_hr"/>
<parameter id="OBJECTIVE_COEFFICIENT" value="0" units="mmol_per_gDW_per_hr"/>
</listOfParameters>
</kineticLaw>
</reaction>
<reaction id="TE0009" name="R673" reversible="true">
<notes>
 <body xmlns="http://www.w3.org/1999/xhtml">
<p>GENE_ASSOCIATION: (sll1556)</p>
</body>
</notes>
<listOfReactants>
<speciesReference species="C00129_cyt" stoichiometry="1"/>
</listOfReactants>
<listOfProducts>
<speciesReference species="C00235_cyt" stoichiometry="1"/>
</listOfProducts>
. <kineticLaw>
<math xmlns="http://www.w3.org/1998/Math/MathML">
<ci> FLUX_VALUE </ci>
</math>
<listOfParameters>
<parameter id="LOWER_BOUND" value="-1000" units="mmol_per_gDW_per_hr"/>
<parameter id="UPPER_BOUND" value="1000" units="mmol_per_gDW_per_hr"/>
<parameter id="FLUX_VALUE" value="0" units="mmol_per_gDW_per_hr"/>
<parameter id="OBJECTIVE_COEFFICIENT" value="0" units="mmol_per_gDW_per_hr"/>
</listOfParameters>
</kineticLaw>
</reaction>
<reaction id="PY0014" name="R600" reversible="false">
<notes>
 <body xmlns="http://www.w3.org/1999/xhtml">
<p>GENE_ASSOCIATION: (sll1443)</p>
</body>
</notes>
<listOfReactants>
<speciesReference species="C00064_cyt" stoichiometry="1"/>
<speciesReference species="C00001_cyt" stoichiometry="1"/>
<speciesReference species="C00075_cyt" stoichiometry="1"/>
<speciesReference species="C00002_cyt" stoichiometry="1"/>
</listOfReactants>
<listOfProducts>
<speciesReference species="C00025_cyt" stoichiometry="1"/>
<speciesReference species="C00009_cyt" stoichiometry="1"/>
<speciesReference species="C00063_cyt" stoichiometry="1"/>
<speciesReference species="C00008_cyt" stoichiometry="1"/>
</listOfProducts>
. <kineticLaw>
<math xmlns="http://www.w3.org/1998/Math/MathML">
<ci> FLUX_VALUE </ci>
</math>
<listOfParameters>
<parameter id="LOWER_BOUND" value="0" units="mmol_per_gDW_per_hr"/>
<parameter id="UPPER_BOUND" value="1000" units="mmol_per_gDW_per_hr"/>
<parameter id="FLUX_VALUE" value="0" units="mmol_per_gDW_per_hr"/>
<parameter id="OBJECTIVE_COEFFICIENT" value="0" units="mmol_per_gDW_per_hr"/>
</listOfParameters>
</kineticLaw>
</reaction>
<reaction id="AG0039" name="R64" reversible="false">
<notes>
 <body xmlns="http://www.w3.org/1999/xhtml">
<p>GENE_ASSOCIATION: (slr0662) and (slr1312)</p>
</body>
</notes>
<listOfReactants>
<speciesReference species="C00062_cyt" stoichiometry="1"/>
</listOfReactants>
<listOfProducts>
<speciesReference species="C00179_cyt" stoichiometry="1"/>
<speciesReference species="C00011_cyt" stoichiometry="1"/>
</listOfProducts>
. <kineticLaw>
<math xmlns="http://www.w3.org/1998/Math/MathML">
<ci> FLUX_VALUE </ci>
</math>
<listOfParameters>
<parameter id="LOWER_BOUND" value="0" units="mmol_per_gDW_per_hr"/>
<parameter id="UPPER_BOUND" value="1000" units="mmol_per_gDW_per_hr"/>
<parameter id="FLUX_VALUE" value="0" units="mmol_per_gDW_per_hr"/>
<parameter id="OBJECTIVE_COEFFICIENT" value="0" units="mmol_per_gDW_per_hr"/>
</listOfParameters>
</kineticLaw>
</reaction>
<reaction id="PY0017" name="R603" reversible="true">
<notes>
 <body xmlns="http://www.w3.org/1999/xhtml">
<p>GENE_ASSOCIATION: (slr0379)</p>
</body>
</notes>
<listOfReactants>
<speciesReference species="C00002_cyt" stoichiometry="1"/>
<speciesReference species="C00364_cyt" stoichiometry="1"/>
</listOfReactants>
<listOfProducts>
<speciesReference species="C00363_cyt" stoichiometry="1"/>
<speciesReference species="C00008_cyt" stoichiometry="1"/>
</listOfProducts>
. <kineticLaw>
<math xmlns="http://www.w3.org/1998/Math/MathML">
<ci> FLUX_VALUE </ci>
</math>
<listOfParameters>
<parameter id="LOWER_BOUND" value="-1000" units="mmol_per_gDW_per_hr"/>
<parameter id="UPPER_BOUND" value="1000" units="mmol_per_gDW_per_hr"/>
<parameter id="FLUX_VALUE" value="0" units="mmol_per_gDW_per_hr"/>
<parameter id="OBJECTIVE_COEFFICIENT" value="0" units="mmol_per_gDW_per_hr"/>
</listOfParameters>
</kineticLaw>
</reaction>
<reaction id="LI0046" name="R389" reversible="false">
<notes>
 <body xmlns="http://www.w3.org/1999/xhtml">
<p>GENE_ASSOCIATION: </p>
</body>
</notes>
<listOfReactants>
<speciesReference species="C04652_cyt" stoichiometry="1"/>
<speciesReference species="C00001_cyt" stoichiometry="1"/>
</listOfReactants>
<listOfProducts>
<speciesReference species="C04824_cyt" stoichiometry="1"/>
<speciesReference species="C00105_cyt" stoichiometry="1"/>
</listOfProducts>
. <kineticLaw>
<math xmlns="http://www.w3.org/1998/Math/MathML">
<ci> FLUX_VALUE </ci>
</math>
<listOfParameters>
<parameter id="LOWER_BOUND" value="0" units="mmol_per_gDW_per_hr"/>
<parameter id="UPPER_BOUND" value="1000" units="mmol_per_gDW_per_hr"/>
<parameter id="FLUX_VALUE" value="0" units="mmol_per_gDW_per_hr"/>
<parameter id="OBJECTIVE_COEFFICIENT" value="0" units="mmol_per_gDW_per_hr"/>
</listOfParameters>
</kineticLaw>
</reaction>
<reaction id="QT0012" name="R622" reversible="false">
<notes>
 <body xmlns="http://www.w3.org/1999/xhtml">
<p>GENE_ASSOCIATION: (sll0603)</p>
</body>
</notes>
<listOfReactants>
<speciesReference species="C00026_cyt" stoichiometry="1"/>
<speciesReference species="C00885_cyt" stoichiometry="1"/>
</listOfReactants>
<listOfProducts>
<speciesReference species="C16519_cyt" stoichiometry="1"/>
<speciesReference species="C00011_cyt" stoichiometry="1"/>
</listOfProducts>
. <kineticLaw>
<math xmlns="http://www.w3.org/1998/Math/MathML">
<ci> FLUX_VALUE </ci>
</math>
<listOfParameters>
<parameter id="LOWER_BOUND" value="0" units="mmol_per_gDW_per_hr"/>
<parameter id="UPPER_BOUND" value="1000" units="mmol_per_gDW_per_hr"/>
<parameter id="FLUX_VALUE" value="0" units="mmol_per_gDW_per_hr"/>
<parameter id="OBJECTIVE_COEFFICIENT" value="0" units="mmol_per_gDW_per_hr"/>
</listOfParameters>
</kineticLaw>
</reaction>
<reaction id="TR0014_3" name="R704" reversible="false">
<notes>
 <body xmlns="http://www.w3.org/1999/xhtml">
<p>GENE_ASSOCIATION: (sll0537)</p>
</body>
</notes>
<listOfReactants>
<speciesReference species="C01342_ext_b" stoichiometry="1"/>
</listOfReactants>
<listOfProducts>
<speciesReference species="C01342_cyt" stoichiometry="1"/>
</listOfProducts>
. <kineticLaw>
<math xmlns="http://www.w3.org/1998/Math/MathML">
<ci> FLUX_VALUE </ci>
</math>
<listOfParameters>
<parameter id="LOWER_BOUND" value="0" units="mmol_per_gDW_per_hr"/>
<parameter id="UPPER_BOUND" value="1000" units="mmol_per_gDW_per_hr"/>
<parameter id="FLUX_VALUE" value="0" units="mmol_per_gDW_per_hr"/>
<parameter id="OBJECTIVE_COEFFICIENT" value="0" units="mmol_per_gDW_per_hr"/>
</listOfParameters>
</kineticLaw>
</reaction>
<reaction id="TR0033" name="R727" reversible="false">
<notes>
 <body xmlns="http://www.w3.org/1999/xhtml">
<p>GENE_ASSOCIATION: (sll0237) and (sll0238) and (sll0240)</p>
</body>
</notes>
<listOfReactants>
<speciesReference species="C14819_ext_b" stoichiometry="1"/>
<speciesReference species="C00002_cyt" stoichiometry="1"/>
<speciesReference species="C00001_cyt" stoichiometry="1"/>
</listOfReactants>
<listOfProducts>
<speciesReference species="C14819_cyt" stoichiometry="1"/>
<speciesReference species="C00008_cyt" stoichiometry="1"/>
<speciesReference species="C00009_cyt" stoichiometry="1"/>
</listOfProducts>
. <kineticLaw>
<math xmlns="http://www.w3.org/1998/Math/MathML">
<ci> FLUX_VALUE </ci>
</math>
<listOfParameters>
<parameter id="LOWER_BOUND" value="0" units="mmol_per_gDW_per_hr"/>
<parameter id="UPPER_BOUND" value="1000" units="mmol_per_gDW_per_hr"/>
<parameter id="FLUX_VALUE" value="0" units="mmol_per_gDW_per_hr"/>
<parameter id="OBJECTIVE_COEFFICIENT" value="0" units="mmol_per_gDW_per_hr"/>
</listOfParameters>
</kineticLaw>
</reaction>
<reaction id="AG0013" name="R37" reversible="false">
<notes>
 <body xmlns="http://www.w3.org/1999/xhtml">
<p>GENE_ASSOCIATION: (sll1883)</p>
</body>
</notes>
<listOfReactants>
<speciesReference species="C00024_cyt" stoichiometry="1"/>
<speciesReference species="C00025_cyt" stoichiometry="1"/>
</listOfReactants>
<listOfProducts>
<speciesReference species="C00010_cyt" stoichiometry="1"/>
<speciesReference species="C00624_cyt" stoichiometry="1"/>
</listOfProducts>
. <kineticLaw>
<math xmlns="http://www.w3.org/1998/Math/MathML">
<ci> FLUX_VALUE </ci>
</math>
<listOfParameters>
<parameter id="LOWER_BOUND" value="0" units="mmol_per_gDW_per_hr"/>
<parameter id="UPPER_BOUND" value="1000" units="mmol_per_gDW_per_hr"/>
<parameter id="FLUX_VALUE" value="0" units="mmol_per_gDW_per_hr"/>
<parameter id="OBJECTIVE_COEFFICIENT" value="0" units="mmol_per_gDW_per_hr"/>
</listOfParameters>
</kineticLaw>
</reaction>
<reaction id="TR0025" name="R718" reversible="false">
<notes>
 <body xmlns="http://www.w3.org/1999/xhtml">
<p>GENE_ASSOCIATION: (slr1392)</p>
</body>
</notes>
<listOfReactants>
<speciesReference species="C00044_cyt" stoichiometry="1"/>
<speciesReference species="C14818_ext_b" stoichiometry="1"/>
<speciesReference species="C00001_cyt" stoichiometry="1"/>
</listOfReactants>
<listOfProducts>
<speciesReference species="C14818_cyt" stoichiometry="1"/>
<speciesReference species="C00009_cyt" stoichiometry="1"/>
<speciesReference species="C00035_cyt" stoichiometry="1"/>
</listOfProducts>
. <kineticLaw>
<math xmlns="http://www.w3.org/1998/Math/MathML">
<ci> FLUX_VALUE </ci>
</math>
<listOfParameters>
<parameter id="LOWER_BOUND" value="0" units="mmol_per_gDW_per_hr"/>
<parameter id="UPPER_BOUND" value="1000" units="mmol_per_gDW_per_hr"/>
<parameter id="FLUX_VALUE" value="0" units="mmol_per_gDW_per_hr"/>
<parameter id="OBJECTIVE_COEFFICIENT" value="0" units="mmol_per_gDW_per_hr"/>
</listOfParameters>
</kineticLaw>
</reaction>
<reaction id="VT0009" name="R767" reversible="true">
<notes>
 <body xmlns="http://www.w3.org/1999/xhtml">
<p>GENE_ASSOCIATION: (sll0794)</p>
</body>
</notes>
<listOfReactants>
<speciesReference species="C06408_cyt" stoichiometry="1"/>
</listOfReactants>
<listOfProducts>
<speciesReference species="C06399_cyt" stoichiometry="1"/>
</listOfProducts>
. <kineticLaw>
<math xmlns="http://www.w3.org/1998/Math/MathML">
<ci> FLUX_VALUE </ci>
</math>
<listOfParameters>
<parameter id="LOWER_BOUND" value="-1000" units="mmol_per_gDW_per_hr"/>
<parameter id="UPPER_BOUND" value="1000" units="mmol_per_gDW_per_hr"/>
<parameter id="FLUX_VALUE" value="0" units="mmol_per_gDW_per_hr"/>
<parameter id="OBJECTIVE_COEFFICIENT" value="0" units="mmol_per_gDW_per_hr"/>
</listOfParameters>
</kineticLaw>
</reaction>
<reaction id="GS0022" name="R260" reversible="false">
<notes>
 <body xmlns="http://www.w3.org/1999/xhtml">
<p>GENE_ASSOCIATION: (slr1933)</p>
</body>
</notes>
<listOfReactants>
<speciesReference species="C11907_cyt" stoichiometry="1"/>
</listOfReactants>
<listOfProducts>
<speciesReference species="C00688_cyt" stoichiometry="1"/>
</listOfProducts>
. <kineticLaw>
<math xmlns="http://www.w3.org/1998/Math/MathML">
<ci> FLUX_VALUE </ci>
</math>
<listOfParameters>
<parameter id="LOWER_BOUND" value="0" units="mmol_per_gDW_per_hr"/>
<parameter id="UPPER_BOUND" value="1000" units="mmol_per_gDW_per_hr"/>
<parameter id="FLUX_VALUE" value="0" units="mmol_per_gDW_per_hr"/>
<parameter id="OBJECTIVE_COEFFICIENT" value="0" units="mmol_per_gDW_per_hr"/>
</listOfParameters>
</kineticLaw>
</reaction>
<reaction id="IL0001" name="R293" reversible="false">
<notes>
 <body xmlns="http://www.w3.org/1999/xhtml">
<p>GENE_ASSOCIATION: (sll0065) and (sll1981) and (slr2088)</p>
</body>
</notes>
<listOfReactants>
<speciesReference species="C00022_cyt" stoichiometry="1"/>
<speciesReference species="C00068_cyt" stoichiometry="1"/>
</listOfReactants>
<listOfProducts>
<speciesReference species="C00011_cyt" stoichiometry="1"/>
<speciesReference species="C05125_cyt" stoichiometry="1"/>
</listOfProducts>
. <kineticLaw>
<math xmlns="http://www.w3.org/1998/Math/MathML">
<ci> FLUX_VALUE </ci>
</math>
<listOfParameters>
<parameter id="LOWER_BOUND" value="0" units="mmol_per_gDW_per_hr"/>
<parameter id="UPPER_BOUND" value="1000" units="mmol_per_gDW_per_hr"/>
<parameter id="FLUX_VALUE" value="0" units="mmol_per_gDW_per_hr"/>
<parameter id="OBJECTIVE_COEFFICIENT" value="0" units="mmol_per_gDW_per_hr"/>
</listOfParameters>
</kineticLaw>
</reaction>
<reaction id="PR0037" name="R501" reversible="false">
<notes>
 <body xmlns="http://www.w3.org/1999/xhtml">
<p>GENE_ASSOCIATION: (sll0258) and (sll0427) and (sll0849) and (sll0851) and (sll1194) and (sll1398) and (sll1418) and (sll1867) and (slr0906) and (slr0927) and (slr1181) and (slr1311) and (slr1645) and (slr1739) and (slr2034) and (sml0001) and (sml0002) and (sml0003) and (sml0005) and (sml0007) and (smr0001) and (smr0006) and (smr0007) and (smr0008) and (smr0009) and (ssl2598) and (ssr3451) and (sll0217) and (sll0219)</p>
</body>
</notes>
<listOfReactants>
<speciesReference species="QAn_P680_tlm" stoichiometry="1"/>
<speciesReference species="C10385_tlm" stoichiometry="1"/>
<speciesReference species="C00080_cyt" stoichiometry="1"/>
</listOfReactants>
<listOfProducts>
<speciesReference species="QA_P680_tlm" stoichiometry="1"/>
<speciesReference species="PQn_P680_tlm" stoichiometry="1"/>
</listOfProducts>
. <kineticLaw>
<math xmlns="http://www.w3.org/1998/Math/MathML">
<ci> FLUX_VALUE </ci>
</math>
<listOfParameters>
<parameter id="LOWER_BOUND" value="0" units="mmol_per_gDW_per_hr"/>
<parameter id="UPPER_BOUND" value="1000" units="mmol_per_gDW_per_hr"/>
<parameter id="FLUX_VALUE" value="0" units="mmol_per_gDW_per_hr"/>
<parameter id="OBJECTIVE_COEFFICIENT" value="0" units="mmol_per_gDW_per_hr"/>
</listOfParameters>
</kineticLaw>
</reaction>
<reaction id="IL0014" name="R307" reversible="false">
<notes>
 <body xmlns="http://www.w3.org/1999/xhtml">
<p>GENE_ASSOCIATION: (sll1444) and (sll1470)</p>
</body>
</notes>
<listOfReactants>
<speciesReference species="C00001_cyt" stoichiometry="1"/>
<speciesReference species="C02631_cyt" stoichiometry="1"/>
</listOfReactants>
<listOfProducts>
<speciesReference species="C04411_cyt" stoichiometry="1"/>
</listOfProducts>
. <kineticLaw>
<math xmlns="http://www.w3.org/1998/Math/MathML">
<ci> FLUX_VALUE </ci>
</math>
<listOfParameters>
<parameter id="LOWER_BOUND" value="0" units="mmol_per_gDW_per_hr"/>
<parameter id="UPPER_BOUND" value="1000" units="mmol_per_gDW_per_hr"/>
<parameter id="FLUX_VALUE" value="0" units="mmol_per_gDW_per_hr"/>
<parameter id="OBJECTIVE_COEFFICIENT" value="0" units="mmol_per_gDW_per_hr"/>
</listOfParameters>
</kineticLaw>
</reaction>
<reaction id="CP0014_3" name="R127" reversible="false">
<notes>
 <body xmlns="http://www.w3.org/1999/xhtml">
<p>GENE_ASSOCIATION: (sll1874)</p>
</body>
</notes>
<listOfReactants>
<speciesReference species="C00080_cyt" stoichiometry="1"/>
<speciesReference species="C11829_cyt" stoichiometry="1"/>
<speciesReference species="C00007_cyt" stoichiometry="1"/>
<speciesReference species="C00005_cyt" stoichiometry="1"/>
</listOfReactants>
<listOfProducts>
<speciesReference species="C11830_cyt" stoichiometry="1"/>
<speciesReference species="C00006_cyt" stoichiometry="1"/>
<speciesReference species="C00001_cyt" stoichiometry="2"/>
</listOfProducts>
. <kineticLaw>
<math xmlns="http://www.w3.org/1998/Math/MathML">
<ci> FLUX_VALUE </ci>
</math>
<listOfParameters>
<parameter id="LOWER_BOUND" value="0" units="mmol_per_gDW_per_hr"/>
<parameter id="UPPER_BOUND" value="1000" units="mmol_per_gDW_per_hr"/>
<parameter id="FLUX_VALUE" value="0" units="mmol_per_gDW_per_hr"/>
<parameter id="OBJECTIVE_COEFFICIENT" value="0" units="mmol_per_gDW_per_hr"/>
</listOfParameters>
</kineticLaw>
</reaction>
<reaction id="PY0016" name="R602" reversible="false">
<notes>
 <body xmlns="http://www.w3.org/1999/xhtml">
<p>GENE_ASSOCIATION: (sll1258)</p>
</body>
</notes>
<listOfReactants>
<speciesReference species="C00063_cyt" stoichiometry="1"/>
<speciesReference species="C00001_cyt" stoichiometry="1"/>
</listOfReactants>
<listOfProducts>
<speciesReference species="C00075_cyt" stoichiometry="1"/>
<speciesReference species="C00014_cyt" stoichiometry="1"/>
</listOfProducts>
. <kineticLaw>
<math xmlns="http://www.w3.org/1998/Math/MathML">
<ci> FLUX_VALUE </ci>
</math>
<listOfParameters>
<parameter id="LOWER_BOUND" value="0" units="mmol_per_gDW_per_hr"/>
<parameter id="UPPER_BOUND" value="1000" units="mmol_per_gDW_per_hr"/>
<parameter id="FLUX_VALUE" value="0" units="mmol_per_gDW_per_hr"/>
<parameter id="OBJECTIVE_COEFFICIENT" value="0" units="mmol_per_gDW_per_hr"/>
</listOfParameters>
</kineticLaw>
</reaction>
<reaction id="AL0002_2" name="R68" reversible="false">
<notes>
 <body xmlns="http://www.w3.org/1999/xhtml">
<p>GENE_ASSOCIATION: (sll1688)</p>
</body>
</notes>
<listOfReactants>
<speciesReference species="C01102_cyt" stoichiometry="1"/>
<speciesReference species="C00001_cyt" stoichiometry="1"/>
</listOfReactants>
<listOfProducts>
<speciesReference species="C00009_cyt" stoichiometry="1"/>
<speciesReference species="C00188_cyt" stoichiometry="1"/>
</listOfProducts>
. <kineticLaw>
<math xmlns="http://www.w3.org/1998/Math/MathML">
<ci> FLUX_VALUE </ci>
</math>
<listOfParameters>
<parameter id="LOWER_BOUND" value="0" units="mmol_per_gDW_per_hr"/>
<parameter id="UPPER_BOUND" value="1000" units="mmol_per_gDW_per_hr"/>
<parameter id="FLUX_VALUE" value="0" units="mmol_per_gDW_per_hr"/>
<parameter id="OBJECTIVE_COEFFICIENT" value="0" units="mmol_per_gDW_per_hr"/>
</listOfParameters>
</kineticLaw>
</reaction>
<reaction id="PY0020" name="R606" reversible="false">
<notes>
 <body xmlns="http://www.w3.org/1999/xhtml">
<p>GENE_ASSOCIATION: (sll1005)</p>
</body>
</notes>
<listOfReactants>
<speciesReference species="C00044_cyt" stoichiometry="1"/>
<speciesReference species="C00001_cyt" stoichiometry="1"/>
</listOfReactants>
<listOfProducts>
<speciesReference species="C00144_cyt" stoichiometry="1"/>
<speciesReference species="C00013_cyt" stoichiometry="1"/>
</listOfProducts>
. <kineticLaw>
<math xmlns="http://www.w3.org/1998/Math/MathML">
<ci> FLUX_VALUE </ci>
</math>
<listOfParameters>
<parameter id="LOWER_BOUND" value="0" units="mmol_per_gDW_per_hr"/>
<parameter id="UPPER_BOUND" value="1000" units="mmol_per_gDW_per_hr"/>
<parameter id="FLUX_VALUE" value="0" units="mmol_per_gDW_per_hr"/>
<parameter id="OBJECTIVE_COEFFICIENT" value="0" units="mmol_per_gDW_per_hr"/>
</listOfParameters>
</kineticLaw>
</reaction>
<reaction id="PT0024_3" name="R537" reversible="false">
<notes>
 <body xmlns="http://www.w3.org/1999/xhtml">
<p>GENE_ASSOCIATION: (slr1762)</p>
</body>
</notes>
<listOfReactants>
<speciesReference species="C00988_cyt" stoichiometry="1"/>
<speciesReference species="C00001_cyt" stoichiometry="1"/>
</listOfReactants>
<listOfProducts>
<speciesReference species="C00009_cyt" stoichiometry="1"/>
<speciesReference species="C00160_cyt" stoichiometry="1"/>
</listOfProducts>
. <kineticLaw>
<math xmlns="http://www.w3.org/1998/Math/MathML">
<ci> FLUX_VALUE </ci>
</math>
<listOfParameters>
<parameter id="LOWER_BOUND" value="0" units="mmol_per_gDW_per_hr"/>
<parameter id="UPPER_BOUND" value="1000" units="mmol_per_gDW_per_hr"/>
<parameter id="FLUX_VALUE" value="0" units="mmol_per_gDW_per_hr"/>
<parameter id="OBJECTIVE_COEFFICIENT" value="0" units="mmol_per_gDW_per_hr"/>
</listOfParameters>
</kineticLaw>
</reaction>
<reaction id="LI0012" name="R339" reversible="true">
<notes>
 <body xmlns="http://www.w3.org/1999/xhtml">
<p>GENE_ASSOCIATION: (sll5079)</p>
</body>
</notes>
<listOfReactants>
<speciesReference species="C00006_cyt" stoichiometry="1"/>
<speciesReference species="C04618_cyt" stoichiometry="1"/>
</listOfReactants>
<listOfProducts>
<speciesReference species="C00005_cyt" stoichiometry="1"/>
<speciesReference species="C00080_cyt" stoichiometry="1"/>
<speciesReference species="C05744_cyt" stoichiometry="1"/>
</listOfProducts>
. <kineticLaw>
<math xmlns="http://www.w3.org/1998/Math/MathML">
<ci> FLUX_VALUE </ci>
</math>
<listOfParameters>
<parameter id="LOWER_BOUND" value="-1000" units="mmol_per_gDW_per_hr"/>
<parameter id="UPPER_BOUND" value="1000" units="mmol_per_gDW_per_hr"/>
<parameter id="FLUX_VALUE" value="0" units="mmol_per_gDW_per_hr"/>
<parameter id="OBJECTIVE_COEFFICIENT" value="0" units="mmol_per_gDW_per_hr"/>
</listOfParameters>
</kineticLaw>
</reaction>
<reaction id="GL0017" name="R183" reversible="false">
<notes>
 <body xmlns="http://www.w3.org/1999/xhtml">
<p>GENE_ASSOCIATION: (sll1377)</p>
</body>
</notes>
<listOfReactants>
<speciesReference species="C00641_DGDG_cyt" stoichiometry="1"/>
<speciesReference species="C00029_cyt" stoichiometry="1"/>
</listOfReactants>
<listOfProducts>
<speciesReference species="C04046_DGDG_cyt" stoichiometry="1"/>
<speciesReference species="C00015_cyt" stoichiometry="1"/>
</listOfProducts>
. <kineticLaw>
<math xmlns="http://www.w3.org/1998/Math/MathML">
<ci> FLUX_VALUE </ci>
</math>
<listOfParameters>
<parameter id="LOWER_BOUND" value="0" units="mmol_per_gDW_per_hr"/>
<parameter id="UPPER_BOUND" value="1000" units="mmol_per_gDW_per_hr"/>
<parameter id="FLUX_VALUE" value="0" units="mmol_per_gDW_per_hr"/>
<parameter id="OBJECTIVE_COEFFICIENT" value="0" units="mmol_per_gDW_per_hr"/>
</listOfParameters>
</kineticLaw>
</reaction>
<reaction id="PY0010_2" name="R596" reversible="true">
<notes>
 <body xmlns="http://www.w3.org/1999/xhtml">
<p>GENE_ASSOCIATION: (sll0144)</p>
</body>
</notes>
<listOfReactants>
<speciesReference species="C00002_cyt" stoichiometry="1"/>
<speciesReference species="C00105_cyt" stoichiometry="1"/>
</listOfReactants>
<listOfProducts>
<speciesReference species="C00015_cyt" stoichiometry="1"/>
<speciesReference species="C00008_cyt" stoichiometry="1"/>
</listOfProducts>
. <kineticLaw>
<math xmlns="http://www.w3.org/1998/Math/MathML">
<ci> FLUX_VALUE </ci>
</math>
<listOfParameters>
<parameter id="LOWER_BOUND" value="-1000" units="mmol_per_gDW_per_hr"/>
<parameter id="UPPER_BOUND" value="1000" units="mmol_per_gDW_per_hr"/>
<parameter id="FLUX_VALUE" value="0" units="mmol_per_gDW_per_hr"/>
<parameter id="OBJECTIVE_COEFFICIENT" value="0" units="mmol_per_gDW_per_hr"/>
</listOfParameters>
</kineticLaw>
</reaction>
<reaction id="GM0006" name="R193" reversible="false">
<notes>
 <body xmlns="http://www.w3.org/1999/xhtml">
<p>GENE_ASSOCIATION: (sll0895)</p>
</body>
</notes>
<listOfReactants>
<speciesReference species="C00054_cyt" stoichiometry="1"/>
<speciesReference species="C00001_cyt" stoichiometry="1"/>
</listOfReactants>
<listOfProducts>
<speciesReference species="C00020_cyt" stoichiometry="1"/>
<speciesReference species="C00009_cyt" stoichiometry="1"/>
</listOfProducts>
. <kineticLaw>
<math xmlns="http://www.w3.org/1998/Math/MathML">
<ci> FLUX_VALUE </ci>
</math>
<listOfParameters>
<parameter id="LOWER_BOUND" value="0" units="mmol_per_gDW_per_hr"/>
<parameter id="UPPER_BOUND" value="1000" units="mmol_per_gDW_per_hr"/>
<parameter id="FLUX_VALUE" value="0" units="mmol_per_gDW_per_hr"/>
<parameter id="OBJECTIVE_COEFFICIENT" value="0" units="mmol_per_gDW_per_hr"/>
</listOfParameters>
</kineticLaw>
</reaction>
<reaction id="AG0034" name="R59" reversible="false">
<notes>
 <body xmlns="http://www.w3.org/1999/xhtml">
<p>GENE_ASSOCIATION: (sll0428) or (sll0191)</p>
</body>
</notes>
<listOfReactants>
<speciesReference species="C00026_cyt" stoichiometry="1"/>
<speciesReference species="C00007_cyt" stoichiometry="1"/>
<speciesReference species="C00148_cyt" stoichiometry="1"/>
</listOfReactants>
<listOfProducts>
<speciesReference species="C00042_cyt" stoichiometry="1"/>
<speciesReference species="C01157_cyt" stoichiometry="1"/>
<speciesReference species="C00011_cyt" stoichiometry="1"/>
</listOfProducts>
. <kineticLaw>
<math xmlns="http://www.w3.org/1998/Math/MathML">
<ci> FLUX_VALUE </ci>
</math>
<listOfParameters>
<parameter id="LOWER_BOUND" value="0" units="mmol_per_gDW_per_hr"/>
<parameter id="UPPER_BOUND" value="1000" units="mmol_per_gDW_per_hr"/>
<parameter id="FLUX_VALUE" value="0" units="mmol_per_gDW_per_hr"/>
<parameter id="OBJECTIVE_COEFFICIENT" value="0" units="mmol_per_gDW_per_hr"/>
</listOfParameters>
</kineticLaw>
</reaction>
<reaction id="LI0030" name="R373" reversible="true">
<notes>
 <body xmlns="http://www.w3.org/1999/xhtml">
<p>GENE_ASSOCIATION: (slr1051)</p>
</body>
</notes>
<listOfReactants>
<speciesReference species="C00006_cyt" stoichiometry="1"/>
<speciesReference species="C05752_cyt" stoichiometry="1"/>
</listOfReactants>
<listOfProducts>
<speciesReference species="C00005_cyt" stoichiometry="1"/>
<speciesReference species="C05751_cyt" stoichiometry="1"/>
<speciesReference species="C00080_cyt" stoichiometry="1"/>
</listOfProducts>
. <kineticLaw>
<math xmlns="http://www.w3.org/1998/Math/MathML">
<ci> FLUX_VALUE </ci>
</math>
<listOfParameters>
<parameter id="LOWER_BOUND" value="-1000" units="mmol_per_gDW_per_hr"/>
<parameter id="UPPER_BOUND" value="1000" units="mmol_per_gDW_per_hr"/>
<parameter id="FLUX_VALUE" value="0" units="mmol_per_gDW_per_hr"/>
<parameter id="OBJECTIVE_COEFFICIENT" value="0" units="mmol_per_gDW_per_hr"/>
</listOfParameters>
</kineticLaw>
</reaction>
<reaction id="HI0001" name="R280" reversible="false">
<notes>
 <body xmlns="http://www.w3.org/1999/xhtml">
<p>GENE_ASSOCIATION: (sll0900) and (slr1560)</p>
</body>
</notes>
<listOfReactants>
<speciesReference species="C00002_cyt" stoichiometry="1"/>
<speciesReference species="C00119_cyt" stoichiometry="1"/>
</listOfReactants>
<listOfProducts>
<speciesReference species="C02739_cyt" stoichiometry="1"/>
<speciesReference species="C00013_cyt" stoichiometry="1"/>
</listOfProducts>
. <kineticLaw>
<math xmlns="http://www.w3.org/1998/Math/MathML">
<ci> FLUX_VALUE </ci>
</math>
<listOfParameters>
<parameter id="LOWER_BOUND" value="0" units="mmol_per_gDW_per_hr"/>
<parameter id="UPPER_BOUND" value="1000" units="mmol_per_gDW_per_hr"/>
<parameter id="FLUX_VALUE" value="0" units="mmol_per_gDW_per_hr"/>
<parameter id="OBJECTIVE_COEFFICIENT" value="0" units="mmol_per_gDW_per_hr"/>
</listOfParameters>
</kineticLaw>
</reaction>
<reaction id="GS0029" name="R268" reversible="true">
<notes>
 <body xmlns="http://www.w3.org/1999/xhtml">
<p>GENE_ASSOCIATION: (slr1755)</p>
</body>
</notes>
<listOfReactants>
<speciesReference species="C00093_cyt" stoichiometry="1"/>
<speciesReference species="C00003_cyt" stoichiometry="1"/>
</listOfReactants>
<listOfProducts>
<speciesReference species="C00111_cyt" stoichiometry="1"/>
<speciesReference species="C00080_cyt" stoichiometry="1"/>
<speciesReference species="C00004_cyt" stoichiometry="1"/>
</listOfProducts>
. <kineticLaw>
<math xmlns="http://www.w3.org/1998/Math/MathML">
<ci> FLUX_VALUE </ci>
</math>
<listOfParameters>
<parameter id="LOWER_BOUND" value="-1000" units="mmol_per_gDW_per_hr"/>
<parameter id="UPPER_BOUND" value="1000" units="mmol_per_gDW_per_hr"/>
<parameter id="FLUX_VALUE" value="0" units="mmol_per_gDW_per_hr"/>
<parameter id="OBJECTIVE_COEFFICIENT" value="0" units="mmol_per_gDW_per_hr"/>
</listOfParameters>
</kineticLaw>
</reaction>
<reaction id="VT0014" name="R775" reversible="false">
<notes>
 <body xmlns="http://www.w3.org/1999/xhtml">
<p>GENE_ASSOCIATION: (slr0618)</p>
</body>
</notes>
<listOfReactants>
<speciesReference species="C00064_cyt" stoichiometry="4"/>
<speciesReference species="C06506_cyt" stoichiometry="1"/>
<speciesReference species="C00001_cyt" stoichiometry="4"/>
<speciesReference species="C00002_cyt" stoichiometry="4"/>
</listOfReactants>
<listOfProducts>
<speciesReference species="C06507_cyt" stoichiometry="1"/>
<speciesReference species="C00008_cyt" stoichiometry="4"/>
<speciesReference species="C00009_cyt" stoichiometry="4"/>
<speciesReference species="C00025_cyt" stoichiometry="4"/>
</listOfProducts>
. <kineticLaw>
<math xmlns="http://www.w3.org/1998/Math/MathML">
<ci> FLUX_VALUE </ci>
</math>
<listOfParameters>
<parameter id="LOWER_BOUND" value="0" units="mmol_per_gDW_per_hr"/>
<parameter id="UPPER_BOUND" value="1000" units="mmol_per_gDW_per_hr"/>
<parameter id="FLUX_VALUE" value="0" units="mmol_per_gDW_per_hr"/>
<parameter id="OBJECTIVE_COEFFICIENT" value="0" units="mmol_per_gDW_per_hr"/>
</listOfParameters>
</kineticLaw>
</reaction>
<reaction id="TE0008" name="R672" reversible="false">
<notes>
 <body xmlns="http://www.w3.org/1999/xhtml">
<p>GENE_ASSOCIATION: (slr0348)</p>
</body>
</notes>
<listOfReactants>
<speciesReference species="C11811_cyt" stoichiometry="1"/>
<speciesReference species="C00005_cyt" stoichiometry="1"/>
<speciesReference species="C00080_cyt" stoichiometry="1"/>
</listOfReactants>
<listOfProducts>
<speciesReference species="C00235_cyt" stoichiometry="1"/>
<speciesReference species="C00001_cyt" stoichiometry="1"/>
<speciesReference species="C00006_cyt" stoichiometry="1"/>
</listOfProducts>
. <kineticLaw>
<math xmlns="http://www.w3.org/1998/Math/MathML">
<ci> FLUX_VALUE </ci>
</math>
<listOfParameters>
<parameter id="LOWER_BOUND" value="0" units="mmol_per_gDW_per_hr"/>
<parameter id="UPPER_BOUND" value="1000" units="mmol_per_gDW_per_hr"/>
<parameter id="FLUX_VALUE" value="0" units="mmol_per_gDW_per_hr"/>
<parameter id="OBJECTIVE_COEFFICIENT" value="0" units="mmol_per_gDW_per_hr"/>
</listOfParameters>
</kineticLaw>
</reaction>
<reaction id="AL0015" name="R82" reversible="false">
<notes>
 <body xmlns="http://www.w3.org/1999/xhtml">
<p>GENE_ASSOCIATION: (sll1713)</p>
</body>
</notes>
<listOfReactants>
<speciesReference species="C12147_cyt" stoichiometry="1"/>
</listOfReactants>
<listOfProducts>
<speciesReference species="C00011_cyt" stoichiometry="1"/>
<speciesReference species="C04122_cyt" stoichiometry="1"/>
</listOfProducts>
. <kineticLaw>
<math xmlns="http://www.w3.org/1998/Math/MathML">
<ci> FLUX_VALUE </ci>
</math>
<listOfParameters>
<parameter id="LOWER_BOUND" value="0" units="mmol_per_gDW_per_hr"/>
<parameter id="UPPER_BOUND" value="1000" units="mmol_per_gDW_per_hr"/>
<parameter id="FLUX_VALUE" value="0" units="mmol_per_gDW_per_hr"/>
<parameter id="OBJECTIVE_COEFFICIENT" value="0" units="mmol_per_gDW_per_hr"/>
</listOfParameters>
</kineticLaw>
</reaction>
<reaction id="LI0002_3" name="R322" reversible="false">
<notes>
 <body xmlns="http://www.w3.org/1999/xhtml">
<p>GENE_ASSOCIATION: (slr1332)</p>
</body>
</notes>
<listOfReactants>
<speciesReference species="C01209_cyt" stoichiometry="1"/>
<speciesReference species="C03939_cyt" stoichiometry="1"/>
</listOfReactants>
<listOfProducts>
<speciesReference species="C00011_cyt" stoichiometry="1"/>
<speciesReference species="C05744_cyt" stoichiometry="1"/>
<speciesReference species="C00229_cyt" stoichiometry="1"/>
</listOfProducts>
. <kineticLaw>
<math xmlns="http://www.w3.org/1998/Math/MathML">
<ci> FLUX_VALUE </ci>
</math>
<listOfParameters>
<parameter id="LOWER_BOUND" value="0" units="mmol_per_gDW_per_hr"/>
<parameter id="UPPER_BOUND" value="1000" units="mmol_per_gDW_per_hr"/>
<parameter id="FLUX_VALUE" value="0" units="mmol_per_gDW_per_hr"/>
<parameter id="OBJECTIVE_COEFFICIENT" value="0" units="mmol_per_gDW_per_hr"/>
</listOfParameters>
</kineticLaw>
</reaction>
<reaction id="BM0008" name="R90" reversible="false">
<notes>
 <body xmlns="http://www.w3.org/1999/xhtml">
<p>GENE_ASSOCIATION: (BioPigs)</p>
</body>
</notes>
<listOfReactants>
<speciesReference species="C06098_cyt" stoichiometry="0.113"/>
<speciesReference species="C08592_cyt" stoichiometry="0.098"/>
<speciesReference species="C02094_cyt" stoichiometry="0.134"/>
<speciesReference species="C14152_cyt" stoichiometry="0.001"/>
<speciesReference species="C02059_cyt" stoichiometry="0.067"/>
<speciesReference species="C14151_cyt" stoichiometry="0.009"/>
<speciesReference species="C05435_cyt" stoichiometry="0.063"/>
<speciesReference species="C05306_cyt" stoichiometry="0.827"/>
<speciesReference species="C02483_cyt" stoichiometry="0.001"/>
<speciesReference species="C02477_cyt" stoichiometry="0.010"/>
</listOfReactants>
<listOfProducts>
<speciesReference species="B8_cyt" stoichiometry="1"/>
</listOfProducts>
. <kineticLaw>
<math xmlns="http://www.w3.org/1998/Math/MathML">
<ci> FLUX_VALUE </ci>
</math>
<listOfParameters>
<parameter id="LOWER_BOUND" value="0" units="mmol_per_gDW_per_hr"/>
<parameter id="UPPER_BOUND" value="1000" units="mmol_per_gDW_per_hr"/>
<parameter id="FLUX_VALUE" value="0" units="mmol_per_gDW_per_hr"/>
<parameter id="OBJECTIVE_COEFFICIENT" value="0" units="mmol_per_gDW_per_hr"/>
</listOfParameters>
</kineticLaw>
</reaction>
<reaction id="AL0001" name="R66" reversible="false">
<notes>
 <body xmlns="http://www.w3.org/1999/xhtml">
<p>GENE_ASSOCIATION: (slr2072)</p>
</body>
</notes>
<listOfReactants>
<speciesReference species="C00188_cyt" stoichiometry="1"/>
</listOfReactants>
<listOfProducts>
<speciesReference species="C00014_cyt" stoichiometry="1"/>
<speciesReference species="C00109_cyt" stoichiometry="1"/>
</listOfProducts>
. <kineticLaw>
<math xmlns="http://www.w3.org/1998/Math/MathML">
<ci> FLUX_VALUE </ci>
</math>
<listOfParameters>
<parameter id="LOWER_BOUND" value="0" units="mmol_per_gDW_per_hr"/>
<parameter id="UPPER_BOUND" value="1000" units="mmol_per_gDW_per_hr"/>
<parameter id="FLUX_VALUE" value="0" units="mmol_per_gDW_per_hr"/>
<parameter id="OBJECTIVE_COEFFICIENT" value="0" units="mmol_per_gDW_per_hr"/>
</listOfParameters>
</kineticLaw>
</reaction>
<reaction id="IL0007" name="R299" reversible="false">
<notes>
 <body xmlns="http://www.w3.org/1999/xhtml">
<p>GENE_ASSOCIATION: (slr0452)</p>
</body>
</notes>
<listOfReactants>
<speciesReference species="C04039_cyt" stoichiometry="1"/>
</listOfReactants>
<listOfProducts>
<speciesReference species="C00001_cyt" stoichiometry="1"/>
<speciesReference species="C00141_cyt" stoichiometry="1"/>
</listOfProducts>
. <kineticLaw>
<math xmlns="http://www.w3.org/1998/Math/MathML">
<ci> FLUX_VALUE </ci>
</math>
<listOfParameters>
<parameter id="LOWER_BOUND" value="0" units="mmol_per_gDW_per_hr"/>
<parameter id="UPPER_BOUND" value="1000" units="mmol_per_gDW_per_hr"/>
<parameter id="FLUX_VALUE" value="0" units="mmol_per_gDW_per_hr"/>
<parameter id="OBJECTIVE_COEFFICIENT" value="0" units="mmol_per_gDW_per_hr"/>
</listOfParameters>
</kineticLaw>
</reaction>
<reaction id="PU0026" name="R575" reversible="false">
<notes>
 <body xmlns="http://www.w3.org/1999/xhtml">
<p>GENE_ASSOCIATION: (slr1722)</p>
</body>
</notes>
<listOfReactants>
<speciesReference species="C00003_cyt" stoichiometry="1"/>
<speciesReference species="C00001_cyt" stoichiometry="1"/>
<speciesReference species="C00130_cyt" stoichiometry="1"/>
</listOfReactants>
<listOfProducts>
<speciesReference species="C00655_cyt" stoichiometry="1"/>
<speciesReference species="C00004_cyt" stoichiometry="1"/>
<speciesReference species="C00080_cyt" stoichiometry="1"/>
</listOfProducts>
. <kineticLaw>
<math xmlns="http://www.w3.org/1998/Math/MathML">
<ci> FLUX_VALUE </ci>
</math>
<listOfParameters>
<parameter id="LOWER_BOUND" value="0" units="mmol_per_gDW_per_hr"/>
<parameter id="UPPER_BOUND" value="1000" units="mmol_per_gDW_per_hr"/>
<parameter id="FLUX_VALUE" value="0" units="mmol_per_gDW_per_hr"/>
<parameter id="OBJECTIVE_COEFFICIENT" value="0" units="mmol_per_gDW_per_hr"/>
</listOfParameters>
</kineticLaw>
</reaction>
<reaction id="GE0004_2" name="R156" reversible="true">
<notes>
 <body xmlns="http://www.w3.org/1999/xhtml">
<p>GENE_ASSOCIATION: (slr0051)</p>
</body>
</notes>
<listOfReactants>
<speciesReference species="C01353_cax" stoichiometry="1"/>
</listOfReactants>
<listOfProducts>
<speciesReference species="C00011_cax" stoichiometry="1"/>
<speciesReference species="C00001_cax" stoichiometry="1"/>
</listOfProducts>
. <kineticLaw>
<math xmlns="http://www.w3.org/1998/Math/MathML">
<ci> FLUX_VALUE </ci>
</math>
<listOfParameters>
<parameter id="LOWER_BOUND" value="-1000" units="mmol_per_gDW_per_hr"/>
<parameter id="UPPER_BOUND" value="1000" units="mmol_per_gDW_per_hr"/>
<parameter id="FLUX_VALUE" value="0" units="mmol_per_gDW_per_hr"/>
<parameter id="OBJECTIVE_COEFFICIENT" value="0" units="mmol_per_gDW_per_hr"/>
</listOfParameters>
</kineticLaw>
</reaction>
<reaction id="GS0011" name="R243" reversible="true">
<notes>
 <body xmlns="http://www.w3.org/1999/xhtml">
<p>GENE_ASSOCIATION: (slr0752)</p>
</body>
</notes>
<listOfReactants>
<speciesReference species="C00631_cyt" stoichiometry="1"/>
</listOfReactants>
<listOfProducts>
<speciesReference species="C00074_cyt" stoichiometry="1"/>
<speciesReference species="C00001_cyt" stoichiometry="1"/>
</listOfProducts>
. <kineticLaw>
<math xmlns="http://www.w3.org/1998/Math/MathML">
<ci> FLUX_VALUE </ci>
</math>
<listOfParameters>
<parameter id="LOWER_BOUND" value="-1000" units="mmol_per_gDW_per_hr"/>
<parameter id="UPPER_BOUND" value="1000" units="mmol_per_gDW_per_hr"/>
<parameter id="FLUX_VALUE" value="0" units="mmol_per_gDW_per_hr"/>
<parameter id="OBJECTIVE_COEFFICIENT" value="0" units="mmol_per_gDW_per_hr"/>
</listOfParameters>
</kineticLaw>
</reaction>
<reaction id="VS0002" name="R752" reversible="false">
<notes>
 <body xmlns="http://www.w3.org/1999/xhtml">
<p>GENE_ASSOCIATION: </p>
</body>
</notes>
<listOfReactants>
<speciesReference species="C00003_cyt" stoichiometry="1"/>
<speciesReference species="C03393_cyt" stoichiometry="1"/>
</listOfReactants>
<listOfProducts>
<speciesReference species="C06054_cyt" stoichiometry="1"/>
<speciesReference species="C00080_cyt" stoichiometry="1"/>
<speciesReference species="C00004_cyt" stoichiometry="1"/>
</listOfProducts>
. <kineticLaw>
<math xmlns="http://www.w3.org/1998/Math/MathML">
<ci> FLUX_VALUE </ci>
</math>
<listOfParameters>
<parameter id="LOWER_BOUND" value="0" units="mmol_per_gDW_per_hr"/>
<parameter id="UPPER_BOUND" value="1000" units="mmol_per_gDW_per_hr"/>
<parameter id="FLUX_VALUE" value="0" units="mmol_per_gDW_per_hr"/>
<parameter id="OBJECTIVE_COEFFICIENT" value="0" units="mmol_per_gDW_per_hr"/>
</listOfParameters>
</kineticLaw>
</reaction>
<reaction id="AG0017" name="R42" reversible="false">
<notes>
 <body xmlns="http://www.w3.org/1999/xhtml">
<p>GENE_ASSOCIATION: (slr1898)</p>
</body>
</notes>
<listOfReactants>
<speciesReference species="C00624_cyt" stoichiometry="1"/>
<speciesReference species="C00002_cyt" stoichiometry="1"/>
</listOfReactants>
<listOfProducts>
<speciesReference species="C04133_cyt" stoichiometry="1"/>
<speciesReference species="C00008_cyt" stoichiometry="1"/>
</listOfProducts>
. <kineticLaw>
<math xmlns="http://www.w3.org/1998/Math/MathML">
<ci> FLUX_VALUE </ci>
</math>
<listOfParameters>
<parameter id="LOWER_BOUND" value="0" units="mmol_per_gDW_per_hr"/>
<parameter id="UPPER_BOUND" value="1000" units="mmol_per_gDW_per_hr"/>
<parameter id="FLUX_VALUE" value="0" units="mmol_per_gDW_per_hr"/>
<parameter id="OBJECTIVE_COEFFICIENT" value="0" units="mmol_per_gDW_per_hr"/>
</listOfParameters>
</kineticLaw>
</reaction>
<reaction id="LI0013" name="R342" reversible="true">
<notes>
 <body xmlns="http://www.w3.org/1999/xhtml">
<p>GENE_ASSOCIATION: (sll5079)</p>
</body>
</notes>
<listOfReactants>
<speciesReference species="C00006_cyt" stoichiometry="1"/>
<speciesReference species="C05747_cyt" stoichiometry="1"/>
</listOfReactants>
<listOfProducts>
<speciesReference species="C05746_cyt" stoichiometry="1"/>
<speciesReference species="C00080_cyt" stoichiometry="1"/>
<speciesReference species="C00005_cyt" stoichiometry="1"/>
</listOfProducts>
. <kineticLaw>
<math xmlns="http://www.w3.org/1998/Math/MathML">
<ci> FLUX_VALUE </ci>
</math>
<listOfParameters>
<parameter id="LOWER_BOUND" value="-1000" units="mmol_per_gDW_per_hr"/>
<parameter id="UPPER_BOUND" value="1000" units="mmol_per_gDW_per_hr"/>
<parameter id="FLUX_VALUE" value="0" units="mmol_per_gDW_per_hr"/>
<parameter id="OBJECTIVE_COEFFICIENT" value="0" units="mmol_per_gDW_per_hr"/>
</listOfParameters>
</kineticLaw>
</reaction>
<reaction id="PU0030_2" name="R580" reversible="true">
<notes>
 <body xmlns="http://www.w3.org/1999/xhtml">
<p>GENE_ASSOCIATION: (sll1059)</p>
</body>
</notes>
<listOfReactants>
<speciesReference species="C00020_cyt" stoichiometry="1"/>
<speciesReference species="C00002_cyt" stoichiometry="1"/>
</listOfReactants>
<listOfProducts>
<speciesReference species="C00008_cyt" stoichiometry="2"/>
</listOfProducts>
. <kineticLaw>
<math xmlns="http://www.w3.org/1998/Math/MathML">
<ci> FLUX_VALUE </ci>
</math>
<listOfParameters>
<parameter id="LOWER_BOUND" value="-1000" units="mmol_per_gDW_per_hr"/>
<parameter id="UPPER_BOUND" value="1000" units="mmol_per_gDW_per_hr"/>
<parameter id="FLUX_VALUE" value="0" units="mmol_per_gDW_per_hr"/>
<parameter id="OBJECTIVE_COEFFICIENT" value="0" units="mmol_per_gDW_per_hr"/>
</listOfParameters>
</kineticLaw>
</reaction>
<reaction id="FO0005" name="R139" reversible="false">
<notes>
 <body xmlns="http://www.w3.org/1999/xhtml">
<p>GENE_ASSOCIATION: (slr1626)</p>
</body>
</notes>
<listOfReactants>
<speciesReference species="C04874_cyt" stoichiometry="1"/>
</listOfReactants>
<listOfProducts>
<speciesReference species="C01300_cyt" stoichiometry="1"/>
<speciesReference species="C00266_cyt" stoichiometry="1"/>
</listOfProducts>
. <kineticLaw>
<math xmlns="http://www.w3.org/1998/Math/MathML">
<ci> FLUX_VALUE </ci>
</math>
<listOfParameters>
<parameter id="LOWER_BOUND" value="0" units="mmol_per_gDW_per_hr"/>
<parameter id="UPPER_BOUND" value="1000" units="mmol_per_gDW_per_hr"/>
<parameter id="FLUX_VALUE" value="0" units="mmol_per_gDW_per_hr"/>
<parameter id="OBJECTIVE_COEFFICIENT" value="0" units="mmol_per_gDW_per_hr"/>
</listOfParameters>
</kineticLaw>
</reaction>
<reaction id="GS0017" name="R251" reversible="false">
<notes>
 <body xmlns="http://www.w3.org/1999/xhtml">
<p>GENE_ASSOCIATION: (slr2074)</p>
</body>
</notes>
<listOfReactants>
<speciesReference species="C00035_cyt" stoichiometry="1"/>
<speciesReference species="C00636_cyt" stoichiometry="1"/>
</listOfReactants>
<listOfProducts>
<speciesReference species="C00009_cyt" stoichiometry="1"/>
<speciesReference species="C00096_cyt" stoichiometry="1"/>
</listOfProducts>
. <kineticLaw>
<math xmlns="http://www.w3.org/1998/Math/MathML">
<ci> FLUX_VALUE </ci>
</math>
<listOfParameters>
<parameter id="LOWER_BOUND" value="0" units="mmol_per_gDW_per_hr"/>
<parameter id="UPPER_BOUND" value="1000" units="mmol_per_gDW_per_hr"/>
<parameter id="FLUX_VALUE" value="0" units="mmol_per_gDW_per_hr"/>
<parameter id="OBJECTIVE_COEFFICIENT" value="0" units="mmol_per_gDW_per_hr"/>
</listOfParameters>
</kineticLaw>
</reaction>
<reaction id="CP0015_3" name="R130" reversible="false">
<notes>
 <body xmlns="http://www.w3.org/1999/xhtml">
<p>GENE_ASSOCIATION: (sll1874)</p>
</body>
</notes>
<listOfReactants>
<speciesReference species="C00005_cyt" stoichiometry="1"/>
<speciesReference species="C00007_cyt" stoichiometry="1"/>
<speciesReference species="C11830_cyt" stoichiometry="1"/>
<speciesReference species="C00080_cyt" stoichiometry="1"/>
</listOfReactants>
<listOfProducts>
<speciesReference species="C00001_cyt" stoichiometry="2"/>
<speciesReference species="C11831_cyt" stoichiometry="1"/>
<speciesReference species="C00006_cyt" stoichiometry="1"/>
</listOfProducts>
. <kineticLaw>
<math xmlns="http://www.w3.org/1998/Math/MathML">
<ci> FLUX_VALUE </ci>
</math>
<listOfParameters>
<parameter id="LOWER_BOUND" value="0" units="mmol_per_gDW_per_hr"/>
<parameter id="UPPER_BOUND" value="1000" units="mmol_per_gDW_per_hr"/>
<parameter id="FLUX_VALUE" value="0" units="mmol_per_gDW_per_hr"/>
<parameter id="OBJECTIVE_COEFFICIENT" value="0" units="mmol_per_gDW_per_hr"/>
</listOfParameters>
</kineticLaw>
</reaction>
<reaction id="ME0007" name="R395" reversible="true">
<notes>
 <body xmlns="http://www.w3.org/1999/xhtml">
<p>GENE_ASSOCIATION: </p>
</body>
</notes>
<listOfReactants>
<speciesReference species="C00288_med" stoichiometry="1"/>
</listOfReactants>
<listOfProducts>
<speciesReference species="E50_med" stoichiometry="1"/>
<speciesReference species="C00080_med" stoichiometry="1"/>
</listOfProducts>
. <kineticLaw>
<math xmlns="http://www.w3.org/1998/Math/MathML">
<ci> FLUX_VALUE </ci>
</math>
<listOfParameters>
<parameter id="LOWER_BOUND" value="-1000" units="mmol_per_gDW_per_hr"/>
<parameter id="UPPER_BOUND" value="1000" units="mmol_per_gDW_per_hr"/>
<parameter id="FLUX_VALUE" value="0" units="mmol_per_gDW_per_hr"/>
<parameter id="OBJECTIVE_COEFFICIENT" value="0" units="mmol_per_gDW_per_hr"/>
</listOfParameters>
</kineticLaw>
</reaction>
<reaction id="HI0010_2" name="R292" reversible="false">
<notes>
 <body xmlns="http://www.w3.org/1999/xhtml">
<p>GENE_ASSOCIATION: (slr1848)</p>
</body>
</notes>
<listOfReactants>
<speciesReference species="C00001_cyt" stoichiometry="1"/>
<speciesReference species="C01929_cyt" stoichiometry="1"/>
<speciesReference species="C00003_cyt" stoichiometry="1"/>
</listOfReactants>
<listOfProducts>
<speciesReference species="C00004_cyt" stoichiometry="1"/>
<speciesReference species="C00080_cyt" stoichiometry="1"/>
<speciesReference species="C00135_cyt" stoichiometry="1"/>
</listOfProducts>
. <kineticLaw>
<math xmlns="http://www.w3.org/1998/Math/MathML">
<ci> FLUX_VALUE </ci>
</math>
<listOfParameters>
<parameter id="LOWER_BOUND" value="0" units="mmol_per_gDW_per_hr"/>
<parameter id="UPPER_BOUND" value="1000" units="mmol_per_gDW_per_hr"/>
<parameter id="FLUX_VALUE" value="0" units="mmol_per_gDW_per_hr"/>
<parameter id="OBJECTIVE_COEFFICIENT" value="0" units="mmol_per_gDW_per_hr"/>
</listOfParameters>
</kineticLaw>
</reaction>
<reaction id="PR0008_3" name="R468" reversible="false">
<notes>
 <body xmlns="http://www.w3.org/1999/xhtml">
<p>GENE_ASSOCIATION: (slr1743)</p>
</body>
</notes>
<listOfReactants>
<speciesReference species="C10385_tlm" stoichiometry="1"/>
<speciesReference species="C00004_cyt" stoichiometry="1"/>
<speciesReference species="C00080_cyt" stoichiometry="1"/>
</listOfReactants>
<listOfProducts>
<speciesReference species="C00003_cyt" stoichiometry="1"/>
<speciesReference species="C16695_tlm" stoichiometry="1"/>
</listOfProducts>
. <kineticLaw>
<math xmlns="http://www.w3.org/1998/Math/MathML">
<ci> FLUX_VALUE </ci>
</math>
<listOfParameters>
<parameter id="LOWER_BOUND" value="0" units="mmol_per_gDW_per_hr"/>
<parameter id="UPPER_BOUND" value="1000" units="mmol_per_gDW_per_hr"/>
<parameter id="FLUX_VALUE" value="0" units="mmol_per_gDW_per_hr"/>
<parameter id="OBJECTIVE_COEFFICIENT" value="0" units="mmol_per_gDW_per_hr"/>
</listOfParameters>
</kineticLaw>
</reaction>
<reaction id="AG0014" name="R38" reversible="false">
<notes>
 <body xmlns="http://www.w3.org/1999/xhtml">
<p>GENE_ASSOCIATION: (sll1883)</p>
</body>
</notes>
<listOfReactants>
<speciesReference species="C00437_cyt" stoichiometry="1"/>
<speciesReference species="C00025_cyt" stoichiometry="1"/>
</listOfReactants>
<listOfProducts>
<speciesReference species="C00077_cyt" stoichiometry="1"/>
<speciesReference species="C00624_cyt" stoichiometry="1"/>
</listOfProducts>
. <kineticLaw>
<math xmlns="http://www.w3.org/1998/Math/MathML">
<ci> FLUX_VALUE </ci>
</math>
<listOfParameters>
<parameter id="LOWER_BOUND" value="0" units="mmol_per_gDW_per_hr"/>
<parameter id="UPPER_BOUND" value="1000" units="mmol_per_gDW_per_hr"/>
<parameter id="FLUX_VALUE" value="0" units="mmol_per_gDW_per_hr"/>
<parameter id="OBJECTIVE_COEFFICIENT" value="0" units="mmol_per_gDW_per_hr"/>
</listOfParameters>
</kineticLaw>
</reaction>
<reaction id="HE0001" name="R273" reversible="false">
<notes>
 <body xmlns="http://www.w3.org/1999/xhtml">
<p>GENE_ASSOCIATION: (slr0839)</p>
</body>
</notes>
<listOfReactants>
<speciesReference species="C02191_cyt" stoichiometry="1"/>
<speciesReference species="C14818_cyt" stoichiometry="1"/>
</listOfReactants>
<listOfProducts>
<speciesReference species="C00032_cyt" stoichiometry="1"/>
<speciesReference species="C00080_cyt" stoichiometry="2"/>
</listOfProducts>
. <kineticLaw>
<math xmlns="http://www.w3.org/1998/Math/MathML">
<ci> FLUX_VALUE </ci>
</math>
<listOfParameters>
<parameter id="LOWER_BOUND" value="0" units="mmol_per_gDW_per_hr"/>
<parameter id="UPPER_BOUND" value="1000" units="mmol_per_gDW_per_hr"/>
<parameter id="FLUX_VALUE" value="0" units="mmol_per_gDW_per_hr"/>
<parameter id="OBJECTIVE_COEFFICIENT" value="0" units="mmol_per_gDW_per_hr"/>
</listOfParameters>
</kineticLaw>
</reaction>
<reaction id="PR0011" name="R474" reversible="false">
<notes>
 <body xmlns="http://www.w3.org/1999/xhtml">
<p>GENE_ASSOCIATION: (slr1136) and (slr1137) and (slr1138)</p>
</body>
</notes>
<listOfReactants>
<speciesReference species="C00080_cyt" stoichiometry="8"/>
<speciesReference species="C03025_pps" stoichiometry="4"/>
<speciesReference species="C00007_cyt" stoichiometry="1"/>
</listOfReactants>
<listOfProducts>
<speciesReference species="C00001_cyt" stoichiometry="2"/>
<speciesReference species="C03162_pps" stoichiometry="4"/>
<speciesReference species="C00080_pps" stoichiometry="4"/>
</listOfProducts>
. <kineticLaw>
<math xmlns="http://www.w3.org/1998/Math/MathML">
<ci> FLUX_VALUE </ci>
</math>
<listOfParameters>
<parameter id="LOWER_BOUND" value="0" units="mmol_per_gDW_per_hr"/>
<parameter id="UPPER_BOUND" value="1000" units="mmol_per_gDW_per_hr"/>
<parameter id="FLUX_VALUE" value="0" units="mmol_per_gDW_per_hr"/>
<parameter id="OBJECTIVE_COEFFICIENT" value="0" units="mmol_per_gDW_per_hr"/>
</listOfParameters>
</kineticLaw>
</reaction>
<reaction id="FO0011" name="R145" reversible="false">
<notes>
 <body xmlns="http://www.w3.org/1999/xhtml">
<p>GENE_ASSOCIATION: (slr1979)</p>
</body>
</notes>
<listOfReactants>
<speciesReference species="C00251_cyt" stoichiometry="1"/>
<speciesReference species="C00064_cyt" stoichiometry="1"/>
</listOfReactants>
<listOfProducts>
<speciesReference species="C00025_cyt" stoichiometry="1"/>
<speciesReference species="C11355_cyt" stoichiometry="1"/>
</listOfProducts>
. <kineticLaw>
<math xmlns="http://www.w3.org/1998/Math/MathML">
<ci> FLUX_VALUE </ci>
</math>
<listOfParameters>
<parameter id="LOWER_BOUND" value="0" units="mmol_per_gDW_per_hr"/>
<parameter id="UPPER_BOUND" value="1000" units="mmol_per_gDW_per_hr"/>
<parameter id="FLUX_VALUE" value="0" units="mmol_per_gDW_per_hr"/>
<parameter id="OBJECTIVE_COEFFICIENT" value="0" units="mmol_per_gDW_per_hr"/>
</listOfParameters>
</kineticLaw>
</reaction>
<reaction id="BM0005" name="R87" reversible="false">
<notes>
 <body xmlns="http://www.w3.org/1999/xhtml">
<p>GENE_ASSOCIATION: (BioLip)</p>
</body>
</notes>
<listOfReactants>
<speciesReference species="C06037_DGDG_cyt" stoichiometry="0.2650"/>
<speciesReference species="C03692_MGDG_cyt" stoichiometry="0.380"/>
<speciesReference species="C00344_PG_cyt" stoichiometry="0.1000"/>
<speciesReference species="C13508_SQDG_cyt" stoichiometry="0.2550"/>
</listOfReactants>
<listOfProducts>
<speciesReference species="B5_cyt" stoichiometry="1"/>
</listOfProducts>
. <kineticLaw>
<math xmlns="http://www.w3.org/1998/Math/MathML">
<ci> FLUX_VALUE </ci>
</math>
<listOfParameters>
<parameter id="LOWER_BOUND" value="0" units="mmol_per_gDW_per_hr"/>
<parameter id="UPPER_BOUND" value="1000" units="mmol_per_gDW_per_hr"/>
<parameter id="FLUX_VALUE" value="0" units="mmol_per_gDW_per_hr"/>
<parameter id="OBJECTIVE_COEFFICIENT" value="0" units="mmol_per_gDW_per_hr"/>
</listOfParameters>
</kineticLaw>
</reaction>
<reaction id="AG0026" name="R51" reversible="false">
<notes>
 <body xmlns="http://www.w3.org/1999/xhtml">
<p>GENE_ASSOCIATION: (sll1499)</p>
</body>
</notes>
<listOfReactants>
<speciesReference species="C00138_cyt" stoichiometry="2"/>
<speciesReference species="C00080_cyt" stoichiometry="2"/>
<speciesReference species="C00026_cyt" stoichiometry="1"/>
<speciesReference species="C00064_cyt" stoichiometry="1"/>
</listOfReactants>
<listOfProducts>
<speciesReference species="C00025_cyt" stoichiometry="2"/>
<speciesReference species="C00139_cyt" stoichiometry="2"/>
</listOfProducts>
. <kineticLaw>
<math xmlns="http://www.w3.org/1998/Math/MathML">
<ci> FLUX_VALUE </ci>
</math>
<listOfParameters>
<parameter id="LOWER_BOUND" value="0" units="mmol_per_gDW_per_hr"/>
<parameter id="UPPER_BOUND" value="1000" units="mmol_per_gDW_per_hr"/>
<parameter id="FLUX_VALUE" value="0" units="mmol_per_gDW_per_hr"/>
<parameter id="OBJECTIVE_COEFFICIENT" value="0" units="mmol_per_gDW_per_hr"/>
</listOfParameters>
</kineticLaw>
</reaction>
<reaction id="PR0008_2" name="R467" reversible="false">
<notes>
 <body xmlns="http://www.w3.org/1999/xhtml">
<p>GENE_ASSOCIATION: (slr0851)</p>
</body>
</notes>
<listOfReactants>
<speciesReference species="C00004_cyt" stoichiometry="1"/>
<speciesReference species="C00080_cyt" stoichiometry="1"/>
<speciesReference species="C10385_tlm" stoichiometry="1"/>
</listOfReactants>
<listOfProducts>
<speciesReference species="C00003_cyt" stoichiometry="1"/>
<speciesReference species="C16695_tlm" stoichiometry="1"/>
</listOfProducts>
. <kineticLaw>
<math xmlns="http://www.w3.org/1998/Math/MathML">
<ci> FLUX_VALUE </ci>
</math>
<listOfParameters>
<parameter id="LOWER_BOUND" value="0" units="mmol_per_gDW_per_hr"/>
<parameter id="UPPER_BOUND" value="1000" units="mmol_per_gDW_per_hr"/>
<parameter id="FLUX_VALUE" value="0" units="mmol_per_gDW_per_hr"/>
<parameter id="OBJECTIVE_COEFFICIENT" value="0" units="mmol_per_gDW_per_hr"/>
</listOfParameters>
</kineticLaw>
</reaction>
<reaction id="GM0013" name="R200" reversible="false">
<notes>
 <body xmlns="http://www.w3.org/1999/xhtml">
<p>GENE_ASSOCIATION: (slr0214)</p>
</body>
</notes>
<listOfReactants>
<speciesReference species="C00856_cyt_b" stoichiometry="1"/>
<speciesReference species="C00019_cyt" stoichiometry="1"/>
</listOfReactants>
<listOfProducts>
<speciesReference species="C00021_cyt" stoichiometry="1"/>
<speciesReference species="C02967_cyt_b" stoichiometry="1"/>
</listOfProducts>
. <kineticLaw>
<math xmlns="http://www.w3.org/1998/Math/MathML">
<ci> FLUX_VALUE </ci>
</math>
<listOfParameters>
<parameter id="LOWER_BOUND" value="0" units="mmol_per_gDW_per_hr"/>
<parameter id="UPPER_BOUND" value="1000" units="mmol_per_gDW_per_hr"/>
<parameter id="FLUX_VALUE" value="0" units="mmol_per_gDW_per_hr"/>
<parameter id="OBJECTIVE_COEFFICIENT" value="0" units="mmol_per_gDW_per_hr"/>
</listOfParameters>
</kineticLaw>
</reaction>
<reaction id="HI0004" name="R283" reversible="false">
<notes>
 <body xmlns="http://www.w3.org/1999/xhtml">
<p>GENE_ASSOCIATION: (slr0652)</p>
</body>
</notes>
<listOfReactants>
<speciesReference species="C04896_cyt" stoichiometry="1"/>
</listOfReactants>
<listOfProducts>
<speciesReference species="C04916_cyt" stoichiometry="1"/>
</listOfProducts>
. <kineticLaw>
<math xmlns="http://www.w3.org/1998/Math/MathML">
<ci> FLUX_VALUE </ci>
</math>
<listOfParameters>
<parameter id="LOWER_BOUND" value="0" units="mmol_per_gDW_per_hr"/>
<parameter id="UPPER_BOUND" value="1000" units="mmol_per_gDW_per_hr"/>
<parameter id="FLUX_VALUE" value="0" units="mmol_per_gDW_per_hr"/>
<parameter id="OBJECTIVE_COEFFICIENT" value="0" units="mmol_per_gDW_per_hr"/>
</listOfParameters>
</kineticLaw>
</reaction>
<reaction id="PT0002" name="R513" reversible="false">
[truncated: 511,749 more chars]
