# Supplementary material for: A Computational Analysis of Stoichiometric Constraints and Trade-Offs in Cyanobacterial Biofuel Production
Source: Front Bioeng Biotechnol. 2015 Apr 20;3:47. doi: 10.3389/fbioe.2015.00047 (PMC4403605; doi:10.3389/fbioe.2015.00047)
Supplement: Supplementary file 1 [file datasheet_1.zip › Knoop2015_Supplement_revised/Results_Transition_Analysis_Supplementary_File2.xls]

## Sheet: overview
Supplementary file
This file contains the results of the simulations for the transition from growth to product synthesis.
Shown are the minimal and maximal flux values which are feasible for a given ratio of product to biomass synthesis.
The given ratio is shown in the first rows of each sheet and the description of each specific reaction is shown in the last column

## Sheet: ethanol
biomass	1		0.9		0.8		0.7		0.6		0.5		0.4		0.3		0.2		0.1		0
product	0		0.1		0.2		0.3		0.4		0.5		0.6		0.7		0.8		0.9		1
reaction ID	min	max	min	max	min	max	min	max	min	max	min	max	min	max	min	max	min	max	min	max	min	max	reaction
AA0001	-0.00533202	-0.00533202	-0.00479882	-0.00479882	-0.00426561	-0.00426561	-0.00373241	-0.00373241	-0.00319921	-0.00319921	-0.00266601	-0.00266601	-0.00213281	-0.00213281	-0.00159961	-0.00159961	-0.0010664	-0.0010664	-0.000533202	-0.000533202	-5.68434e-13	0	R1 REACTION: L-Phenylalanine_[cyt] + 2-Oxoglutarate_[cyt] <=> Phenylpyruvate_[cyt] + L-Glutamate_[cyt]
AA0002	-0.00388051	-0.00388051	-0.00349246	-0.00349246	-0.00310441	-0.00310441	-0.00271636	-0.00271636	-0.00232831	-0.00232831	-0.00194026	-0.00194026	-0.00155221	-0.00155221	-0.00116415	-0.00116415	-0.000776103	-0.000776103	-0.000388051	-0.000388051	-4.54747e-13	0	R2 REACTION: L-Tyrosine_[cyt] + 2-Oxoglutarate_[cyt] <=> 3-(4-Hydroxyphenyl)pyruvate_[cyt] + L-Glutamate_[cyt]
AA0003	0.0113702	0.0113702	0.0102331	0.0102331	0.00909612	0.00909612	0.00795911	0.00795911	0.00682209	0.00682209	0.00568508	0.00568508	0.00454806	0.00454806	0.00341105	0.00341105	0.00227403	0.00227403	0.00113702	0.00113702	0	4.3801e-12	R3 REACTION: Phosphoenolpyruvate_[cyt] + D-Erythrose 4-phosphate_[cyt] + H2O_[cyt] => 2-Dehydro-3-deoxy-D-arabino-heptonate 7-phosphate_[cyt] + Orthophosphate_[cyt]
AA0004	0.0113702	0.0113702	0.0102331	0.0102331	0.00909612	0.00909612	0.00795911	0.00795911	0.00682209	0.00682209	0.00568508	0.00568508	0.00454806	0.00454806	0.00341105	0.00341105	0.00227403	0.00227403	0.00113702	0.00113702	0	4.3801e-12	R4 REACTION: 2-Dehydro-3-deoxy-D-arabino-heptonate 7-phosphate_[cyt] => 3-Dehydroquinate_[cyt] + Orthophosphate_[cyt]
AA0005	0.0113702	0.0113702	0.0102331	0.0102331	0.00909612	0.00909612	0.00795911	0.00795911	0.00682209	0.00682209	0.00568508	0.00568508	0.00454806	0.00454806	0.00341105	0.00341105	0.00227403	0.00227403	0.00113702	0.00113702	0	4.43379e-12	R5 REACTION: 3-Dehydroquinate_[cyt] <=> 3-Dehydroshikimate_[cyt] + H2O_[cyt]
AA0006	-0.0113702	-0.0113702	-0.0102331	-0.0102331	-0.00909612	-0.00909612	-0.00795911	-0.00795911	-0.00682209	-0.00682209	-0.00568508	-0.00568508	-0.00454806	-0.00454806	-0.00341105	-0.00341105	-0.00227403	-0.00227403	-0.00113702	-0.00113702	-4.43379e-12	0	R6 REACTION: Shikimate_[cyt] + NADP+_[cyt] <=> 3-Dehydroshikimate_[cyt] + NADPH_[cyt] + H+_[cyt]
AA0007	0.0113702	0.0113702	0.0102331	0.0102331	0.00909612	0.00909612	0.00795911	0.00795911	0.00682209	0.00682209	0.00568508	0.00568508	0.00454806	0.00454806	0.00341105	0.00341105	0.00227403	0.00227403	0.00113702	0.00113702	0	4.3801e-12	R7 REACTION: ATP_[cyt] + Shikimate_[cyt] => ADP_[cyt] + Shikimate 3-phosphate_[cyt]
AA0008	0.0113702	0.0113702	0.0102331	0.0102331	0.00909612	0.00909612	0.00795911	0.00795911	0.00682209	0.00682209	0.00568508	0.00568508	0.00454806	0.00454806	0.00341105	0.00341105	0.00227403	0.00227403	0.00113702	0.00113702	0	4.43379e-12	R8 REACTION: Phosphoenolpyruvate_[cyt] + Shikimate 3-phosphate_[cyt] <=> Orthophosphate_[cyt] + 5-O-(1-Carboxyvinyl)-3-phosphoshikimate_[cyt]
AA0009	0.0113702	0.0113702	0.0102331	0.0102331	0.00909612	0.00909612	0.00795911	0.00795911	0.00682209	0.00682209	0.00568508	0.00568508	0.00454806	0.00454806	0.00341105	0.00341105	0.00227403	0.00227403	0.00113702	0.00113702	0	4.3801e-12	R9 REACTION: 5-O-(1-Carboxyvinyl)-3-phosphoshikimate_[cyt] => Chorismate_[cyt] + Orthophosphate_[cyt]
AA0010	0	1.52779e-11	0	0.0018559	0	0.00164968	0	0.00144347	0	0.00123726	0	0.00103105	0	0.000824842	0	0.000618632	0	0.000412421	0	0.000206211	0	2.1585e-13	R10 REACTION: Chorismate_[cyt] + L-Glutamine_[cyt] => Anthranilate_[cyt] + Pyruvate_[cyt] + L-Glutamate_[cyt]
AA0011	0.00206211	0.00206211	0	0.0018559	0	0.00164968	0	0.00144347	0	0.00123726	0	0.00103105	0	0.000824842	0	0.000618632	0	0.000412421	0	0.000206211	0	2.70823e-13	R11 REACTION: Chorismate_[cyt] + NH3_[cyt] => Anthranilate_[cyt] + Pyruvate_[cyt] + H2O_[cyt]
AA0012	0.00206211	0.00206211	0.0018559	0.0018559	0.00164968	0.00164968	0.00144347	0.00144347	0.00123726	0.00123726	0.00103105	0.00103105	0.000824842	0.000824842	0.000618632	0.000618632	0.000412421	0.000412421	0.000206211	0.000206211	0	2.18907e-13	R12 REACTION: N-(5-Phospho-D-ribosyl)anthranilate_[cyt] + Diphosphate_[cyt] <= Anthranilate_[cyt] + 5-Phospho-alpha-D-ribose 1-diphosphate_[cyt]
AA0013	0.00206211	0.00206211	0.0018559	0.0018559	0.00164968	0.00164968	0.00144347	0.00144347	0.00123726	0.00123726	0.00103105	0.00103105	0.000824842	0.000824842	0.000618632	0.000618632	0.000412421	0.000412421	0.000206211	0.000206211	0	2.18907e-13	R13 REACTION: N-(5-Phospho-D-ribosyl)anthranilate_[cyt] => 1-(2-Carboxyphenylamino)-1'-deoxy-D-ribulose 5'-phosphate_[cyt]
AA0014	0.00206211	0.00206211	0.0018559	0.0018559	0.00164968	0.00164968	0.00144347	0.00144347	0.00123726	0.00123726	0.00103105	0.00103105	0.000824842	0.000824842	0.000618632	0.000618632	0.000412421	0.000412421	0.000206211	0.000206211	0	2.18907e-13	R14 REACTION: 1-(2-Carboxyphenylamino)-1'-deoxy-D-ribulose 5'-phosphate_[cyt] => Indoleglycerol phosphate_[cyt] + CO2_[cyt] + H2O_[cyt]
AA0015	0	0.00206211	0	0.0018559	0	0.00164968	0	0.00144347	0	0.00123726	0	0.00103105	0	0.000824842	0	0.000618632	0	0.000412421	0	0.000206211	0	2.22884e-13	R15 REACTION: Indoleglycerol phosphate_[cyt] => Indole_[cyt] + D-Glyceraldehyde 3-phosphate_[cyt]
AA0016	0	0.00206211	0	0.0018559	0	0.00164968	0	0.00144347	0	0.00123726	0	0.00103105	0	0.000824842	0	0.000618632	0	0.000412421	0	0.000206211	0	2.18907e-13	R16 REACTION: L-Serine_[cyt] + Indoleglycerol phosphate_[cyt] => L-Tryptophan_[cyt] + D-Glyceraldehyde 3-phosphate_[cyt] + H2O_[cyt]
AA0017	0	0.00206211	0	0.0018559	0	0.00164968	0	0.00144347	0	0.00123726	0	0.00103105	0	0.000824842	0	0.000618632	0	0.000412421	0	0.000206211	0	2.27374e-13	R17 REACTION: L-Serine_[cyt] + Indole_[cyt] <=> L-Tryptophan_[cyt] + H2O_[cyt]
AA0018	0.00922733	0.00922733	0.0083046	0.0083046	0.00738186	0.00738186	0.00645913	0.00645913	0.0055364	0.0055364	0.00461367	0.00461367	0.00369093	0.00369093	0.0027682	0.0027682	0.00184547	0.00184547	0.000922733	0.000922733	0	1.02318e-12	R18 REACTION: Chorismate_[cyt] <=> Prephenate_[cyt]
AA0019	0.00533202	0.00533202	0.00479882	0.00479882	0.00426561	0.00426561	0.00373241	0.00373241	0.00319921	0.00319921	0.00266601	0.00266601	0.00213281	0.00213281	0.00159961	0.00159961	0.0010664	0.0010664	0.000533202	0.000533202	0	5.66032e-13	R19 REACTION: Prephenate_[cyt] => Phenylpyruvate_[cyt] + H2O_[cyt] + CO2_[cyt]
AA0020	0.00389531	0.00389531	0.00350578	0.00350578	0.00311625	0.00311625	0.00272672	0.00272672	0.00233719	0.00233719	0.00194766	0.00194766	0.00155813	0.00155813	0.00116859	0.00116859	0.000779063	0.000779063	0.000389531	0.000389531	0	4.12804e-13	R20 REACTION: Prephenate_[cyt] + NAD+_[cyt] => 3-(4-Hydroxyphenyl)pyruvate_[cyt] + CO2_[cyt] + NADH_[cyt] + H+_[cyt]
AG0001	-0.0146773	0	-0.0783461	0	-0.200506	0	-0.322666	0	-0.444826	0	-0.566986	0	-0.689146	0	-0.811306	0	-0.933466	0	-1.05563	0	-1.17779	0	R21 REACTION: N-Acetylornithine_[cyt] + 2-Oxoglutarate_[cyt] <=> N-Acetyl-L-glutamate 5-semialdehyde_[cyt] + L-Glutamate_[cyt]
AG0002	0	-9.93977e-12	0	0.0651365	0	0.188764	0	0.312392	0	0.43602	0	0.559648	0	0.683275	0	0.806903	0	0.930531	0	1.05416	0	1.17779	R22 REACTION: 2 L-Glutamate_[cyt] + NAD+_[cyt] <= L-Glutamine_[cyt] + 2-Oxoglutarate_[cyt] + NADH_[cyt] + H+_[cyt]
AG0003	0.0413467	0.0413467	0.037212	0.102348	0.0330774	0.221842	0.0289427	0.341335	0.024808	0.460828	0.0206733	0.580321	0.0165387	0.699814	0.012404	0.819307	0.00826934	0.9388	0.00413467	1.05829	0	1.17779	R23 REACTION: ATP_[cyt] + L-Glutamate_[cyt] + NH3_[cyt] => ADP_[cyt] + Orthophosphate_[cyt] + L-Glutamine_[cyt]
AG0004	0	-2.69438e-11	0	0.0651365	0	0.188764	0	0.312392	0	0.43602	0	0.559648	0	0.683275	0	0.806903	0	0.930531	0	1.05416	0	1.17779	R24 REACTION: L-Glutamine_[cyt] + H2O_[cyt] => L-Glutamate_[cyt] + NH3_[cyt]
AG0005	-1000	999.806	-1000	999.89	-1000	1000	-1000	1000	-1000	1000	-1000	1000	-1000	1000	-1000	1000	-1000	1000	-1000	1000	-1000	1000	R25 REACTION: L-Glutamate_[cyt] + NADP+_[cyt] + H2O_[cyt] <=> 2-Oxoglutarate_[cyt] + NH3_[cyt] + NADPH_[cyt] + H+_[cyt]
AG0006	0	0.0146773	0	0.0783461	0	0.200506	0	0.322666	0	0.444826	0	0.566986	0	0.689146	0	0.811306	0	0.933466	0	1.05563	0	1.17779	R26 REACTION: ATP_[cyt] + L-Glutamate_[cyt] => ADP_[cyt] + L-Glutamyl 5-phosphate_[cyt]
AG0007	0	0.0146773	0	0.0783461	0	0.200506	0	0.322666	0	0.444826	0	0.566986	0	0.689146	0	0.811306	0	0.933466	0	1.05563	0	1.17779	R27 REACTION: L-Glutamate 5-semialdehyde_[cyt] + Orthophosphate_[cyt] + NADP+_[cyt] <= L-Glutamyl 5-phosphate_[cyt] + NADPH_[cyt] + H+_[cyt]
AG0008	0	-8.18056e-12	0	0.0651365	0	0.188764	0	0.312392	0	0.43602	0	0.559648	0	0.683275	0	0.806903	0	0.930531	0	1.05416	0	1.17779	R28 REACTION: L-Glutamate 5-semialdehyde_[cyt] + NAD+_[cyt] + H2O_[cyt] => L-Glutamate_[cyt] + NADH_[cyt] + H+_[cyt]
AG0009	0	-1.18789e-11	0	0.0651365	0	0.188764	0	0.312392	0	0.43602	0	0.559648	0	0.683275	0	0.806903	0	0.930531	0	1.05416	0	1.17779	R29 REACTION: (S)-1-Pyrroline-5-carboxylate_[cyt] + NAD+_[cyt] + 2 H2O_[cyt] => L-Glutamate_[cyt] + NADH_[cyt] + H+_[cyt]
AG0010	0	-1.33433e-11	0	2.33365e-10	0	1.00378e-10	0	1.38811e-09	0	1.27054e-09	0	1.13188e-09	0	9.82805e-10	0	8.50903e-10	0	6.74505e-10	0	5.43408e-10	0	4.00035e-10	R30 REACTION: L-Proline_[cyt] + PQ_[tlm] => (S)-1-Pyrroline-5-carboxylate_[cyt] + PQH2_[tlm]
AG0011	0	0	0	9.91025e-11	0	4.15517e-11	0	5.86073e-10	0	5.36265e-10	0	4.77985e-10	0	4.15347e-10	0	3.60066e-10	0	2.84197e-10	0	2.23643e-10	0	1.68914e-10	R31 REACTION: L-Proline_[cyt] + PQ_[cym] => (S)-1-Pyrroline-5-carboxylate_[cyt] + PQH2_[cym]
AG0012	0.00681968	0.00681968	0.00613771	0.00613771	0.00545574	0.00545574	0.00477378	0.00477378	0.00409181	0.00409181	0.00340984	0.00340984	0.00272787	0.00272787	0.0020459	0.0020459	0.00136394	0.00136394	0.000681968	0.000681969	0	4.0016e-10	R32 REACTION: L-Proline_[cyt] + NADP+_[cyt] <= (S)-1-Pyrroline-5-carboxylate_[cyt] + NADPH_[cyt] + H+_[cyt]
AG0013	0	-1.30887e-11	0	0.039173	0	0.100253	0	0.161333	0	0.222413	0	0.283493	0	0.344573	0	0.405653	0	0.466733	0	0.527813	0	0.588893	R33 REACTION: Acetyl-CoA_[cyt] + L-Glutamate_[cyt] => CoA_[cyt] + N-Acetyl-L-glutamate_[cyt]
AG0014	0	0.0146773	0	0.0783461	0	0.200506	0	0.322666	0	0.444826	0	0.566986	0	0.689146	0	0.811306	0	0.933466	0	1.05563	0	1.17779	R34 REACTION: N-Acetylornithine_[cyt] + L-Glutamate_[cyt] => L-Ornithine_[cyt] + N-Acetyl-L-glutamate_[cyt]
AG0015	0	-1.31877e-11	0	0.039173	0	0.100253	0	0.161333	0	0.222413	0	0.283493	0	0.344573	0	0.405653	0	0.466733	0	0.527813	0	0.588893	R35 REACTION: N-Acetylornithine_[cyt] + H2O_[cyt] <=> Acetate_[cyt] + L-Ornithine_[cyt]
AG0016	-0.00681968	-0.00681968	-0.0712742	-0.00613771	-0.19422	-0.00545574	-0.317166	-0.00477378	-0.440112	-0.00409181	-0.563057	-0.00340984	-0.686003	-0.00272787	-0.808949	-0.0020459	-0.931895	-0.00136394	-1.05484	-0.000681968	-1.17779	8.75389e-12	R36 REACTION: (S)-1-Pyrroline-5-carboxylate_[cyt] + H2O_[cyt] <=> L-Glutamate 5-semialdehyde_[cyt]
AG0017	0	0.0146773	0	0.0783461	0	0.200506	0	0.322666	0	0.444826	0	0.566986	0	0.689146	0	0.811306	0	0.933466	0	1.05563	0	1.17779	R37 REACTION: ATP_[cyt] + N-Acetyl-L-glutamate_[cyt] => ADP_[cyt] + N-Acetyl-L-glutamate 5-phosphate_[cyt]
AG0018	-0.0146773	0	-0.0783461	0	-0.200506	0	-0.322666	0	-0.444826	0	-0.566986	0	-0.689146	0	-0.811306	0	-0.933466	0	-1.05563	0	-1.17779	0	R38 REACTION: N-Acetyl-L-glutamate 5-semialdehyde_[cyt] + Orthophosphate_[cyt] + NADP+_[cyt] <=> N-Acetyl-L-glutamate 5-phosphate_[cyt] + NADPH_[cyt] + H+_[cyt]
AG0019	0.00785766	0.00785766	0.0070719	0.0070719	0.00628613	0.00628613	0.00550037	0.00550037	0.0047146	0.0047146	0.00392883	0.00392883	0.00314307	0.00314307	0.0023573	0.0023573	0.00157153	0.00157153	0.000785766	0.000785767	0	8.60609e-11	R39 REACTION: Carbamoyl phosphate_[cyt] + L-Ornithine_[cyt] <=> Orthophosphate_[cyt] + L-Citrulline_[cyt]
AG0020	0.00785766	0.00785766	0.0070719	0.0722084	0.00628613	0.19505	0.00550037	0.317892	0.0047146	0.440734	0.00392883	0.563576	0.00314307	0.686418	0.0023573	0.80926	0.00157153	0.932102	0.000785766	1.05494	0	1.17779	R40 REACTION: N-(L-Arginino)succinate_[cyt] => Fumarate_[cyt] + L-Arginine_[cyt]
AG0021	0.00785766	0.00785766	0.0070719	0.0722084	0.00628613	0.19505	0.00550037	0.317892	0.0047146	0.440734	0.00392883	0.563576	0.00314307	0.686418	0.0023573	0.80926	0.00157153	0.932102	0.000785766	1.05494	0	1.17779	R41 REACTION: ATP_[cyt] + L-Citrulline_[cyt] + L-Aspartate_[cyt] => AMP_[cyt] + Diphosphate_[cyt] + N-(L-Arginino)succinate_[cyt]
AG0022	0	0	0	0.0325682	0	0.0943821	0	0.156196	0	0.21801	0	0.279824	0	0.341638	0	0.403452	0	0.465265	0	0.527079	0	0.588893	R42 REACTION: 2 ATP_[cyt] + L-Glutamine_[cyt] + HCO3-_[cyt] + H2O_[cyt] + H+_[cyt] => 2 ADP_[cyt] + Orthophosphate_[cyt] + L-Glutamate_[cyt] + Carbamoyl phosphate_[cyt]
AG0023	0.0170768	0.0170768	-0.0171991	0.0153691	-0.0807207	0.0136615	-0.144242	0.0119538	-0.207764	0.0102461	-0.271285	0.00853841	-0.334807	0.00683073	-0.398328	0.00512305	-0.46185	0.00341537	-0.525372	0.00170768	-0.588893	8.57199e-11	R43 REACTION: ATP_[cyt] + NH3_[cyt] + CO2_[cyt] <=> ADP_[cyt] + Carbamoyl phosphate_[cyt]
AG0024	0.259202	0.259202	0.233282	0.233282	0.207362	0.207362	0.181441	0.181441	0.155521	0.155521	0.129601	0.129601	0.103681	0.103681	0.0777606	0.0777606	0.0518404	0.0518404	0.0259202	0.0259202	0	2.37263e-11	R44 REACTION: Nitrite_[cyt] + H2O_[cyt] + 2 Oxidized ferredoxin_[cyt] <= Nitrate_[cyt] + 2 Reduced ferredoxin_[cyt] + 2 H+_[cyt]
AG0025	0.259202	0.259202	0.233282	0.233282	0.207362	0.207362	0.181441	0.181441	0.155521	0.155521	0.129601	0.129601	0.103681	0.103681	0.0777606	0.0777606	0.0518404	0.0518404	0.0259202	0.0259202	0	2.37263e-11	R45 REACTION: NH3_[cyt] + 2 H2O_[cyt] + 6 Oxidized ferredoxin_[cyt] <= Nitrite_[cyt] + 6 Reduced ferredoxin_[cyt] + 7 H+_[cyt]
AG0026	0	-9.93977e-12	0	0.0651365	0	0.188764	0	0.312392	0	0.43602	0	0.559648	0	0.683275	0	0.806903	0	0.930531	0	1.05416	0	1.17779	R46 REACTION: 2 L-Glutamate_[cyt] + 2 Oxidized ferredoxin_[cyt] <= L-Glutamine_[cyt] + 2-Oxoglutarate_[cyt] + 2 Reduced ferredoxin_[cyt] + 2 H+_[cyt]
AG0027	0	-1.09157e-11	0	0.0651365	0	0.188764	0	0.312392	0	0.43602	0	0.559648	0	0.683275	0	0.806903	0	0.930531	0	1.05416	0	1.17779	R47 REACTION: L-Arginine_[cyt] + H2O_[cyt] => L-Citrulline_[cyt] + NH3_[cyt]
AG0028	-0.00785766	0.00681968	-0.0070719	0.0712742	-0.00628613	0.19422	-0.00550037	0.317166	-0.0047146	0.440112	-0.00392883	0.563057	-0.00314307	0.686003	-0.0023573	0.808949	-0.00157153	0.931895	-0.000785767	1.05484	-8.57199e-11	1.17779	R48 REACTION: L-Ornithine_[cyt] + 2-Oxoglutarate_[cyt] <=> L-Glutamate 5-semialdehyde_[cyt] + L-Glutamate_[cyt]
AG0029	0	-4.61759e-13	0	5.2883e-11	0	2.12485e-11	0	3.00924e-10	0	2.68929e-10	0	2.41217e-10	0	2.10126e-10	0	1.78997e-10	0	1.43461e-10	0	1.12563e-10	0	8.57379e-11	R49 REACTION: L-Arginine_[cyt] + PQ_[tlm] + H2O_[cyt] => 5-Guanidino-2-oxopentanoate_[cyt] + NH3_[cyt] + PQH2_[tlm]
AG0030	0	-7.86978e-13	0	4.16392e-11	0	1.37877e-11	0	2.33935e-10	0	2.07635e-10	0	1.8674e-10	0	1.65896e-10	0	1.37852e-10	0	1.11124e-10	0	8.80583e-11	0	6.62493e-11	R50 REACTION: L-Arginine_[cyt] + PQ_[cym] + H2O_[cyt] => 5-Guanidino-2-oxopentanoate_[cyt] + NH3_[cyt] + PQH2_[cym]
AG0031	0	8.9127e-13	0	5.50222e-11	0	2.06447e-11	0	3.03279e-10	0	2.74255e-10	0	2.37657e-10	0	2.05527e-10	0	1.81486e-10	0	1.47553e-10	0	1.15521e-10	0	8.58267e-11	R51 REACTION: 5-Guanidino-2-oxopentanoate_[cyt] + H2O2_[cyt] => 4-Guanidinobutanoate_[cyt] + CO2_[cyt] + H2O_[cyt]
AG0032	0	8.9127e-13	0	5.50222e-11	0	2.06447e-11	0	3.03279e-10	0	2.74255e-10	0	2.37657e-10	0	2.05527e-10	0	1.81486e-10	0	1.47553e-10	0	1.15521e-10	0	8.58267e-11	R52 REACTION: 4-Guanidinobutanoate_[cyt] + H2O_[cyt] => 4-Aminobutanoate_[cyt] + Urea_[cyt]
AG0033	0.00115582	0.00115582	0.00104024	0.00104024	0.000924655	0.000924655	0.000809073	0.000809074	0.000693492	0.000693492	0.00057791	0.00057791	0.000462328	0.000462328	0.000346746	0.000346746	0.000231164	0.000231164	0.000115582	0.000115582	0	8.56792e-11	R53 REACTION: Urea_[cyt] + H2O_[cyt] => CO2_[cyt] + 2 NH3_[cyt]
AG0034	0	0	0	4.37817e-11	0	3.24721e-11	0	2.1334e-10	0	2.04574e-10	0	1.85077e-10	0	1.61329e-10	0	1.36168e-10	0	1.13366e-10	0	8.82595e-11	0	6.54848e-11	R54 REACTION: L-Proline_[cyt] + 2-Oxoglutarate_[cyt] + Oxygen_[cyt] => trans-4-Hydroxy-L-proline_[cyt] + Succinate_[cyt] + CO2_[cyt]
AG0035	0	0	0	4.37817e-11	0	3.24721e-11	0	2.1334e-10	0	2.04574e-10	0	1.85077e-10	0	1.61329e-10	0	1.36168e-10	0	1.13366e-10	0	8.82595e-11	0	6.54848e-11	R55 REACTION: trans-4-Hydroxy-L-proline_[cyt] + NADP+_[cyt] => L-1-Pyrroline-3-hydroxy-5-carboxylate_[cyt] + NADPH_[cyt] + H+_[cyt]
AG0036	0	0	0	4.37817e-11	0	3.24721e-11	0	2.1334e-10	0	2.04574e-10	0	1.85077e-10	0	1.61329e-10	0	1.36168e-10	0	1.13366e-10	0	8.82595e-11	0	6.54848e-11	R56 REACTION: L-1-Pyrroline-3-hydroxy-5-carboxylate_[cyt] + NAD+_[cyt] + 2 H2O_[cyt] => L-erythro-4-Hydroxyglutamate_[cyt] + NADH_[cyt] + H+_[cyt]
AG0037	0	0	0	4.37694e-11	0	3.25144e-11	0	2.1339e-10	0	2.04523e-10	0	1.85082e-10	0	1.61322e-10	0	1.36197e-10	0	1.13346e-10	0	8.8221e-11	0	6.54836e-11	R57 REACTION: L-erythro-4-Hydroxyglutamate_[cyt] + 2-Oxoglutarate_[cyt] <=> D-4-Hydroxy-2-oxoglutarate_[cyt] + L-Glutamate_[cyt]
AG0038	0	0	0	4.37817e-11	0	3.24721e-11	0	2.1334e-10	0	2.04574e-10	0	1.85077e-10	0	1.61329e-10	0	1.36168e-10	0	1.13366e-10	0	8.82595e-11	0	6.54848e-11	R58 REACTION: D-4-Hydroxy-2-oxoglutarate_[cyt] => Pyruvate_[cyt] + Glyoxylate_[cyt]
AG0039	0.00115582	0.00115582	0.00104024	0.00104024	0.000924655	0.000924655	0.000809073	0.000809073	0.000693492	0.000693492	0.00057791	0.00057791	0.000462328	0.000462328	0.000346746	0.000346746	0.000231164	0.000231164	0.000115582	0.000115582	0	0	R59 REACTION: L-Arginine_[cyt] => Agmatine_[cyt] + CO2_[cyt]
AL0001	0.0083368	0.0083368	0.00750312	0.00750312	0.00666944	0.00666944	0.00583576	0.00583576	0.00500208	0.00500208	0.0041684	0.0041684	0.00333472	0.00333472	0.00250104	0.00250104	0.00166736	0.00166736	0.000833678	0.00083368	0	8.5811e-13	R60 REACTION: L-Threonine_[cyt] => 2-Oxobutanoate_[cyt] + NH3_[cyt]
AL0002	0.0156492	0.0156492	0.0140843	0.0140843	0.0125194	0.0125194	0.0109545	0.0109545	0.00938955	0.00938955	0.00782462	0.00782462	0.0062597	0.0062597	0.00469477	0.00469477	0.00312985	0.00312985	0.00156492	0.00156492	0	1.62778e-12	R61 REACTION: O-Phospho-L-homoserine_[cyt] + H2O_[cyt] => L-Threonine_[cyt] + Orthophosphate_[cyt]
AL0003	0.0156492	0.0156492	0.0140843	0.0140843	0.0125194	0.0125194	0.0109545	0.0109545	0.00938955	0.00938955	0.00782462	0.00782462	0.0062597	0.0062597	0.00469477	0.00469477	0.00312985	0.00312985	0.00156492	0.00156492	0	1.62778e-12	R62 REACTION: ATP_[cyt] + L-Homoserine_[cyt] => ADP_[cyt] + O-Phospho-L-homoserine_[cyt]
AL0004	0.0184582	0.0184582	0.0166124	0.0166124	0.0147666	0.0147666	0.0129207	0.0129207	0.0110749	0.0110749	0.00922909	0.0092291	0.00738327	0.00738328	0.00553745	0.00553746	0.00369164	0.00369164	0.00184582	0.00184582	0	1.53188e-12	R63 REACTION: L-Homoserine_[cyt] + NADP+_[cyt] <= L-Aspartate 4-semialdehyde_[cyt] + NADPH_[cyt] + H+_[cyt]
AL0005	0.0247545	0.0247545	0.022279	0.022279	0.0198036	0.0198036	0.0173281	0.0173281	0.0148527	0.0148527	0.0123772	0.0123772	0.0099018	0.0099018	0.00742635	0.00742635	0.0049509	0.0049509	0.00247545	0.00247545	0	2.43162e-12	R64 REACTION: L-Aspartate 4-semialdehyde_[cyt] + Orthophosphate_[cyt] + NADP+_[cyt] <= 4-Phospho-L-aspartate_[cyt] + NADPH_[cyt] + H+_[cyt]
AL0006	0.0247545	0.0247545	0.022279	0.022279	0.0198036	0.0198036	0.0173281	0.0173281	0.0148527	0.0148527	0.0123772	0.0123772	0.0099018	0.0099018	0.00742635	0.00742635	0.0049509	0.0049509	0.00247545	0.00247545	0	2.43162e-12	R65 REACTION: ATP_[cyt] + L-Aspartate_[cyt] => ADP_[cyt] + 4-Phospho-L-aspartate_[cyt]
AL0007	0.00629631	0.00629631	0.00566668	0.00566668	0.00503705	0.00503705	0.00440742	0.00440742	0.00377779	0.00377779	0.00314815	0.00314815	0.00251852	0.00251852	0.00188889	0.00188889	0.00125926	0.00125926	0.000629631	0.000629631	0	6.68399e-13	R66 REACTION: L-Aspartate 4-semialdehyde_[cyt] + Pyruvate_[cyt] => L-2,3-Dihydrodipicolinate_[cyt] + 2 H2O_[cyt]
AL0008	0.00629631	0.00629631	0.00566668	0.00566668	0.00503705	0.00503705	0.00440742	0.00440742	0.00377779	0.00377779	0.00314815	0.00314815	0.00251852	0.00251852	0.00188889	0.00188889	0.00125926	0.00125926	0.000629631	0.000629631	0	6.68399e-13	R67 REACTION: 2,3,4,5-Tetrahydrodipicolinate_[cyt] + NADP+_[cyt] <= L-2,3-Dihydrodipicolinate_[cyt] + NADPH_[cyt] + H+_[cyt]
AL0009	0.00629631	0.00629631	0.00566668	0.00566668	0.00503705	0.00503705	0.00440742	0.00440742	0.00377779	0.00377779	0.00314815	0.00314815	0.00251852	0.00251852	0.00188889	0.00188889	0.00125926	0.00125926	0.000629631	0.000629631	0	6.68399e-13	R68 REACTION: LL-2,6-Diaminoheptanedioate_[cyt] + 2-Oxoglutarate_[cyt] <= 2,3,4,5-Tetrahydrodipicolinate_[cyt] + L-Glutamate_[cyt] + H2O_[cyt]
AL0010	0.00629631	0.00629631	0.00566668	0.00566668	0.00503705	0.00503705	0.00440742	0.00440742	0.00377779	0.00377779	0.00314815	0.00314815	0.00251852	0.00251852	0.00188889	0.00188889	0.00125926	0.00125926	0.000629631	0.000629631	0	6.82121e-13	R69 REACTION: LL-2,6-Diaminoheptanedioate_[cyt] <=> meso-2,6-Diaminoheptanedioate_[cyt]
AL0011	0.00556769	0.00556769	0.00501092	0.00501092	0.00445415	0.00445415	0.00389738	0.00389738	0.00334061	0.00334061	0.00278384	0.00278384	0.00222707	0.00222707	0.00167031	0.00167031	0.00111354	0.00111354	0.000556769	0.000556769	0	5.9105e-13	R70 REACTION: meso-2,6-Diaminoheptanedioate_[cyt] => L-Lysine_[cyt] + CO2_[cyt]
AL0012	0.00539093	0.00539093	0.00485184	0.0374201	0.00431275	0.0986949	0.00377365	0.15997	0.00323456	0.221244	0.00269547	0.282519	0.00215637	0.343794	0.00161728	0.405069	0.00107819	0.466344	0.000539093	0.527618	0	0.588893	R71 REACTION: ATP_[cyt] + L-Aspartate_[cyt] + L-Glutamine_[cyt] + H2O_[cyt] => AMP_[cyt] + Diphosphate_[cyt] + L-Asparagine_[cyt] + L-Glutamate_[cyt]
AL0013	0	-2.08526e-12	0	0.0325682	0	0.0943821	0	0.156196	0	0.21801	0	0.279824	0	0.341638	0	0.403452	0	0.465265	0	0.527079	0	0.588893	R72 REACTION: L-Asparagine_[cyt] + H2O_[cyt] => L-Aspartate_[cyt] + NH3_[cyt]
AL0014	6.7004e-06	6.7004e-06	6.03036e-06	6.03036e-06	5.36032e-06	5.36032e-06	4.69028e-06	4.69028e-06	4.02024e-06	4.02024e-06	3.3502e-06	3.3502e-06	2.68016e-06	2.68016e-06	2.01012e-06	2.01012e-06	1.34008e-06	1.34008e-06	6.7004e-07	6.7004e-07	0	0	R73 REACTION: L-Threonine_[cyt] + ATP_[cyt] => L-Threonine O-3-phosphate_[cyt] + ADP_[cyt]
AL0015	6.7004e-06	6.7004e-06	6.03036e-06	6.03036e-06	5.36032e-06	5.36032e-06	4.69028e-06	4.69028e-06	4.02024e-06	4.02024e-06	3.3502e-06	3.3502e-06	2.68016e-06	2.68016e-06	2.01012e-06	2.01012e-06	1.34008e-06	1.34008e-06	6.7004e-07	6.7004e-07	0	0	R74 REACTION: L-Threonine O-3-phosphate_[cyt] => D-1-Aminopropan-2-ol O-phosphate_[cyt] + CO2_[cyt]
Bi0001	0	-5.35014e-13	0.0628477	0.0628477	0.123089	0.123089	0.18333	0.18333	0.243571	0.243571	0.303813	0.303813	0.364054	0.364054	0.424295	0.424295	0.484536	0.484536	0.544778	0.544778	0.605019	0.605019	R662 REACTION: Pyruvate_[cyt] => Acetaldehyde_[cyt] + CO2_[cyt]
Bi0002	0	-3.10522e-13	0	8.64535e-12	0	3.71766e-12	0	5.15092e-11	0	4.715e-11	0	4.19958e-11	0	3.64693e-11	0	3.15547e-11	0	2.50385e-11	0	2.01579e-11	0	1.4853e-11	R663 REACTION: 3-Methyl-2-oxobutanoic acid_[cyt] => Isobutyraldehyde_[cyt] + CO2_[cyt]
Bi0003	0	-2.27374e-13	0	7.7307e-12	0	3.41061e-12	0	4.77485e-11	0	4.33147e-11	0	3.86535e-11	0	3.36513e-11	0	2.85354e-11	0	2.30784e-11	0	1.79625e-11	0	1.36424e-11	R664 REACTION: Isobutyraldehyde_[cyt] + NADH_[cyt] + H+_[cyt] <=> Isobutanol_[cyt] + NAD+_[cyt]
Bi0004	0	-2.9127e-13	0	1.10707e-11	0	4.58524e-12	0	6.38797e-11	0	5.70154e-11	0	5.17048e-11	0	4.56857e-11	0	3.89595e-11	0	3.15961e-11	0	2.50074e-11	0	1.84721e-11	R665 REACTION: (R)-3-Hydroxybutanoyl-CoA_[cyt] + H2O_[cyt] => (R)-3-Hydroxybutanoate_[cyt] + CoA_[cyt]
Bi0005	0	0	0	3.07499e-12	0	1.09257e-12	0	1.90211e-11	0	1.70259e-11	0	1.5223e-11	0	1.32727e-11	0	1.15828e-11	0	9.13356e-12	0	7.3957e-12	0	5.40743e-12	R666 REACTION: 3 2-Oxoglutarate_[cyt] + 3 Oxygen_[cyt] + L-Arginine_[cyt] => 2 Ethylene_[cyt] + 7 CO2_[cyt] + Succinate_[cyt] + Guanidine_[cyt] + (S)-1-Pyrroline-5-carboxylate_[cyt] + 3 H2O_[cyt]
Bi0006	0	-3.41061e-13	0	7.95808e-12	0	3.52429e-12	0	4.92264e-11	0	4.34284e-11	0	3.93356e-11	0	3.41061e-11	0	2.89901e-11	0	2.33058e-11	0	1.83036e-11	0	1.37561e-11	R667 REACTION: (R)-3-Hydroxybutanoyl-CoA_[cyt] <=> Crotonoyl-CoA + H2O_[cyt]
Bi0007	3.41061e-13	0	-7.95808e-12	0	-3.52429e-12	0	-4.92264e-11	0	-4.34284e-11	0	-3.93356e-11	0	-3.41061e-11	0	-2.89901e-11	0	-2.33058e-11	0	-1.83036e-11	0	-1.37561e-11	0	R668 REACTION: Butanoyl-CoA_[cyt] + NAD+_[cyt] <=> Crotonoyl-CoA_[cyt] + NADH_[cyt] + H+_[cyt]
Bi0008	0	-2.9361e-13	0	7.93684e-12	0	3.51678e-12	0	4.91792e-11	0	4.34736e-11	0	3.93068e-11	0	3.41504e-11	0	2.89696e-11	0	2.3362e-11	0	1.82541e-11	0	1.378e-11	R669 REACTION: Butanoyl-CoA_[cyt] + NADH_[cyt] + H+_[cyt] => Butyraldehyde_[cyt] + CoA_[cyt] + NAD+_[cyt]
Bi0009	0	-2.04109e-13	0	8.5361e-12	0	2.92505e-12	0	4.90591e-11	0	4.36849e-11	0	3.92912e-11	0	3.44535e-11	0	2.90464e-11	0	2.32846e-11	0	1.82221e-11	0	1.33363e-11	R670 REACTION: Butyraldehyde_[cyt] + 4 H+_[cyt] + Oxygen_[cyt] + 4 Reduced ferredoxin_[cyt] => Propane_[cyt] + Formate_[cyt] + H2O_[cyt] + 4 Oxidized ferredoxin_[cyt]
Bi0010	0	2.71883e-13	0	8.30032e-12	0	2.74922e-12	0	4.77782e-11	0	4.37088e-11	0	3.82712e-11	0	3.40725e-11	0	2.9679e-11	0	2.40997e-11	0	1.93846e-11	0	1.3797e-11	R671 REACTION: Butyraldehyde_[cyt] + NADPH_[cyt] + H+_[cyt] => 1-Butanol_[cyt] + NADP+_[cyt]
Bi0011	0	-1.13687e-13	0	7.04858e-12	0	2.95586e-12	0	4.11546e-11	0	3.72893e-11	0	3.31966e-11	0	2.88765e-11	0	2.51248e-11	0	1.96678e-11	0	1.54614e-11	0	1.17097e-11	R672 REACTION: Dimethylallyl diphosphate_[cyt] <=> Isoprene_[cyt] + Diphosphate_[cyt]
Bi0012	0	0	0	1.94342e-12	0	7.83618e-13	0	1.0663e-11	0	9.60097e-12	0	8.68203e-12	0	7.68265e-12	0	6.3992e-12	0	5.16539e-12	0	4.17087e-12	0	3.04818e-12	R673 REACTION: Octadecanoyl-[acp]_[cyt] + NADPH_[cyt] + H+_[cyt] => Octadecanal_[cyt] + ACP_[cyt] + NADP+_[cyt]
Bi0013	0	0	0	1.9903e-12	0	8.8346e-13	0	1.20822e-11	0	1.09948e-11	0	9.75995e-12	0	8.44749e-12	0	7.35819e-12	0	5.8084e-12	0	4.68346e-12	0	3.45138e-12	R674 REACTION: Hexadecanoyl-[acp] + NADPH_[cyt] + H+_[cyt] => Hexadecanal_[cyt] + ACP_[cyt] + NADP+_[cyt]
Bi0014	0	0	0	1.92235e-12	0	7.71528e-13	0	1.06398e-11	0	9.73093e-12	0	8.66855e-12	0	7.52167e-12	0	6.51381e-12	0	5.1675e-12	0	4.16236e-12	0	3.06429e-12	R675 REACTION: Octadecanal_[cyt] + NADPH_[cyt] + H+_[cyt] => 1-Octadecanol_[cyt] + NADP+_[cyt]
Bi0015	0	0	0	1.94338e-12	0	7.83582e-13	0	1.0663e-11	0	9.61234e-12	0	8.67384e-12	0	7.67583e-12	0	6.5392e-12	0	5.16223e-12	0	4.02501e-12	0	3.03859e-12	R676 REACTION: Octadecanal_[cyt] + 4 H+_[cyt] + Oxygen_[cyt] + 4 Reduced ferredoxin_[cyt] => Heptadecane_[cyt] + Formate_[cyt] + H2O_[cyt] + 4 Oxidized ferredoxin_[cyt]
Bi0016	0	0	0	1.9903e-12	0	8.8346e-13	0	1.20822e-11	0	1.09948e-11	0	9.75995e-12	0	8.44749e-12	0	7.35819e-12	0	5.8084e-12	0	4.68346e-12	0	3.45138e-12	R677 REACTION: Hexadecanal_[cyt] + 4 H+_[cyt] + Oxygen_[cyt] + 4 Reduced ferredoxin_[cyt] => Pentadecane_[cyt] + Formate_[cyt] + H2O_[cyt] + 4 Oxidized ferredoxin_[cyt]
Bi0017	0	-1.50046e-13	0	9.06702e-12	0	3.71083e-12	0	5.20621e-11	0	4.63778e-11	0	4.2037e-11	0	3.64971e-11	0	3.10181e-11	0	2.5711e-11	0	2.01886e-11	0	1.48488e-11	R678 REACTION: 2-Acetolactate_[cyt] => (R)-Acetoin_[cyt] + CO2_[cyt]
Bi0018	1.13687e-13	0	-9.09495e-12	0	-3.75167e-12	0	-5.20686e-11	0	-4.63842e-11	0	-4.20641e-11	0	-3.64935e-11	0	-3.10365e-11	0	-2.56932e-11	0	-2.02363e-11	0	-1.4893e-11	0	R679 REACTION: (R,R)-Butane-2,3-diol_[cyt] + NAD+_[cyt] <=> (R)-Acetoin_[cyt] + NADH_[cyt] + H+_[cyt]
Bi0019	0	0	0	3.07499e-12	0	1.09257e-12	0	1.90211e-11	0	1.70259e-11	0	1.5223e-11	0	1.32727e-11	0	1.15828e-11	0	9.13356e-12	0	7.3957e-12	0	5.40743e-12	R680 REACTION: Guanidine_[cyt] => Guanidine_[ext]
BM0001	0.0147293	0.0147293	0.0132564	0.0132564	0.0117835	0.0117835	0.0103105	0.0103105	0.0088376	0.0088376	0.00736467	0.00736467	0.00589173	0.00589173	0.0044188	0.0044188	0.00294587	0.00294587	0.00147293	0.00147293	0	1.56362e-12	R75 REACTION: 0.766 L-Alanine_[cyt] + 0.455 L-Arginine_[cyt] + 0.366 L-Asparagine_[cyt] + 0.454 L-Aspartate_[cyt] + 0.090 L-Cysteine_[cyt] + 0.502 L-Glutamine_[cyt] + 0.546 L-Glutamate_[cyt] + 0.666 Glycine_[cyt] + 0.168 L-Histidine_[cyt] + 0.566 L-Isoleucine_[cyt] + 1.029 L-Leucine_[cyt] + 0.378 L-Lysine_[cyt] + 0.177 L-Methionine_[cyt] + 0.362 L-Phenylalanine_[cyt] + 0.463 L-Proline_[cyt] + 0.5…
BM0002	0.000895312	0.000895312	0.000805781	0.000805781	0.00071625	0.00071625	0.000626719	0.000626719	0.000537187	0.000537187	0.000447656	0.000447656	0.000358125	0.000358125	0.000268594	0.000268594	0.000179062	0.000179062	8.95312e-05	8.95312e-05	0	0	R76 REACTION: 0.7749 dCTP_[cyt] + 0.8517 dTTP_[cyt] + 0.7772 dGTP_[cyt] + 0.8487 dATP_[cyt] => 1 B2_[cyt] + 3.2525 Diphosphate_[cyt]
BM0003	0.00490978	0.00490978	0.0044188	0.0044188	0.00392782	0.00392782	0.00343684	0.00343684	0.00294587	0.00294587	0.00245489	0.00245489	0.00196391	0.00196391	0.00147293	0.00147293	0.000981955	0.000981955	0.000490978	0.000490978	0	5.21208e-13	R77 REACTION: 0.8080 GTP_[cyt] + 0.7300 ATP_[cyt] + 0.7799 CTP_[cyt] + 0.8012 UTP_[cyt] => 1 B3_[cyt] + 3.1191 Diphosphate_[cyt]
BM0004	0.00170398	0.00170398	0.00153358	0.00153358	0.00136319	0.00136319	0.00119279	0.00119279	0.00102239	0.00102239	0.000851991	0.000851991	0.000681593	0.000681593	0.000511194	0.000511194	0.000340796	0.000340796	0.000170398	0.000170398	0	1.8089e-13	R78 REACTION: 0.4276 LipidADS + 0.4276 Peptidoglycan_[cyt] => 1 B4_[cyt]
BM0005	0.00346572	0.00346572	0.00311915	0.00311915	0.00277258	0.00277258	0.00242601	0.00242601	0.00207943	0.00207943	0.00173286	0.00173286	0.00138629	0.00138629	0.00103972	0.00103972	0.000693145	0.000693145	0.000346572	0.000346572	0	3.67912e-13	R79 REACTION: 0.380 3-beta-D-Galactosyl-1,2-diacylglycerol_MDGD_[cyt] + 0.2650 Digalactosyl-diacylglycerol_DGDG_[cyt] + 0.2550 Sulfoquinovosyldiacylglycerol_SQDG_[cyt] + 0.100 Phosphatidylglycerol_PG_[cyt] => 1 B5_[cyt]
BM0006	0.00083755	0.00083755	0.000753795	0.000753795	0.00067004	0.00067004	0.000586285	0.000586285	0.00050253	0.00050253	0.000418775	0.000418775	0.00033502	0.00033502	0.000251265	0.000251265	0.00016751	0.00016751	8.3755e-05	8.3755e-05	0	0	R80 REACTION: 1.147 Putrescine_[cyt] + 0.233 Spermidine_[cyt] + 0.010 Acetyl-CoA_[cyt] + 0.006 CoA_[cyt] + 0.003 Succinyl-CoA_[cyt] + 0.001 Malonyl-CoA_[cyt] + 0.062 NAD+_[cyt] + 0.002 NADH_[cyt] + 0.004 NADPH_[cyt] + 0.012 NADP_[cyt] + 0.008 FAD_[cyt] + 0.008 Tetrahydrofolate_[cyt] + 0.008 5,10-Methenyltetrahydrofolate_[cyt] + 0.008 5-Methyltetrahydrofolate_[cyt] + 0.008 Thiamin diphosphate_[cyt…
BM0007	0.00028881	0.00028881	0.000259929	0.000259929	0.000231048	0.000231048	0.000202167	0.000202167	0.000173286	0.000173286	0.000144405	0.000144405	0.000115524	0.000115524	8.66431e-05	8.66431e-05	5.77621e-05	5.77621e-05	2.8881e-05	2.8881e-05	0	0	R81 REACTION: 17.040 Potassium_[cyt] + 1.136 NH4+_[cyt] + 0.757 Magnesium_[cyt] + 0.454 Calcium_[cyt] + 0.682 Fe2+_[cyt] + 0.682 Fe3+_[cyt] + 0.303 Copper_[cyt] + 0.303 Manganese_[cyt] + 0.303 Molybdate_[cyt] + 0.303 Cobalt ion_[cyt] + 0.303 Zinc_[cyt] + 0.379 Sulfate_[cyt] + 0.379 Orthophosphate_[cyt] + 0.379 Sodium_[cyt] => 1 B7_[cyt]
BM0008	0.000704697	0.000704697	0.000634228	0.000634228	0.000563758	0.000563758	0.000493288	0.000493288	0.000422818	0.000422818	0.000352349	0.000352349	0.000281879	0.000281879	0.000211409	0.000211409	0.000140939	0.000140939	7.04697e-05	7.04697e-05	0	0	R82 REACTION: 0.827 Chlorophyll a_[cyt] + 0.134 beta-Carotene_[cyt] + 0.113 Zeaxanthin_[cyt] + 0.098 Echinenone_[cyt] + 0.063 gamma-Carotene_[cyt] + 0.010 alpha-Tocopherol_[cyt] + 0.001 beta-Tocopherol_[cyt] + 0.001 gamma-Tocopherol_[cyt] + 0.009 delta-Tocopherol_[cyt] + 0.067 Phylloquinone_[cyt] => 1 B8_[cyt]
BM0009	0.028881	0.028881	0.0259929	0.0259929	0.0231048	0.0231048	0.0202167	0.0202167	0.0173286	0.0173286	0.0144405	0.0144405	0.0115524	0.0115524	0.00866431	0.00866431	0.00577621	0.00577621	0.0028881	0.0028881	0	3.06593e-12	R83 REACTION: 53.350 ATP_[cyt] + 53.350 H2O_[cyt] + 0.51 B1_[cyt] + 0.031 B2_[cyt] + 0.17 B3_[cyt] + 0.059 B4_[cyt] + 0.12 B5_[cyt] + 0.029 B6_[cyt] + 0.01 B7_[cyt] + 0.0244 B8_[cyt] + 0.21031 Glycogen => 1 Biomass_[ext] + 53.350 ADP_[cyt] + 53.350 Pi_[cyt]
CA0001	0.000287517	0.000287517	0.000258765	0.000258765	0.000230013	0.000230013	0.000201262	0.000201262	0.00017251	0.00017251	0.000143758	0.000143758	0.000115007	0.000115007	8.6255e-05	8.6255e-05	5.75033e-05	5.75033e-05	2.87517e-05	2.87517e-05	0	0	R84 REACTION: 2 Geranylgeranyl diphosphate_[cyt] => Diphosphate_[cyt] + Prephytoene diphosphate_[cyt]
CA0002	0.000287517	0.000287517	0.000258765	0.000258765	0.000230013	0.000230013	0.000201262	0.000201262	0.00017251	0.00017251	0.000143758	0.000143758	0.000115007	0.000115007	8.6255e-05	8.6255e-05	5.75033e-05	5.75033e-05	2.87517e-05	2.87517e-05	0	0	R85 REACTION: Prephytoene diphosphate_[cyt] => Phytoene_[cyt] + Diphosphate_[cyt]
CA0003	0.000287517	0.000287517	0.000258765	0.000258765	0.000230013	0.000230013	0.000201262	0.000201262	0.00017251	0.00017251	0.000143758	0.000143758	0.000115007	0.000115007	8.6255e-05	8.6255e-05	5.75033e-05	5.75033e-05	2.87517e-05	2.87517e-05	0	0	R86 REACTION: Phytoene_[cyt] + NADP+_[cyt] => all-trans-Phytofluene_[cyt] + NADPH_[cyt] + H+_[cyt]
CA0004	0.000287517	0.000287517	0.000258765	0.000258765	0.000230013	0.000230013	0.000201262	0.000201262	0.00017251	0.00017251	0.000143758	0.000143758	0.000115007	0.000115007	8.6255e-05	8.6255e-05	5.75033e-05	5.75033e-05	2.87517e-05	2.87517e-05	0	0	R87 REACTION: all-trans-Phytofluene_[cyt] + NADP+_[cyt] => all-trans-zeta-Carotene_[cyt] + NADPH_[cyt] + H+_[cyt]
CA0005	0.000287517	0.000287517	0.000258765	0.000258765	0.000230013	0.000230013	0.000201262	0.000201262	0.00017251	0.00017251	0.000143758	0.000143758	0.000115007	0.000115007	8.6255e-05	8.6255e-05	5.75033e-05	5.75033e-05	2.87517e-05	2.87517e-05	0	0	R88 REACTION: all-trans-zeta-Carotene_[cyt] + NADPH_[cyt] + H+_[cyt] + Oxygen_[cyt] => all-trans-Neurosporene_[cyt] + 2 H2O_[cyt] + NADP+_[cyt]
CA0006	0.000287517	0.000287517	0.000258765	0.000258765	0.000230013	0.000230013	0.000201262	0.000201262	0.00017251	0.00017251	0.000143758	0.000143758	0.000115007	0.000115007	8.6255e-05	8.6255e-05	5.75033e-05	5.75033e-05	2.87517e-05	2.87517e-05	0	0	R89 REACTION: all-trans-Neurosporene_[cyt] + NADPH_[cyt] + H+_[cyt] + Oxygen_[cyt] => Lycopene_[cyt] + 2 H2O_[cyt] + NADP+_[cyt]
CA0007	0.000287517	0.000287517	0.000258765	0.000258765	0.000230013	0.000230013	0.000201262	0.000201262	0.00017251	0.00017251	0.000143758	0.000143758	0.000115007	0.000115007	8.6255e-05	8.6255e-05	5.75033e-05	5.75033e-05	2.87517e-05	2.87517e-05	0	0	R90 REACTION: Lycopene_[cyt] <=> gamma-Carotene_[cyt]
CA0008	0.000243121	0.000243121	0.000218809	0.000218809	0.000194496	0.000194496	0.000170184	0.000170184	0.000145872	0.000145872	0.00012156	0.00012156	9.72482e-05	9.72482e-05	7.29362e-05	7.29362e-05	4.86241e-05	4.86241e-05	2.43121e-05	2.43121e-05	0	0	R91 REACTION: gamma-Carotene_[cyt] <=> beta-Carotene_[cyt]
CA0009	7.96308e-05	7.96308e-05	7.16677e-05	7.16677e-05	6.37046e-05	6.37046e-05	5.57416e-05	5.57416e-05	4.77785e-05	4.77785e-05	3.98154e-05	3.98154e-05	3.18523e-05	3.18523e-05	2.38892e-05	2.38892e-05	1.59262e-05	1.59262e-05	7.96308e-06	7.96308e-06	0	0	R92 REACTION: beta-Carotene_[cyt] + NADH_[cyt] + H+_[cyt] + Oxygen_[cyt] => beta-Cryptoxanthin_[cyt] + NAD+_[cyt] + H2O_[cyt]
CA0010	7.96308e-05	7.96308e-05	7.16677e-05	7.16677e-05	6.37046e-05	6.37046e-05	5.57416e-05	5.57416e-05	4.77785e-05	4.77785e-05	3.98154e-05	3.98154e-05	3.18523e-05	3.18523e-05	2.38892e-05	2.38892e-05	1.59262e-05	1.59262e-05	7.96308e-06	7.96308e-06	0	0	R93 REACTION: beta-Cryptoxanthin_[cyt] + NADH_[cyt] + H+_[cyt] + Oxygen_[cyt] => Zeaxanthin_[cyt] + NAD+_[cyt] + H2O_[cyt]
CA0011	0	0	0	0	0	0	0	0	0	0	0	0	0	0	0	0	0	0	0	0	0	0	R94 REACTION: Echinenone_[cyt] + NADH_[cyt] + H+_[cyt] + Oxygen_[cyt] => 3-Hydroxyechinenone_[cyt] + NAD+_[cyt] + H2O_[cyt]
CA0012	6.90603e-05	6.90603e-05	6.21543e-05	6.21543e-05	5.52483e-05	5.52483e-05	4.83422e-05	4.83422e-05	4.14362e-05	4.14362e-05	3.45302e-05	3.45302e-05	2.76241e-05	2.76241e-05	2.07181e-05	2.07181e-05	1.38121e-05	1.38121e-05	6.90603e-06	6.90603e-06	0	0	R95 REACTION: beta-Carotene_[cyt] + NADPH_[cyt] + H+_[cyt] + Oxygen_[cyt] => Echinenone_[cyt] + NADP+_[cyt] + H2O_[cyt] + H+_[cyt]
CP0001	0.00487669	0.00487669	0.00438902	0.00438902	0.00390135	0.00390135	0.00341368	0.00341368	0.00292601	0.00292601	0.00243835	0.00243835	0.00195068	0.00195068	0.00146301	0.00146301	0.000975338	0.000975338	0.000487669	0.000487669	0	1.90366e-11	R96 REACTION: tRNA(Glu)_[cyt] + L-Glutamate_[cyt] + ATP_[cyt] => L-Glutamyl-tRNA(Glu)_[cyt] + Diphosphate_[cyt] + AMP_[cyt]
CP0002	0.00487669	0.00487669	0.00438902	0.00438902	0.00390135	0.00390135	0.00341368	0.00341368	0.00292601	0.00292601	0.00243835	0.00243835	0.00195068	0.00195068	0.00146301	0.00146301	0.000975338	0.000975338	0.000487669	0.000487669	0	1.90366e-11	R97 REACTION: L-Glutamyl-tRNA(Glu)_[cyt] + NADPH_[cyt] + H+_[cyt] => (S)-4-Amino-5-oxopentanoate_[cyt] + tRNA(Glu)_[cyt] + NADP+_[cyt]
CP0003	-0.00487669	-0.00487669	-0.00438902	-0.00438902	-0.00390135	-0.00390135	-0.00341368	-0.00341368	-0.00292601	-0.00292601	-0.00243835	-0.00243835	-0.00195068	-0.00195068	-0.00146301	-0.00146301	-0.000975338	-0.000975338	-0.000487669	-0.000487669	-1.89857e-11	0	R98 REACTION: 5-Aminolevulinate_[cyt] <=> (S)-4-Amino-5-oxopentanoate_[cyt]
CP0004	0.00243835	0.00243835	0.00219451	0.00219451	0.00195068	0.00195068	0.00170684	0.00170684	0.00146301	0.00146301	0.00121917	0.00121917	0.000975338	0.000975338	0.000731504	0.000731504	0.000487669	0.000487669	0.000243835	0.000243835	0	9.51829e-12	R99 REACTION: 2 5-Aminolevulinate_[cyt] => Porphobilinogen_[cyt] + 2 H2O_[cyt]
CP0005	0.000609586	0.000609586	0.000548628	0.000548628	0.000487669	0.000487669	0.00042671	0.00042671	0.000365752	0.000365752	0.000304793	0.000304793	0.000243835	0.000243835	0.000182876	0.000182876	0.000121917	0.000121917	6.09586e-05	6.09586e-05	0	2.37957e-12	R100 REACTION: 4 Porphobilinogen_[cyt] + H2O_[cyt] <=> Hydroxymethylbilane_[cyt] + 4 NH3_[cyt]
CP0006	0.000609586	0.000609586	0.000548628	0.000548628	0.000487669	0.000487669	0.00042671	0.00042671	0.000365752	0.000365752	0.000304793	0.000304793	0.000243835	0.000243835	0.000182876	0.000182876	0.000121917	0.000121917	6.09586e-05	6.09586e-05	0	2.37957e-12	R101 REACTION: Hydroxymethylbilane_[cyt] => Uroporphyrinogen III_[cyt] + H2O_[cyt]
CP0007	0.000602886	0.000602886	0.000542597	0.000542597	0.000482309	0.000482309	0.00042202	0.00042202	0.000361732	0.000361732	0.000301443	0.000301443	0.000241154	0.000241154	0.000180866	0.000180866	0.000120577	0.000120577	6.02886e-05	6.02886e-05	0	2.04858e-12	R102 REACTION: Uroporphyrinogen III_[cyt] => Coproporphyrinogen III_[cyt] + 4 CO2_[cyt]
CP0008	0.000602886	0.000602886	0.000542597	0.000542597	0.000482309	0.000482309	0.00042202	0.00042202	0.000361732	0.000361732	0.000301443	0.000301443	0.000241154	0.000241154	0.000180866	0.000180866	0.000120577	0.000120577	6.02886e-05	6.02886e-05	0	0	R103 REACTION: Coproporphyrinogen III_[cyt] + Oxygen_[cyt] => Protoporphyrinogen IX_[cyt] + 2 CO2_[cyt] + 2 H2O_[cyt]
CP0009	0	0	0	4.64689e-12	0	2.1663e-12	0	2.90196e-11	0	2.62072e-11	0	2.29086e-11	0	1.98171e-11	0	1.74485e-11	0	1.41086e-11	0	1.07917e-11	0	1.63883e-12	R104 REACTION: Coproporphyrinogen III_[cyt] + 2 S-Adenosyl-L-methionine_[cyt] => Protoporphyrinogen IX_[cyt] + 2 CO2_[cyt] + 2 L-Methionine_[cyt] + 2 5'-Deoxyadenosine_[cyt]
CP0010	0.000602886	0.000602886	0.000542597	0.000542597	0.000482309	0.000482309	0.00042202	0.00042202	0.000361732	0.000361732	0.000301443	0.000301443	0.000241154	0.000241154	0.000180866	0.000180866	0.000120577	0.000120577	6.02886e-05	6.02886e-05	0	0	R105 REACTION: Protoporphyrinogen IX_[cyt] + 3 Oxygen_[cyt] => Protoporphyrin_[cyt] + 3 H2O2_[cyt]
CP0011	0.000582785	0.000582785	0.000524506	0.000524506	0.000466228	0.000466228	0.000407949	0.000407949	0.000349671	0.000349671	0.000291392	0.000291392	0.000233114	0.000233114	0.000174835	0.000174835	0.000116557	0.000116557	5.82785e-05	5.82785e-05	0	0	R106 REACTION: ATP_[cyt] + Protoporphyrin_[cyt] + Magnesium_[cyt] + H2O_[cyt] => ADP_[cyt] + Orthophosphate_[cyt] + Magnesium protoporphyrin_[cyt] + 2 H+_[cyt]
CP0012	0.000582785	0.000582785	0.000524506	0.000524506	0.000466228	0.000466228	0.000407949	0.000407949	0.000349671	0.000349671	0.000291392	0.000291392	0.000233114	0.000233114	0.000174835	0.000174835	0.000116557	0.000116557	5.82785e-05	5.82785e-05	0	0	R107 REACTION: S-Adenosyl-L-methionine_[cyt] + Magnesium protoporphyrin_[cyt] => S-Adenosyl-L-homocysteine_[cyt] + Magnesium protoporphyrin monomethyl ester_[cyt]
CP0013	0.000582785	0.000582785	0.000524506	0.000524506	0.000466228	0.000466228	0.000407949	0.000407949	0.000349671	0.000349671	0.000291392	0.000291392	0.000233114	0.000233114	0.000174835	0.000174835	0.000116557	0.000116557	5.82785e-05	5.82785e-05	0	0	R108 REACTION: Magnesium protoporphyrin monomethyl ester_[cyt] + NADPH_[cyt] + H+_[cyt] + Oxygen_[cyt] => 13(1)-Hydroxy-magnesium-protoporphyrin IX 13-monomethyl ester_[cyt] + NADP+_[cyt] + H2O_[cyt]
CP0014	0.000582785	0.000582785	0.000524506	0.000524506	0.000466228	0.000466228	0.000407949	0.000407949	0.000349671	0.000349671	0.000291392	0.000291392	0.000233114	0.000233114	0.000174835	0.000174835	0.000116557	0.000116557	5.82785e-05	5.82785e-05	0	0	R109 REACTION: 13(1)-Hydroxy-magnesium-protoporphyrin IX 13-monomethyl ester_[cyt] + NADPH_[cyt] + H+_[cyt] + Oxygen_[cyt] => 13(1)-Oxo-magnesium-protoporphyrin IX 13-monomethyl ester_[cyt] + NADP+_[cyt] + 2 H2O_[cyt]
CP0015	0.000582785	0.000582785	0.000524506	0.000524506	0.000466228	0.000466228	0.000407949	0.000407949	0.000349671	0.000349671	0.000291392	0.000291392	0.000233114	0.000233114	0.000174835	0.000174835	0.000116557	0.000116557	5.82785e-05	5.82785e-05	0	0	R110 REACTION: 13(1)-Oxo-magnesium-protoporphyrin IX 13-monomethyl ester_[cyt] + NADPH_[cyt] + H+_[cyt] + Oxygen_[cyt] => Divinylprotochlorophyllide_[cyt] + NADP+_[cyt] + 2 H2O_[cyt]
CP0016	0.000582785	0.000582785	0.000524506	0.000524506	0.000466228	0.000466228	0.000407949	0.000407949	0.000349671	0.000349671	0.000291392	0.000291392	0.000233114	0.000233114	0.000174835	0.000174835	0.000116557	0.000116557	5.82785e-05	5.82785e-05	0	0	R111 REACTION: Divinylprotochlorophyllide_[cyt] + NADPH_[cyt] + H+_[cyt] => Protochlorophyllide_[cyt] + NADP+_[cyt]
CP0017	0.000582785	0.000582785	0	1.91289e-10	0	7.24663e-11	0	1.18668e-09	0	1.07004e-09	0	9.62865e-10	0	8.50218e-10	0	7.13658e-10	0	5.83154e-10	0	4.54701e-10	0	0	R112 REACTION: Chlorophyllide_[cyt] + NADP+_[cyt] <= Protochlorophyllide_[cyt] + NADPH_[cyt] + H+_[cyt]
CP0018	0	-1.85637e-11	0.000524506	0.000524506	0.000466228	0.000466228	0.000407948	0.000407949	0.00034967	0.000349671	0.000291391	0.000291392	0.000233113	0.000233114	0.000174835	0.000174835	0.000116556	0.000116557	5.8278e-05	5.82785e-05	0	0	R113 REACTION: Protochlorophyllide_[cyt] + Reduced ferredoxin_[cyt] + 2 ATP_[cyt] + 2 H2O_[cyt] + 2 H+_[cyt] => Chlorophyllide_[cyt] + Oxidized ferredoxin_[cyt] + 2 ADP_[cyt] + 2 Orthophosphate_[cyt]
CP0019	0.000582785	0.000582785	0.000524506	0.000524506	0.000466228	0.000466228	0.000407949	0.000407949	0.000349671	0.000349671	0.000291392	0.000291392	0.000233114	0.000233114	0.000174835	0.000174835	0.000116557	0.000116557	5.82785e-05	5.82785e-05	0	0	R114 REACTION: Chlorophyllide_[cyt] + Phytyl diphosphate_[cyt] => Chlorophyll a_[cyt] + Diphosphate_[cyt]
FO0001	0.00351475	0.00351475	0.00316327	0.00316327	0.0028118	0.0028118	0.00246032	0.00246032	0.00210885	0.00210885	0.00175737	0.00175737	0.0014059	0.0014059	0.00105442	0.00105442	0.000702949	0.00070295	0.000351475	0.000351475	0	5.45596e-11	R115 REACTION: 5-Methyltetrahydrofolate_[cyt] + NADP+_[cyt] <= 5,10-Methylenetetrahydrofolate_[cyt] + NADPH_[cyt] + H+_[cyt]
FO0002	2.68016e-05	2.68016e-05	2.41214e-05	2.41214e-05	2.14413e-05	2.14413e-05	1.87611e-05	1.87611e-05	1.6081e-05	1.6081e-05	1.34008e-05	1.34008e-05	1.07206e-05	1.07206e-05	8.04048e-06	8.04048e-06	5.36032e-06	5.36032e-06	2.68016e-06	2.68016e-06	0	5.58711e-12	R116 REACTION: GTP_[cyt] + H2O_[cyt] => 2-Amino-4-hydroxy-6-(erythro-1,2,3-trihydroxypropyl)dihydropteridine triphosphate_[cyt] + Formate_[cyt]
FO0003	2.68016e-05	2.68016e-05	2.41214e-05	2.41214e-05	2.14413e-05	2.14413e-05	1.87611e-05	1.87611e-05	1.6081e-05	1.6081e-05	1.34008e-05	1.34008e-05	1.07206e-05	1.07206e-05	8.04048e-06	8.04048e-06	5.36032e-06	5.36032e-06	2.68016e-06	2.68016e-06	0	5.58711e-12	R117 REACTION: 2-Amino-4-hydroxy-6-(erythro-1,2,3-trihydroxypropyl)dihydropteridine triphosphate_[cyt] + H2O_[cyt] => Dihydroneopterin phosphate_[cyt] + Diphosphate_[cyt]
FO0004	2.68016e-05	2.68016e-05	2.41214e-05	2.41214e-05	2.14413e-05	2.14413e-05	1.87611e-05	1.87611e-05	1.6081e-05	1.6081e-05	1.34008e-05	1.34008e-05	1.07206e-05	1.07206e-05	8.04048e-06	8.04048e-06	5.36032e-06	5.36032e-06	2.68016e-06	2.68016e-06	0	5.58711e-12	R118 REACTION: 2-Amino-4-hydroxy-6-(D-erythro-1,2,3-trihydroxypropyl)-7,8-dihydropteridine_[cyt] + Orthophosphate_[cyt] <= Dihydroneopterin phosphate_[cyt] + H2O_[cyt]
FO0005	2.68016e-05	2.68016e-05	2.41214e-05	2.41214e-05	2.14413e-05	2.14413e-05	1.87611e-05	1.87611e-05	1.6081e-05	1.6081e-05	1.34008e-05	1.34008e-05	1.07206e-05	1.07206e-05	8.04048e-06	8.04048e-06	5.36032e-06	5.36032e-06	2.68016e-06	2.68016e-06	0	5.58711e-12	R119 REACTION: 2-Amino-4-hydroxy-6-(D-erythro-1,2,3-trihydroxypropyl)-7,8-dihydropteridine_[cyt] => Glycolaldehyde_[cyt] + 2-Amino-4-hydroxy-6-hydroxymethyl-7,8-dihydropteridine_[cyt]
FO0006	2.68016e-05	2.68016e-05	2.41214e-05	2.41214e-05	2.14413e-05	2.14413e-05	1.87611e-05	1.87611e-05	1.6081e-05	1.6081e-05	1.34008e-05	1.34008e-05	1.07206e-05	1.07206e-05	8.04048e-06	8.04048e-06	5.36032e-06	5.36032e-06	2.68016e-06	2.68016e-06	0	5.58711e-12	R120 REACTION: Glycolaldehyde_[cyt] + NAD+_[cyt] + H2O_[cyt] => Glycolate_[cyt] + NADH_[cyt] + H+_[cyt]
FO0007	0	-6.13909e-12	0	2.41214e-05	0	2.14413e-05	0	1.87611e-05	0	1.6081e-05	0	1.34008e-05	0	1.07206e-05	0	8.04048e-06	0	5.36032e-06	0	2.68016e-06	0	0	R121 REACTION: ATP_[cyt] + 2-Amino-4-hydroxy-6-hydroxymethyl-7,8-dihydropteridine_[cyt] => AMP_[cyt] + 2-Amino-7,8-dihydro-4-hydroxy-6-(diphosphooxymethyl)pteridine_[cyt]
FO0008	0	-6.13207e-12	0	2.41214e-05	0	2.14413e-05	0	1.87611e-05	0	1.6081e-05	0	1.34008e-05	0	1.07206e-05	0	8.04048e-06	0	5.36032e-06	0	2.68016e-06	0	0	R122 REACTION: 2-Amino-7,8-dihydro-4-hydroxy-6-(diphosphooxymethyl)pteridine_[cyt] + 4-Aminobenzoate_[cyt] => Diphosphate_[cyt] + Dihydropteroate_[cyt]
FO0009	2.68016e-05	2.68016e-05	0	2.41214e-05	0	2.14413e-05	0	1.87611e-05	0	1.6081e-05	0	1.34008e-05	0	1.07206e-05	0	8.04048e-06	0	5.36032e-06	0	2.68016e-06	0	0	R123 REACTION: 2-Amino-4-hydroxy-6-hydroxymethyl-7,8-dihydropteridine_[cyt] + 4-Aminobenzoate_[cyt] => Dihydropteroate_[cyt] + H2O_[cyt]
FO0010	2.68016e-05	2.68016e-05	2.41214e-05	2.41214e-05	2.14413e-05	2.14413e-05	1.87611e-05	1.87611e-05	1.6081e-05	1.6081e-05	1.34008e-05	1.34008e-05	1.07206e-05	1.07206e-05	8.04048e-06	8.04048e-06	5.36032e-06	5.36032e-06	2.68016e-06	2.68016e-06	0	0	R124 REACTION: 4-Amino-4-deoxychorismate_[cyt] => 4-Aminobenzoate_[cyt] + Pyruvate_[cyt]
FO0011	2.68016e-05	2.68016e-05	2.41214e-05	2.41214e-05	2.14413e-05	2.14413e-05	1.87611e-05	1.87611e-05	1.6081e-05	1.6081e-05	1.34008e-05	1.34008e-05	1.07206e-05	1.07206e-05	8.04048e-06	8.04048e-06	5.36032e-06	5.36032e-06	2.68016e-06	2.68016e-06	0	0	R125 REACTION: Chorismate_[cyt] + L-Glutamine_[cyt] => 4-Amino-4-deoxychorismate_[cyt] + L-Glutamate_[cyt]
FO0012	2.68016e-05	2.68016e-05	2.41214e-05	2.41214e-05	2.14413e-05	2.14413e-05	1.87611e-05	1.87611e-05	1.6081e-05	1.6081e-05	1.34008e-05	1.34008e-05	1.07206e-05	1.07206e-05	8.04048e-06	8.04048e-06	5.36032e-06	5.36032e-06	2.68016e-06	2.68016e-06	0	0	R126 REACTION: ATP_[cyt] + Dihydropteroate_[cyt] + L-Glutamate_[cyt] => ADP_[cyt] + Orthophosphate_[cyt] + Dihydrofolate_[cyt]
FO0013	2.68016e-05	2.68016e-05	2.41214e-05	2.41214e-05	2.14413e-05	2.14413e-05	1.87611e-05	1.87611e-05	1.6081e-05	1.6081e-05	1.34008e-05	1.34008e-05	1.07206e-05	1.07206e-05	8.04048e-06	8.04048e-06	5.36032e-06	5.36032e-06	2.68016e-06	2.68016e-06	0	0	R127 REACTION: Tetrahydrofolate_[cyt] + NADP+_[cyt] <= Dihydrofolate_[cyt] + NADPH_[cyt] + H+_[cyt]
FO0014	0	-8.25828e-12	0	0.00816352	0	0.00725646	0	0.00634941	0	0.00544235	0	0.00453529	0	0.00362823	0	0.00272117	0	0.00181412	0	0.000907058	0	3.26919e-10	R128 REACTION: 10-Formyltetrahydrofolate_[cyt] + H2O_[cyt] => Formate_[cyt] + Tetrahydrofolate_[cyt]
FO0015	0.0116389	0.0207095	0.010475	0.0186385	0.00931113	0.0165676	0.00814724	0.0144966	0.00698335	0.0124257	0.00581946	0.0103547	0.00465556	0.0082838	0.00349167	0.00621285	0.00232778	0.0041419	0.00116389	0.00207095	0	3.2685e-10	R129 REACTION: 5,10-Methenyltetrahydrofolate_[cyt] + H2O_[cyt] <=> 10-Formyltetrahydrofolate_[cyt] + H+_[cyt]
FO0016	0.0207162	0.0207162	0.0186446	0.0186446	0.016573	0.016573	0.0145013	0.0145013	0.0124297	0.0124297	0.0103581	0.0103581	0.00828648	0.00828648	0.00621486	0.00621486	0.00414324	0.00414324	0.00207162	0.00207162	0	3.26963e-10	R130 REACTION: 5,10-Methylenetetrahydrofolate_[cyt] + NADP+_[cyt] <=> 5,10-Methenyltetrahydrofolate_[cyt] + NADPH_[cyt]
GE0001	0.6312	0.6312	0.6312	0.696336	0.6312	0.819964	0.6312	0.943592	0.6312	1.06722	0.6312	1.19085	0.6312	1.31448	0.6312	1.4381	0.6312	1.56173	0.6312	1.68536	0.6312	1.80899	R131 REACTION: 1 ATP_[cyt] + H2O_[cyt] => 1 ADP_[cyt] + Orthophosphate_[cyt]
GE0002	1.23227	1.23227	1.30054	1.30054	1.36088	1.36088	1.42121	1.42121	1.48155	1.48155	1.54189	1.54189	1.60222	1.60222	1.66256	1.66256	1.72289	1.72289	1.78323	1.78323	1.84357	1.84357	R132 REACTION: 1 HCO3-_[cax] + 1 H+_[cax] <=> 1 H2CO3_[cax]
GE0003	0	996.857	0	996.799	0	996.817	0	996.835	0	996.853	0	996.871	0	996.889	0	996.906	0	996.924	0	996.942	0	996.96	R133 REACTION: Thioredoxin_[cyt] + NADP+_[cyt] <= Thioredoxin disulfide_[cyt] + NADPH_[cyt] + H+_[cyt]
GE0004	1.23227	1.23227	1.30054	1.30054	1.36088	1.36088	1.42121	1.42121	1.48155	1.48155	1.54189	1.54189	1.60222	1.60222	1.66256	1.66256	1.72289	1.72289	1.78323	1.78323	1.84357	1.84357	R134 REACTION: H2CO3_[cax] <=> CO2_[cax] + H2O_[cax]
GE0005	0	-7.89576e-12	0	0.0651365	0	0.188764	0	0.312392	0	0.43602	0	0.559648	0	0.683275	0	0.806903	0	0.930531	0	1.05416	0	1.17779	R135 REACTION: Diphosphate_[cyt] + H2O_[cyt] => 2 Orthophosphate_[cyt]
GE0006	-6.7004e-06	-6.7004e-06	-6.03036e-06	-6.03036e-06	-5.36032e-06	-5.36032e-06	-4.69028e-06	-4.69028e-06	-4.02024e-06	-4.02024e-06	-3.3502e-06	-3.3502e-06	-2.68016e-06	-2.68016e-06	-2.01012e-06	-2.01012e-06	-1.34008e-06	-1.34008e-06	-6.7004e-07	-6.7004e-07	0	0	R136 REACTION: ATP_[cyt] + Diphosphate_[cyt] <=> ADP_[cyt] + Triphosphate_[cyt]
GE0007	-1000	-0.251352	-1000	-0.16108	-1000	-0.0123174	-1000	0.136446	-1000	0.285209	-1000	0.433972	-1000	0.582734	-1000	0.731497	-1000	0.88026	-1000	1.02902	-1000	1.17779	R137 REACTION: ATP_[cyt] + Orthophosphate_[cyt] <=> ADP_[cyt] + Diphosphate_[cyt]
GE0008	-1000	999.913	-1000	999.984	-1000	1000	-1000	1000	-1000	1000	-1000	1000	-1000	1000	-1000	1000	-1000	1000	-1000	1000	-1000	1000	R138 REACTION: NADPH_[cyt] + H+_[cyt] + NAD+_[cyt] <=> NADP+_[cyt] + H+_[cyt] + NADH_[cyt]
GE0009	0.0448763	0.0448762	0.0448762	0.0448762	0.0448762	0.0448762	0.0448762	0.0448762	0.0448762	0.0448762	0.0448762	0.0448762	0.0448762	0.0448762	0.0448762	0.0448762	0.0448762	0.0448762	0.0448762	0.0448762	0.0448762	0.0448762	R139 REACTION: 2 Superoxide anion_[cyt] + 2 H+_[cyt] => H2O2_[cyt] + Oxygen_[cyt]
GE0010	0.0233793	0.0233793	0.0232852	0.0232852	0.0231911	0.0231911	0.023097	0.023097	0.0230028	0.0230028	0.0229087	0.0229087	0.0228146	0.0228146	0.0227205	0.0227205	0.0226264	0.0226264	0.0225322	0.0225322	0.0224381	0.0224381	R140 REACTION: 2 H2O2_[cyt] => Oxygen_[cyt] + 2 H2O_[cyt]
GE0011	0	-2.6148e-12	0	9.45675e-11	0	4.02631e-11	0	5.89412e-10	0	5.36033e-10	0	4.78281e-10	0	4.15071e-10	0	3.60046e-10	0	2.84444e-10	0	2.29875e-10	0	1.68939e-10	R141 REACTION: H2O2_[cyt] + 2 Glutathione_[cyt] => Glutathione disulfide_[cyt] + 2 H2O_[cyt]
GE0012	2.6148e-12	0	-9.45874e-11	0	-4.02451e-11	0	-5.89466e-10	0	-5.36033e-10	0	-4.78281e-10	0	-4.15071e-10	0	-3.60046e-10	0	-2.84444e-10	0	-2.29875e-10	0	-1.68939e-10	0	R142 REACTION: 2 Glutathione_[cyt] + NADP+_[cyt] <=> Glutathione disulfide_[cyt] + NADPH_[cyt] + H+_[cyt]
GE0013	-0.000328089	-0.000328089	-0.00029528	-0.00029528	-0.000262471	-0.000262471	-0.000229662	-0.000229662	-0.000196853	-0.000196853	-0.000164044	-0.000164044	-0.000131235	-0.000131235	-9.84266e-05	-9.84266e-05	-6.56177e-05	-6.56177e-05	-3.28089e-05	-3.28089e-05	0	0	R143 REACTION: NH4+_[cyt] <=> NH3_[cyt] + H+_[cyt]
GL0001	0.00131698	0.00131698	0.00118528	0.00118528	0.00105358	0.00105358	0.000921883	0.000921883	0.000790185	0.000790185	0.000658488	0.000658488	0.00052679	0.00052679	0.000395093	0.000395093	0.000263395	0.000263395	0.000131698	0.000131698	0	0	R144 REACTION: 1.2759 sn-Glycerol 3-phosphate_[cyt] + 1.3302 Hexadecanoyl-[acp]_[cyt] + 0.0774 Hexadecenoyl-[acp]_[cyt] + 0.0034 Octadecanoyl-[acp]_[cyt] + 0.0635 Oleoyl-[acyl-carrier protein_[cyt] + 0.4236 Linoleoyl-[acp]_[cyt] + 0.6315 gamma-Linolenoyl-[acp]_[cyt] + 0.0032 alpha-Linolenoyl-[acp]_[cyt] + 0.0190 Stearidonoyl-[acp]_[cyt] => Phosphatidate_MGDG_[cyt] + 2.5518 Acyl-carrier protein_[c…
GL0002	0.000918417	0.000918417	0.000826575	0.000826575	0.000734734	0.000734734	0.000642892	0.000642892	0.00055105	0.00055105	0.000459209	0.000459209	0.000367367	0.000367367	0.000275525	0.000275525	0.000183683	0.000183683	9.18417e-05	9.18417e-05	0	2.08661e-12	R145 REACTION: 1.2954 sn-Glycerol 3-phosphate_[cyt] + 1.3061 Hexadecanoyl-[acp]_[cyt] + 0.0965 Hexadecenoyl-[acp]_[cyt] + 0.0223 Octadecanoyl-[acp]_[cyt] + 0.0584 Oleoyl-[acyl-carrier protein_[cyt] + 0.3334 Linoleoyl-[acp]_[cyt] + 0.7253 gamma-Linolenoyl-[acp]_[cyt] + 0.0095 alpha-Linolenoyl-[acp]_[cyt] + 0.0393 Stearidonoyl-[acp]_[cyt] => Phosphatidate_DGDG_[cyt] + 2.5908 Acyl-carrier protein_[c…
GL0003	0.00088376	0.00088376	0.000795384	0.000795384	0.000707008	0.000707008	0.000618632	0.000618632	0.000530256	0.000530256	0.00044188	0.00044188	0.000353504	0.000353504	0.000265128	0.000265128	0.000176752	0.000176752	8.8376e-05	8.8376e-05	0	1.76683e-12	R146 REACTION: 1.3747 sn-Glycerol 3-phosphate_[cyt] + 1.5612 Hexadecanoyl-[acp]_[cyt] + 0.1804 Hexadecenoyl-[acp]_[cyt] + 0.0434 Octadecanoyl-[acp]_[cyt] + 0.4011 Oleoyl-[acyl-carrier protein_[cyt] + 0.5331 Linoleoyl-[acp]_[cyt] + 0.0228 gamma-Linolenoyl-[acp]_[cyt] + 0.0165 alpha-Linolenoyl-[acp]_[cyt] => Phosphatidate_SQDG_[cyt] + 2.7494 Acyl-carrier protein_[cyt]
GL0004	0.000346572	0.000346572	0.000311915	0.000311915	0.000277258	0.000277258	0.000242601	0.000242601	0.000207943	0.000207943	0.000173286	0.000173286	0.000138629	0.000138629	0.000103972	0.000103972	6.93145e-05	6.93145e-05	3.46572e-05	3.46572e-05	0	0	R147 REACTION: 1.32535 sn-Glycerol 3-phosphate_[cyt] + 1.3327 Hexadecanoyl-[acp]_[cyt] + 0.0227 Hexadecenoyl-[acp]_[cyt] + 0.0457 Octadecanoyl-[acp]_[cyt] + 0.1701 Oleoyl-[acyl-carrier protein_[cyt] + 0.8637 Linoleoyl-[acp]_[cyt] + 0.2158 gamma-Linolenoyl-[acp]_[cyt] => Phosphatidate_PG_[cyt] + 2.6507 Acyl-carrier protein_[cyt]
GL0005	0.00131698	0.00131698	0.00118528	0.0663218	0.00105358	0.189818	0.000921883	0.313314	0.000790185	0.43681	0.000658488	0.560306	0.00052679	0.683802	0.000395093	0.807298	0.000263395	0.930794	0.000131698	1.05429	0	1.17779	R148 REACTION: Phosphatidate_MGDG_[cyt] + H2O_[cyt] => 1,2-Diacyl-sn-glycerol_MGDG_[cyt] + Orthophosphate_[cyt]
GL0006	0.000918417	0.000918417	0.000826575	0.065963	0.000734734	0.189499	0.000642892	0.313035	0.00055105	0.436571	0.000459209	0.560107	0.000367367	0.683643	0.000275525	0.807179	0.000183683	0.930714	9.18417e-05	1.05425	0	1.17779	R149 REACTION: Phosphatidate_DGDG_[cyt] + H2O_[cyt] => 1,2-Diacyl-sn-glycerol_DGDG_[cyt] + Orthophosphate_[cyt]
GL0007	0.00088376	0.00088376	0.000795384	0.0659319	0.000707008	0.189471	0.000618632	0.313011	0.000530256	0.43655	0.00044188	0.560089	0.000353504	0.683629	0.000265128	0.807168	0.000176752	0.930708	8.8376e-05	1.05425	0	1.17779	R150 REACTION: Phosphatidate_SQDG_[cyt] + H2O_[cyt] => 1,2-Diacyl-sn-glycerol_SQDG_[cyt] + Orthophosphate_[cyt]
GL0008	0	0	0	0.0651365	0	0.188764	0	0.312392	0	0.43602	0	0.559648	0	0.683275	0	0.806903	0	0.930531	0	1.05416	0	1.17779	R151 REACTION: ATP_[cyt] + 1,2-Diacyl-sn-glycerol_MGDG_[cyt] => ADP_[cyt] + Phosphatidate_MGDG_[cyt]
GL0009	0	0	0	0.0651365	0	0.188764	0	0.312392	0	0.43602	0	0.559648	0	0.683275	0	0.806903	0	0.930531	0	1.05416	0	1.17779	R152 REACTION: ATP_[cyt] + 1,2-Diacyl-sn-glycerol_DGDG_[cyt] => ADP_[cyt] + Phosphatidate_DGDG_[cyt]
GL0010	0	0	0	0.0651365	0	0.188764	0	0.312392	0	0.43602	0	0.559648	0	0.683275	0	0.806903	0	0.930531	0	1.05416	0	1.17779	R153 REACTION: ATP_[cyt] + 1,2-Diacyl-sn-glycerol_SQDG_[cyt] => ADP_[cyt] + Phosphatidate_SQDG_[cyt]
GL0011	0.000346572	0.000346572	0.000311915	0.000311915	0.000277258	0.000277258	0.000242601	0.000242601	0.000207943	0.000207943	0.000173286	0.000173286	0.000138629	0.000138629	0.000103972	0.000103972	6.93145e-05	6.93145e-05	3.46572e-05	3.46572e-05	0	0	R154 REACTION: CTP_[cyt] + Phosphatidate_PG_[cyt] => Diphosphate_[cyt] + CDP-diacylglycerol_PG_[cyt]
GL0012	0.000346572	0.000346572	0.000311915	0.000311915	0.000277258	0.000277258	0.000242601	0.000242601	0.000207943	0.000207943	0.000173286	0.000173286	0.000138629	0.000138629	0.000103972	0.000103972	6.93145e-05	6.93145e-05	3.46572e-05	3.46572e-05	0	0	R155 REACTION: CDP-diacylglycerol_PG_[cyt] + sn-Glycerol 3-phosphate_[cyt] => CMP_[cyt] + Phosphatidylglycerophosphate_PG_[cyt]
GL0013	0.000346572	0.000346572	0.000311915	0.000311915	0.000277258	0.000277258	0.000242601	0.000242601	0.000207943	0.000207943	0.000173286	0.000173286	0.000138629	0.000138629	0.000103972	0.000103972	6.93145e-05	6.93145e-05	3.46572e-05	3.46572e-05	0	0	R156 REACTION: Phosphatidylglycerophosphate_PG_[cyt] + H2O_[cyt] => Phosphatidylglycerol_PG_[cyt] + Orthophosphate_[cyt]
GL0014	0.00088376	0.00088376	0.000795384	0.000795384	0.000707008	0.000707008	0.000618632	0.000618632	0.000530256	0.000530256	0.00044188	0.00044188	0.000353504	0.000353504	0.000265128	0.000265128	0.000176752	0.000176752	8.8376e-05	8.8376e-05	0	0	R157 REACTION: UDP-glucose_[cyt] + Sulfite_[cyt] => UDP-6-sulfoquinovose_[cyt] + H2O_[cyt]
GL0015	0.00088376	0.00088376	0.000795384	0.000795384	0.000707008	0.000707008	0.000618632	0.000618632	0.000530256	0.000530256	0.00044188	0.00044188	0.000353504	0.000353504	0.000265128	0.000265128	0.000176752	0.000176752	8.8376e-05	8.8376e-05	0	0	R158 REACTION: UDP-6-sulfoquinovose_[cyt] + 1,2-Diacyl-sn-glycerol_SQDG_[cyt] => Sulfoquinovosyldiacylglycerol_SQDG_[cyt] + UDP_[cyt]
GL0016	0.00131698	0.00131698	0.00118528	0.00118528	0.00105358	0.00105358	0.000921883	0.000921883	0.000790185	0.000790185	0.000658488	0.000658488	0.00052679	0.00052679	0.000395093	0.000395093	0.000263395	0.000263395	0.000131698	0.000131698	0	1.39806e-13	R159 REACTION: UDP-glucose_[cyt] + 1,2-Diacyl-sn-glycerol_MGDG_[cyt] => UDP_[cyt] + 3-D-Glucosyl-1,2-diacylglycerol_MGDG_[cyt]
GL0017	0.00183683	0.00183683	0.00165315	0.00165315	0.00146947	0.00146947	0.00128578	0.00128578	0.0011021	0.0011021	0.000918417	0.000918417	0.000734734	0.000734734	0.00055105	0.00055105	0.000367367	0.000367367	0.000183683	0.000183683	0	0	R160 REACTION: UDP-glucose_[cyt] + 1,2-Diacyl-sn-glycerol_DGDG_[cyt] => UDP_[cyt] + 3-D-Glucosyl-1,2-diacylglycerol_DGDG_[cyt]
GL0018	0.00131698	0.00131698	0.00118528	0.00118528	0.00105358	0.00105358	0.000921883	0.000921883	0.000790185	0.000790185	0.000658488	0.000658488	0.00052679	0.00052679	0.000395093	0.000395093	0.000263395	0.000263395	0.000131698	0.000131698	0	1.13687e-13	R161 REACTION: 3-D-Glucosyl-1,2-diacylglycerol_MGDG_[cyt] <=> 1,2-Diacyl-3-beta-D-galactosyl-sn-glycerol_MGDG_[cyt]
GL0019	0.00183683	0.00183683	0.00165315	0.00165315	0.00146947	0.00146947	0.00128578	0.00128578	0.0011021	0.0011021	0.000918417	0.000918417	0.000734734	0.000734734	0.00055105	0.00055105	0.000367367	0.000367367	0.000183683	0.000183683	0	0	R162 REACTION: 3-D-Glucosyl-1,2-diacylglycerol_DGDG_[cyt] <=> 1,2-Diacyl-3-beta-D-galactosyl-sn-glycerol_DGDG_[cyt]
GL0020	0.000918417	0.000918417	0.000826575	0.000826575	0.000734734	0.000734734	0.000642892	0.000642892	0.00055105	0.00055105	0.000459209	0.000459209	0.000367367	0.000367367	0.000275525	0.000275525	0.000183683	0.000183683	9.18417e-05	9.18417e-05	0	0	R163 REACTION: 2 1,2-Diacyl-3-beta-D-galactosyl-sn-glycerol_DGDG_[cyt] => Digalactosyl-diacylglycerol_DGDG_[cyt] + 1,2-Diacyl-sn-glycerol_DGDG_[cyt]
GM0001	0.00135579	0.00135579	0.00122021	0.00122021	0.00108463	0.00108463	0.000949054	0.000949054	0.000813475	0.000813475	0.000677896	0.000677896	0.000542317	0.000542317	0.000406737	0.000406738	0.000271158	0.000271158	0.000135579	0.000135579	0	5.62401e-11	R164 REACTION: L-Serine_[cyt] + Acetyl-CoA_[cyt] => O-Acetyl-L-serine_[cyt] + CoA_[cyt]
GM0002	0.00135579	0.00135579	0.00122021	0.00122021	0.00108463	0.00108463	0.000949054	0.000949054	0.000813475	0.000813475	0.000677896	0.000677896	0.000542317	0.000542317	0.000406737	0.000406738	0.000271158	0.000271158	0.000135579	0.000135579	0	5.62401e-11	R165 REACTION: O-Acetyl-L-serine_[cyt] + Hydrogen sulfide_[cyt] => L-Cysteine_[cyt] + Acetate_[cyt]
GM0003	0.00504849	0.00504849	0.00454364	0.00454364	0.00403879	0.00403879	0.00353394	0.00353394	0.0030291	0.0030291	0.00252425	0.00252425	0.0020194	0.0020194	0.00151455	0.00151455	0.0010097	0.0010097	0.000504849	0.000504849	0	5.6267e-11	R166 REACTION: ATP_[cyt] + Sulfate_[cyt] => Diphosphate_[cyt] + Adenylyl sulfate_[cyt]
GM0004	0.00504849	0.00504849	0.00454364	0.0696801	0.00403879	0.192803	0.00353394	0.315926	0.0030291	0.439049	0.00252425	0.562172	0.0020194	0.685295	0.00151455	0.808418	0.0010097	0.93154	0.000504849	1.05466	0	1.17779	R167 REACTION: ATP_[cyt] + Adenylyl sulfate_[cyt] => ADP_[cyt] + 3'-Phosphoadenylyl sulfate_[cyt]
GM0005	0.00504849	0.00504849	0.00454364	0.00454364	0.00403879	0.00403879	0.00353394	0.00353394	0.0030291	0.0030291	0.00252425	0.00252425	0.0020194	0.0020194	0.00151455	0.00151455	0.0010097	0.0010097	0.000504849	0.000504849	0	5.63887e-11	R168 REACTION: Thioredoxin_[cyt] + 3'-Phosphoadenylyl sulfate_[cyt] => Thioredoxin disulfide_[cyt] + Sulfite_[cyt] + Adenosine 3',5'-bisphosphate_[cyt]
GM0006	0.00504849	0.00504849	0.00454364	0.00454364	0.00403879	0.00403879	0.00353394	0.00353394	0.0030291	0.0030291	0.00252425	0.00252425	0.0020194	0.0020194	0.00151455	0.00151455	0.0010097	0.0010097	0.000504849	0.000504849	0	5.63887e-11	R169 REACTION: Adenosine 3',5'-bisphosphate_[cyt] + H2O_[cyt] => AMP_[cyt] + Orthophosphate_[cyt]
GM0007	0.00416473	0.00416473	0.00374826	0.00374826	0.00333179	0.00333179	0.00291531	0.00291531	0.00249884	0.00249884	0.00208237	0.00208237	0.00166589	0.00166589	0.00124942	0.00124942	0.000832947	0.000832947	0.000416473	0.000416473	0	5.61426e-11	R170 REACTION: Hydrogen sulfide_[cyt] + 6 Oxidized ferredoxin_[cyt] + 3 H2O_[cyt] <= Sulfite_[cyt] + 6 Reduced ferredoxin_[cyt] + 6 H+_[cyt]
GM0008	0	-2.22538e-11	0	0.0651365	0	0.187302	0	0.275315	0	0.363327	0	0.45134	0	0.539352	0	0.627365	0	0.715377	0	0.80339	0	0.891403	R171 REACTION: L-Serine_[cyt] => Pyruvate_[cyt] + NH3_[cyt]
GM0009	-0.0250102	-0.00292647	-0.0225092	0.000327583	-0.0200082	0.00345882	-0.0175072	0.00659006	-0.0150061	0.0097213	-0.0125051	0.0128525	-0.0100041	0.0159838	-0.00750307	0.019115	-0.00500205	0.0222463	-0.00250102	0.0253775	-3.26963e-10	0.0285087	R172 REACTION: 5,10-Methylenetetrahydrofolate_[cyt] + Glycine_[cyt] + H2O_[cyt] <=> Tetrahydrofolate_[cyt] + L-Serine_[cyt]
GM0010	0	0.0220838	0	0.0228368	0	0.023467	0	0.0240972	0	0.0247274	0	0.0253577	0	0.0259879	0	0.0266181	0	0.0272483	0	0.0278785	0	0.0285087	R173 REACTION: Glycine_[cyt] + Tetrahydrofolate_[cyt] + NAD+_[cyt] => 5,10-Methylenetetrahydrofolate_[cyt] + NH3_[cyt] + CO2_[cyt] + NADH_[cyt] + H+_[cyt]
GM0011	0.00350805	0.00350805	0.00315724	0.00315724	0.00280644	0.00280644	0.00245563	0.00245563	0.00210483	0.00210483	0.00175402	0.00175402	0.00140322	0.00140322	0.00105241	0.00105241	0.000701609	0.000701609	0.000350805	0.000350805	0	5.45596e-11	R174 REACTION: 5-Methyltetrahydrofolate_[cyt] + L-Homocysteine_[cyt] => Tetrahydrofolate_[cyt] + L-Methionine_[cyt]
GM0012	0.000699106	0.000699106	0.000629195	0.000629195	0.000559285	0.000559285	0.000489374	0.000489374	0.000419464	0.000419464	0.000349553	0.000349553	0.000279642	0.000279643	0.000209732	0.000209732	0.000139821	0.000139821	6.99106e-05	6.99107e-05	0	5.45716e-11	R175 REACTION: S-Adenosyl-L-homocysteine_[cyt] + H2O_[cyt] => Adenosine_[cyt] + L-Homocysteine_[cyt]
GM0013	0	-1.5511e-12	0	3.28806e-11	0	1.27426e-11	0	1.93376e-10	0	1.75852e-10	0	1.55146e-10	0	1.33189e-10	0	1.12937e-10	0	9.22309e-11	0	7.44803e-11	0	5.48998e-11	R176 REACTION: S-Adenosyl-L-methionine_[cyt] + DNA cytosine_[cyt] => S-Adenosyl-L-homocysteine_[cyt] + DNA 5-methylcytosine_[cyt]
GM0014	0.000914356	0.000914356	0.000822921	0.000822921	0.000731485	0.000731485	0.000640049	0.00064005	0.000548614	0.000548614	0.000457178	0.000457178	0.000365743	0.000365743	0.000274307	0.000274307	0.000182871	0.000182871	9.14356e-05	9.14357e-05	0	5.45697e-11	R177 REACTION: Orthophosphate_[cyt] + Diphosphate_[cyt] + S-Adenosyl-L-methionine_[cyt] <= ATP_[cyt] + L-Methionine_[cyt] + H2O_[cyt]
GM0015	-667.411	0.0220838	-667.468	0.0228368	-667.54	0.023467	-667.612	0.0240972	-667.684	0.0247274	-667.756	0.0253577	-667.828	0.0259879	-667.899	0.0266181	-667.971	0.0272483	-668.043	0.0278785	-668.115	0.0285087	R178 REACTION: D-Glycerate_[cyt] + NADP+_[cyt] <=> Hydroxypyruvate_[cyt] + NADPH_[cyt] + H+_[cyt]
GM0016	-0.0220838	667.411	-0.0228368	667.468	-0.023467	667.54	-0.0240972	667.612	-0.0247274	667.684	-0.0253577	667.756	-0.0259879	667.828	-0.0266181	667.899	-0.0272483	667.971	-0.0278785	668.043	-0.0285087	668.115	R179 REACTION: L-Serine_[cyt] + Glyoxylate_[cyt] <=> Hydroxypyruvate_[cyt] + Glycine_[cyt]
GM0017	0	-1.24322e-11	0	0.0651365	0	0.188764	0	0.312392	0	0.43602	0	0.559648	0	0.683275	0	0.806903	0	0.930531	0	1.05416	0	1.17779	R180 REACTION: ATP_[cyt] + D-Glycerate_[cyt] => ADP_[cyt] + 2-Phospho-D-glycerate_[cyt]
GM0018	0	0.0220838	0	0.0228368	0	0.023467	0	0.0240972	0	0.0247274	0	0.0253577	0	0.0259879	0	0.0266181	0	0.0272483	0	0.0278785	0	0.0285087	R181 REACTION: D-Glycerate_[cyt] + NADP+_[cyt] <= Tartronate semialdehyde_[cyt] + NADPH_[cyt] + H+_[cyt]
GM0019	0	0.0220838	0	0.0228368	0	0.023467	0	0.0240972	0	0.0247274	0	0.0253577	0	0.0259879	0	0.0266181	0	0.0272483	0	0.0278785	0	0.0285087	R182 REACTION: 2 Glyoxylate_[cyt] => Tartronate semialdehyde_[cyt] + CO2_[cyt]
GM0020	0	-3.8525e-12	0	1.06617e-10	0	3.51209e-11	0	5.9392e-10	0	5.28816e-10	0	4.78065e-10	0	4.15222e-10	0	3.59655e-10	0	2.84081e-10	0	2.21556e-10	0	1.1145e-10	R183 REACTION: Glyoxylate_[cyt] + Oxygen_[cyt] + H2O_[cyt] => Oxalate_[cyt] + H2O2_[cyt]
GM0021	0	-6.64226e-12	0	4.45343e-11	0	3.15911e-12	0	2.0851e-10	0	1.78503e-10	0	1.59554e-10	0	1.38608e-10	0	1.20258e-10	0	9.49541e-11	0	7.66266e-11	0	5.64748e-11	R184 REACTION: L-Cysteine_[cyt] + [enzyme]-cysteine_[cyt] => L-Alanine_[cyt] + [enzyme]-S-sulfanylcysteine_[cyt]
GM0022	-999.822	1000	-999.908	1000	-1000	1000	-1000	1000	-1000	1000	-1000	1000	-1000	1000	-1000	1000	-1000	1000	-1000	1000	-1000	1000	R185 REACTION: Glycine_[cyt] + 2-Oxoglutarate_[cyt] <=> Glyoxylate_[cyt] + L-Glutamate_[cyt]
GM0023	0.00280894	0.00280894	0.00252805	0.00252805	0.00224715	0.00224715	0.00196626	0.00196626	0.00168536	0.00168536	0.00140447	0.00140447	0.00112358	0.00112358	0.000842682	0.000842682	0.000561788	0.000561788	0.000280894	0.000280894	0	4.26985e-13	R186 REACTION: Acetyl-CoA_[cyt] + L-Homoserine_[cyt] => CoA_[cyt] + O-Acetyl-L-homoserine_[cyt]
GM0024	0.00280894	0.00280894	0.00252805	0.00252805	0.00224715	0.00224715	0.00196626	0.00196626	0.00168536	0.00168536	0.00140447	0.00140447	0.00112358	0.00112358	0.000842682	0.000842682	0.000561788	0.000561788	0.000280894	0.000280894	0	4.26985e-13	R187 REACTION: O-Acetyl-L-homoserine_[cyt] + Hydrogen sulfide_[cyt] => L-Homocysteine_[cyt] + Acetate_[cyt]
GM0025	0	-4.86789e-12	0	9.78564e-11	0	4.19893e-11	0	5.87043e-10	0	5.35827e-10	0	4.78051e-10	0	4.21502e-10	0	3.5866e-10	0	2.85781e-10	0	2.30578e-10	0	1.68939e-10	R188 REACTION: Glycine_[cyt] + H2O_[cyt] + Oxygen_[cyt] => Glyoxylate_[cyt] + NH3_[cyt] + H2O2_[cyt]
GM0026	0	-1.23362e-11	0	0.0651365	0	0.188764	0	0.312392	0	0.43602	0	0.559648	0	0.683275	0	0.806903	0	0.930531	0	1.05416	0	1.17779	R189 REACTION: 3'-Phosphoadenylyl sulfate_[cyt] + H2O_[cyt] => Adenylyl sulfate_[cyt] + Orthophosphate_[cyt]
GM0027	-1000	999.806	-1000	999.89	-1000	1000	-1000	1000	-1000	1000	-1000	1000	-1000	1000	-1000	1000	-1000	1000	-1000	1000	-1000	1000	R190 REACTION: Glycine_[cyt] + H2O_[cyt] + NAD+_[cyt] <=> Glyoxylate_[cyt] + NH3_[cyt] + NADH_[cyt] + H+_[cyt]
GM0028	0.000195149	0.000195149	0.000175634	0.000175634	0.000156119	0.000156119	0.000136604	0.000136604	0.00011709	0.00011709	9.75746e-05	9.75746e-05	7.80597e-05	7.80597e-05	5.85448e-05	5.85448e-05	3.90298e-05	3.90298e-05	1.95149e-05	1.95149e-05	0	0	R191 REACTION: S-Adenosyl-L-methionine_[cyt] + H+_[cyt] => S-Adenosylmethioninamine_[cyt] + CO2_[cyt]
GM0029	6.7004e-06	6.7004e-06	6.03036e-06	0.0325743	5.36032e-06	0.0943875	4.69028e-06	0.156201	4.02024e-06	0.218014	3.3502e-06	0.279827	2.68016e-06	0.34164	2.01012e-06	0.403454	1.34008e-06	0.465267	6.7004e-07	0.52708	0	0.588893	R192 REACTION: ATP_[cyt] + L-Glutamate_[cyt] + L-Cysteine_[cyt] => ADP_[cyt] + Orthophosphate_[cyt] + gamma-L-Glutamyl-L-cysteine_[cyt]
GM0030	6.7004e-06	6.7004e-06	6.03036e-06	0.0325743	5.36032e-06	0.0943875	4.69028e-06	0.156201	4.02024e-06	0.218014	3.3502e-06	0.279827	2.68016e-06	0.34164	2.01012e-06	0.403454	1.34008e-06	0.465267	6.7004e-07	0.52708	0	0.588893	R193 REACTION: ATP_[cyt] + gamma-L-Glutamyl-L-cysteine_[cyt] + Glycine_[cyt] => ADP_[cyt] + Orthophosphate_[cyt] + Glutathione_[cyt]
GM0031	0	-4.12859e-12	0	0.0325682	0	0.0943821	0	0.156196	0	0.21801	0	0.279824	0	0.341638	0	0.403452	0	0.465265	0	0.527079	0	0.588893	R194 REACTION: Glutathione_[cyt] + H2O_[cyt] => Cys-Gly_[cyt] + L-Glutamate_[cyt]
GM0032	0	-4.12859e-12	0	0.0325682	0	0.0943821	0	0.156196	0	0.21801	0	0.279824	0	0.341638	0	0.403452	0	0.465265	0	0.527079	0	0.588893	R195 REACTION: Cys-Gly_[cyt] + H2O_[cyt] => L-Cysteine_[cyt] + Glycine_[cyt]
GM0033	0.0140625	667.425	0.00969488	667.5	0.00545003	667.607	0.00120518	667.693	0	667.778	0	667.863	0	667.948	0	668.033	0	668.118	0	668.203	0	668.288	R196 REACTION: 3-Phospho-D-glycerate_[cyt] + NAD+_[cyt] <=> 3-Phosphonooxypyruvate_[cyt] + NADH_[cyt] + H+_[cyt]
GM0034	-667.425	-0.0140625	-667.5	-0.00969488	-667.607	-0.00545003	-667.693	-0.00120518	-667.778	0	-667.863	0	-667.948	0	-668.033	0	-668.118	0	-668.203	0	-668.288	0	R197 REACTION: O-Phospho-L-serine_[cyt] + 2-Oxoglutarate_[cyt] <=> 3-Phosphonooxypyruvate_[cyt] + L-Glutamate_[cyt]
GM0035	0.0140625	667.425	0.00969488	667.5	0.00545003	667.607	0.00120518	667.693	0	667.778	0	667.863	0	667.948	0	668.033	0	668.118	0	668.203	0	668.288	R198 REACTION: O-Phospho-L-serine_[cyt] + H2O_[cyt] => L-Serine_[cyt] + Orthophosphate_[cyt]
GS0001	0	-3.63295e-12	0	0.0651365	0	0.188764	0	0.312392	0	0.43602	0	0.559648	0	0.683275	0	0.806903	0	0.930531	0	1.05416	0	1.17779	R199 REACTION: ATP_[cyt] + D-Glucose_[cyt] => ADP_[cyt] + D-Glucose 6-phosphate_[cyt]
GS0002	-0.0101115	-0.0101115	-0.00910039	-0.00910039	-0.00808923	-0.00808923	-0.00707809	-0.00707808	-0.00606693	-0.00606692	-0.00505578	-0.00505577	-0.00404462	-0.00404462	-0.00303347	-0.00303346	-0.00202231	-0.00202231	-0.00101116	-0.00101115	-2.68801e-09	0	R200 REACTION: D-Glucose 6-phosphate_[cyt] <=> D-Fructose 6-phosphate_[cyt]
GS0003	0	0.978871	0	1.07774	0	1.22964	0	1.38154	0	1.53344	0	1.68534	0	1.83724	0	1.98914	0	2.14104	0	2.29294	0	2.44484	R201 REACTION: D-Fructose 1,6-bisphosphate_[cyt] + H2O_[cyt] => D-Fructose 6-phosphate_[cyt] + Orthophosphate_[cyt]
GS0004	0	-8.25562e-12	0	0.0651365	0	0.188764	0	0.312392	0	0.43602	0	0.559648	0	0.683275	0	0.806903	0	0.930531	0	1.05416	0	1.17779	R202 REACTION: ATP_[cyt] + D-Fructose 6-phosphate_[cyt] => ADP_[cyt] + D-Fructose 1,6-bisphosphate_[cyt]
GS0005	-0.978871	-1.11413e-11	-1.0126	0.0651365	-1.04087	0.188764	-1.06915	0.312392	-1.09742	0.43602	-1.12569	0.559648	-1.15396	0.683275	-1.18224	0.806903	-1.21051	0.930531	-1.23878	1.05416	-1.26705	1.17779	R203 REACTION: D-Fructose 1,6-bisphosphate_[cyt] <=> Glycerone phosphate_[cyt] + D-Glyceraldehyde 3-phosphate_[cyt]
GS0006	-666.427	0.983829	-666.451	1.04963	-666.495	1.13922	-666.539	1.22881	-666.583	1.31688	-666.628	1.40435	-666.672	1.49182	-666.716	1.57929	-666.76	1.66676	-666.804	1.75423	-666.848	1.84169	R204 REACTION: D-Glyceraldehyde 3-phosphate_[cyt] <=> Glycerone phosphate_[cyt]
GS0007	0	1000	0	1000	0	1000	0	1000	0	1000	0	1000	0	1000	0	1000	0	1000	0	1000	0	1000	R205 REACTION: D-Glyceraldehyde 3-phosphate_[cyt] + Orthophosphate_[cyt] + NADP+_[cyt] <= 3-Phospho-D-glyceroyl phosphate_[cyt] + NADPH_[cyt] + H+_[cyt]
GS0008	0	1000	0	1000	0	1000	0	1000	0	1000	0	1000	0	1000	0	1000	0	1000	0	1000	0	1000	R206 REACTION: D-Glyceraldehyde 3-phosphate_[cyt] + Orthophosphate_[cyt] + NAD+_[cyt] => 3-Phospho-D-glyceroyl phosphate_[cyt] + NADH_[cyt] + H+_[cyt]
GS0009	-665.106	2.30473	-665.065	2.43587	-665.052	2.58261	-665.039	2.72935	-665.026	2.87457	-665.013	3.01919	-665	3.16381	-664.987	3.30842	-664.974	3.45304	-664.961	3.59766	-664.948	3.74228	R207 REACTION: ATP_[cyt] + 3-Phospho-D-glycerate_[cyt] <=> ADP_[cyt] + 3-Phospho-D-glyceroyl phosphate_[cyt]
GS0010	-0.183846	-0.183846	-0.228309	-0.163172	-0.270165	-0.0814011	-0.312022	0.000369984	-0.353879	0.0821411	-0.395735	0.163912	-0.437592	0.245683	-0.479449	0.327454	-0.521305	0.409225	-0.563162	0.490996	-0.605019	0.572768	R208 REACTION: 2-Phospho-D-glycerate_[cyt] <=> 3-Phospho-D-glycerate_[cyt]
GS0011	0.183846	0.183846	0.163172	0.228309	0.0828632	0.270165	0.0367073	0.312022	-0.00944855	0.353879	-0.0556044	0.395735	-0.10176	0.437592	-0.147916	0.479449	-0.194072	0.521305	-0.240228	0.563162	-0.286384	0.605019	R209 REACTION: 2-Phospho-D-glycerate_[cyt] <=> Phosphoenolpyruvate_[cyt] + H2O_[cyt]
GS0012	-0.0101115	-0.0101115	-0.0742369	-0.00910039	-0.196853	-0.00808923	-0.31947	-0.00707808	-0.442087	-0.00606692	-0.564703	-0.00505577	-0.68732	-0.00404462	-0.809937	-0.00303346	-0.932553	-0.00202231	-1.05517	-0.00101115	-1.17779	0	R210 REACTION: D-Glucose 1-phosphate_[cyt] <=> D-Glucose 6-phosphate_[cyt]
GS0013	0	0	0	0	0	0	0	0	0	0	0	0	0	0	0	0	0	0	0	0	0	0	R211 REACTION: ATP_[cyt] + D-Fructose_[cyt] <=> ADP_[cyt] + D-Fructose 6-phosphate_[cyt]
GS0014	0	0	0	0	0	0	0	0	0	0	0	0	0	0	0	0	0	0	0	0	0	0	R212 REACTION: D-Mannose 6-phosphate_[cyt] <=> D-Fructose 6-phosphate_[cyt]
GS0015	0	0	0	0	0	0	0	0	0	0	0	0	0	0	0	0	0	0	0	0	0	0	R213 REACTION: D-Mannose 6-phosphate_[cyt] <=> D-Mannose 1-phosphate_[cyt]
GS0016	0	0	0	0	0	0	0	0	0	0	0	0	0	0	0	0	0	0	0	0	0	0	R214 REACTION: GTP_[cyt] + D-Mannose 1-phosphate_[cyt] => Diphosphate_[cyt] + GDP-mannose_[cyt]
GS0017	0	0	0	0	0	0	0	0	0	0	0	0	0	0	0	0	0	0	0	0	0	0	R215 REACTION: GDP_[cyt] + D-Mannose 1-phosphate_[cyt] => Orthophosphate_[cyt] + GDP-mannose_[cyt]
GS0018	0	0	0	0	0	0	0	0	0	0	0	0	0	0	0	0	0	0	0	0	0	0	R216 REACTION: dTTP_[cyt] + D-Glucose 1-phosphate_[cyt] => Diphosphate_[cyt] + dTDP-glucose_[cyt]
GS0019	0	0	0	0	0	0	0	0	0	0	0	0	0	0	0	0	0	0	0	0	0	0	R217 REACTION: CTP_[cyt] + D-Glucose 1-phosphate_[cyt] => Diphosphate_[cyt] + CDP-glucose_[cyt]
GS0020	0	0	0	0	0	0	0	0	0	0	0	0	0	0	0	0	0	0	0	0	0	0	R218 REACTION: dTDP-glucose_[cyt] <=> dTDP-galactose_[cyt]
GS0021	0	0	0	0	0	0	0	0	0	0	0	0	0	0	0	0	0	0	0	0	0	0	R219 REACTION: dTDP-glucose_[cyt] => 4,6-Dideoxy-4-oxo-dTDP-D-glucose_[cyt] + H2O_[cyt]
GS0022	0	0	0	0	0	0	0	0	0	0	0	0	0	0	0	0	0	0	0	0	0	0	R220 REACTION: 4,6-Dideoxy-4-oxo-dTDP-D-glucose_[cyt] => dTDP-4-dehydro-6-deoxy-L-mannose_[cyt]
GS0023	0	0	0	0	0	0	0	0	0	0	0	0	0	0	0	0	0	0	0	0	0	0	R221 REACTION: dTDP-6-deoxy-L-mannose_[cyt] + NADP+_[cyt] <= dTDP-4-dehydro-6-deoxy-L-mannose_[cyt] + NADPH_[cyt] + H+_[cyt]
GS0024	0.00403757	0.00403757	0.00363381	0.00363381	0.00323006	0.00323006	0.0028263	0.0028263	0.00242254	0.00242254	0.00201878	0.00201878	0.00161503	0.00161503	0.00121127	0.00121127	0.000807514	0.000807514	0.000403757	0.000403757	0	4.54747e-13	R222 REACTION: UTP_[cyt] + D-Glucose 1-phosphate_[cyt] <=> Diphosphate_[cyt] + UDP-glucose_[cyt]
GS0025	0	0	0	0	0	0	0	0	0	0	0	0	0	0	0	0	0	0	0	0	0	0	R223 REACTION: UDP-glucose_[cyt] <=> UDP-D-galactose_[cyt]
GS0026	-667.411	0	-667.468	0	-667.54	0	-667.612	0	-667.684	0	-667.756	0	-667.828	0	-667.899	0	-667.971	0	-668.043	0	-668.115	0	R224 REACTION: D-Glyceraldehyde_[cyt] + NAD+_[cyt] + H2O_[cyt] <=> D-Glycerate_[cyt] + NADH_[cyt] + H+_[cyt]
GS0027	-667.411	0	-667.468	0	-667.54	0	-667.612	0	-667.684	0	-667.756	0	-667.828	0	-667.899	0	-667.971	0	-668.043	0	-668.115	0	R225 REACTION: Glycerol_[cyt] + NADP+_[cyt] <=> D-Glyceraldehyde_[cyt] + NADPH_[cyt] + H+_[cyt]
GS0028	0	667.411	0	667.468	0	667.54	0	667.612	0	667.684	0	667.756	0	667.828	0	667.899	0	667.971	0	668.043	0	668.115	R226 REACTION: ATP_[cyt] + Glycerol_[cyt] => ADP_[cyt] + sn-Glycerol 3-phosphate_[cyt]
GS0029	-0.00489085	667.406	-0.00440177	667.464	-0.00391268	667.536	-0.0034236	667.609	-0.00293451	667.681	-0.00244543	667.753	-0.00195634	667.826	-0.00146726	667.898	-0.000978171	667.97	-0.000489086	668.043	-4.00178e-10	668.115	R227 REACTION: sn-Glycerol 3-phosphate_[cyt] + NAD+_[cyt] <=> Glycerone phosphate_[cyt] + NADH_[cyt] + H+_[cyt]
GS0030	0	-1.36288e-11	0	2.24349e-10	0	8.42783e-11	0	1.41602e-09	0	1.25687e-09	0	1.1338e-09	0	9.92852e-10	0	8.38387e-10	0	6.90923e-10	0	5.27676e-10	0	4.00118e-10	R228 REACTION: sn-Glycerol 3-phosphate_[cyt] + PQ_[tlm] => Glycerone phosphate_[cyt] + PQH2_[tlm]
GS0031	0	-7.41318e-12	0	1.02643e-10	0	4.26179e-11	0	5.90808e-10	0	5.36173e-10	0	4.78227e-10	0	4.14481e-10	0	3.59718e-10	0	2.84036e-10	0	2.29955e-10	0	1.68821e-10	R229 REACTION: sn-Glycerol 3-phosphate_[cyt] + PQ_[cym] => Glycerone phosphate_[cyt] + PQH2_[cym]
GS0032	0	0	0	0	0	0	0	0	0	0	0	0	0	0	0	0	0	0	0	0	0	0	R230 REACTION: UDP-glucose_[cyt] + D-Fructose 6-phosphate_[cyt] => UDP_[cyt] + Sucrose 6'-phosphate_[cyt]
GS0033	0	0	0	0	0	0	0	0	0	0	0	0	0	0	0	0	0	0	0	0	0	0	R231 REACTION: Sucrose 6'-phosphate_[cyt] + H2O_[cyt] => Sucrose_[cyt] + Orthophosphate_[cyt]
HE0001	2.01012e-05	2.01012e-05	1.80911e-05	1.80911e-05	1.6081e-05	1.6081e-05	1.40708e-05	1.40708e-05	1.20607e-05	1.20607e-05	1.00506e-05	1.00506e-05	8.04048e-06	8.04048e-06	6.03036e-06	6.03036e-06	4.02024e-06	4.02024e-06	2.01012e-06	2.01012e-06	0	0	R232 REACTION: Protoporphyrin_[cyt] + Fe2+_[cyt] => Heme_[cyt] + 2 H+_[cyt]
HE0002	1.34008e-05	1.34008e-05	1.20607e-05	1.20607e-05	1.07206e-05	1.07206e-05	9.38056e-06	9.38056e-06	8.04048e-06	8.04048e-06	6.7004e-06	6.7004e-06	5.36032e-06	5.36032e-06	4.02024e-06	4.02024e-06	2.68016e-06	2.68016e-06	1.34008e-06	1.34008e-06	0	0	R233 REACTION: Heme_[cyt] + H2O_[cyt] + trans,trans-Farnesyl diphosphate_[cyt] <=> Heme O_[cyt] + Diphosphate_[cyt]
HE0003	6.7004e-06	6.7004e-06	6.03036e-06	6.03036e-06	5.36032e-06	5.36032e-06	4.69028e-06	4.69028e-06	4.02024e-06	4.02024e-06	3.3502e-06	3.3502e-06	2.68016e-06	2.68016e-06	2.01012e-06	2.01012e-06	1.34008e-06	1.34008e-06	6.7004e-07	6.7004e-07	0	0	R234 REACTION: Heme O_[cyt] + H2O_[cyt] <=> Heme A_[cyt] + 4 H+_[cyt]
HE0004	0	0	0	0	0	0	0	0	0	0	0	0	0	0	0	0	0	0	0	0	0	0	R235 REACTION: Heme_[cyt] + 6 Reduced ferredoxin_[cyt] + 3 Oxygen_[cyt] + 8 H+_[cyt] => Biliverdin_[cyt] + CO_[cyt] + Fe2+_[cyt] + 6 Oxidized ferredoxin_[cyt] + 3 H2O_[cyt]
HE0005	0	0	0	0	0	0	0	0	0	0	0	0	0	0	0	0	0	0	0	0	0	0	R236 REACTION: Biliverdin_[cyt] + 4 Reduced ferredoxin_[cyt] + 4 H+_[cyt] => (3Z)-Phycocyanobilin_[cyt] + 4 Oxidized ferredoxin_[cyt]
HE0006	0	0	0	0	0	0	0	0	0	0	0	0	0	0	0	0	0	0	0	0	0	0	R237 REACTION: Bilirubin_[cyt] + NADP+_[cyt] <= Biliverdin_[cyt] + NADPH + H+_[cyt]
HI0001	0.00247453	0.00247453	0.00222707	0.00222707	0.00197962	0.00197962	0.00173217	0.00173217	0.00148472	0.00148472	0.00123726	0.00123726	0.000989811	0.000989811	0.000742358	0.000742358	0.000494905	0.000494905	0.000247453	0.000247453	0	2.62689e-13	R238 REACTION: 1-(5-Phospho-D-ribosyl)-ATP_[cyt] + Diphosphate_[cyt] <= ATP_[cyt] + 5-Phospho-alpha-D-ribose 1-diphosphate_[cyt]
HI0002	0.00247453	0.00247453	0.00222707	0.00222707	0.00197962	0.00197962	0.00173217	0.00173217	0.00148472	0.00148472	0.00123726	0.00123726	0.000989811	0.000989811	0.000742358	0.000742358	0.000494905	0.000494905	0.000247453	0.000247453	0	2.62689e-13	R239 REACTION: 1-(5-Phospho-D-ribosyl)-ATP_[cyt] + H2O_[cyt] => Phosphoribosyl-AMP_[cyt] + Diphosphate_[cyt]
HI0003	0.00247453	0.00247453	0.00222707	0.00222707	0.00197962	0.00197962	0.00173217	0.00173217	0.00148472	0.00148472	0.00123726	0.00123726	0.000989811	0.000989811	0.000742358	0.000742358	0.000494905	0.000494905	0.000247453	0.000247453	0	2.62689e-13	R240 REACTION: Phosphoribosyl-AMP_[cyt] + H2O_[cyt] => 5-(5-Phospho-D-ribosylaminoformimino)-1-(5-phosphoribosyl)- imidazole-4-carboxamide_[cyt]
HI0004	0.00247453	0.00247453	0.00222707	0.00222707	0.00197962	0.00197962	0.00173217	0.00173217	0.00148472	0.00148472	0.00123726	0.00123726	0.000989811	0.000989811	0.000742358	0.000742358	0.000494905	0.000494905	0.000247453	0.000247453	0	2.62689e-13	R241 REACTION: 5-(5-Phospho-D-ribosylaminoformimino)-1-(5-phosphoribosyl)- imidazole-4-carboxamide_[cyt] => N-(5'-Phospho-D-1'-ribulosylformimino)-5-amino-1-(5''-phospho-D- ribosyl)-4-imidazolecarboxamide_[cyt]
HI0005	0.00247453	0.00247453	0.00222707	0.00222707	0.00197962	0.00197962	0.00173217	0.00173217	0.00148472	0.00148472	0.00123726	0.00123726	0.000989811	0.000989811	0.000742358	0.000742358	0.000494905	0.000494905	0.000247453	0.000247453	0	2.62689e-13	R242 REACTION: N-(5'-Phospho-D-1'-ribulosylformimino)-5-amino-1-(5''-phospho-D- ribosyl)-4-imidazolecarboxamide_[cyt] + L-Glutamine_[cyt] => D-erythro-1-(Imidazol-4-yl)glycerol 3-phosphate_[cyt] + 1-(5'-Phosphoribosyl)-5-amino-4-imidazolecarboxamide_[cyt] + L-Glutamate_[cyt]
HI0006	0.00247453	0.00247453	0.00222707	0.00222707	0.00197962	0.00197962	0.00173217	0.00173217	0.00148472	0.00148472	0.00123726	0.00123726	0.000989811	0.000989811	0.000742358	0.000742358	0.000494905	0.000494905	0.000247453	0.000247453	0	2.62689e-13	R243 REACTION: D-erythro-1-(Imidazol-4-yl)glycerol 3-phosphate_[cyt] => 3-(Imidazol-4-yl)-2-oxopropyl phosphate_[cyt] + H2O_[cyt]
HI0007	-0.00247453	-0.00247453	-0.00222707	-0.00222707	-0.00197962	-0.00197962	-0.00173217	-0.00173217	-0.00148472	-0.00148472	-0.00123726	-0.00123726	-0.000989811	-0.000989811	-0.000742358	-0.000742358	-0.000494905	-0.000494905	-0.000247453	-0.000247453	-2.27374e-13	0	R244 REACTION: L-Histidinol phosphate_[cyt] + 2-Oxoglutarate_[cyt] <=> 3-(Imidazol-4-yl)-2-oxopropyl phosphate_[cyt] + L-Glutamate_[cyt]
HI0008	0.00247453	0.00247453	0.00222707	0.00222707	0.00197962	0.00197962	0.00173217	0.00173217	0.00148472	0.00148472	0.00123726	0.00123726	0.000989811	0.000989811	0.000742358	0.000742358	0.000494905	0.000494905	0.000247453	0.000247453	0	2.62689e-13	R245 REACTION: L-Histidinol phosphate_[cyt] + H2O_[cyt] => L-Histidinol_[cyt] + Orthophosphate_[cyt]
HI0009	0.00247453	0.00247453	0.00222707	0.00222707	0.00197962	0.00197962	0.00173217	0.00173217	0.00148472	0.00148472	0.00123726	0.00123726	0.000989811	0.000989811	0.000742358	0.000742358	0.000494905	0.000494905	0.000247453	0.000247453	0	2.62689e-13	R246 REACTION: L-Histidinol_[cyt] + NAD+_[cyt] => L-Histidinal_[cyt] + NADH_[cyt] + H+_[cyt]
HI0010	0.00247453	0.00247453	0.00222707	0.00222707	0.00197962	0.00197962	0.00173217	0.00173217	0.00148472	0.00148472	0.00123726	0.00123726	0.000989811	0.000989811	0.000742358	0.000742358	0.000494905	0.000494905	0.000247453	0.000247453	0	2.62689e-13	R247 REACTION: L-Histidinal_[cyt] + H2O_[cyt] + NAD+_[cyt] => L-Histidine_[cyt] + NADH_[cyt] + H+_[cyt]
IL0001	0.0324655	0.0324655	0.0292189	0.0292189	0.0259724	0.0259724	0.0227258	0.0227258	0.0194793	0.0194793	0.0162327	0.0162327	0.0129862	0.0129862	0.00973964	0.00973964	0.00649309	0.00649309	0.00324655	0.00324655	0	1.48432e-11	R248 REACTION: Pyruvate_[cyt] + Thiamin diphosphate_[cyt] => 2-(alpha-Hydroxyethyl)thiamine diphosphate_[cyt] + CO2_[cyt]
IL0002	0.0241287	0.0241287	0.0217158	0.0217158	0.0193029	0.0193029	0.0168901	0.0168901	0.0144772	0.0144772	0.0120643	0.0120643	0.00965147	0.00965147	0.0072386	0.0072386	0.00482573	0.00482573	0.00241287	0.00241287	0	1.48432e-11	R249 REACTION: 2-Acetolactate_[cyt] + Thiamin diphosphate_[cyt] <= 2-(alpha-Hydroxyethyl)thiamine diphosphate_[cyt] + Pyruvate_[cyt]
IL0003	0.0083368	0.0083368	0.00750312	0.00750312	0.00666944	0.00666944	0.00583576	0.00583576	0.00500208	0.00500208	0.0041684	0.0041684	0.00333472	0.00333472	0.00250104	0.00250104	0.00166736	0.00166736	0.00083368	0.00083368	0	8.85012e-13	R250 REACTION: 2-Oxobutanoate_[cyt] + 2-(alpha-Hydroxyethyl)thiamine diphosphate_[cyt] => (S)-2-Aceto-2-hydroxybutanoate_[cyt] + Thiamin diphosphate_[cyt]
IL0004	0.0241287	0.0241287	0.0217158	0.0217158	0.0193029	0.0193029	0.0168901	0.0168901	0.0144772	0.0144772	0.0120643	0.0120643	0.00965147	0.00965147	0.0072386	0.0072386	0.00482573	0.00482573	0.00241287	0.00241287	0	1.4853e-11	R251 REACTION: 2-Acetolactate_[cyt] + NADPH_[cyt] + H+_[cyt] => 2,3-Dihydroxy-3-methylbutanoate_[cyt] + NADP+_[cyt]
IL0005	0.0083368	0.0083368	0.00750312	0.00750312	0.00666944	0.00666944	0.00583576	0.00583576	0.00500208	0.00500208	0.0041684	0.0041684	0.00333472	0.00333472	0.00250104	0.00250104	0.00166736	0.00166736	0.00083368	0.00083368	0	8.85012e-13	R252 REACTION: (S)-2-Aceto-2-hydroxybutanoate_[cyt] => (R)-3-Hydroxy-3-methyl-2-oxopentanoate_[cyt]
IL0006	0.0083368	0.0083368	0.00750312	0.00750312	0.00666944	0.00666944	0.00583576	0.00583576	0.00500208	0.00500208	0.0041684	0.0041684	0.00333472	0.00333472	0.00250104	0.00250104	0.00166736	0.00166736	0.00083368	0.00083368	0	8.85012e-13	R253 REACTION: (R)-2,3-Dihydroxy-3-methylpentanoate_[cyt] + NADP+_[cyt] <= (R)-3-Hydroxy-3-methyl-2-oxopentanoate_[cyt] + NADPH_[cyt] + H+_[cyt]
IL0007	0.0241287	0.0241287	0.0217158	0.0217158	0.0193029	0.0193029	0.0168901	0.0168901	0.0144772	0.0144772	0.0120643	0.0120643	0.00965147	0.00965147	0.0072386	0.0072386	0.00482573	0.00482573	0.00241287	0.00241287	0	1.4853e-11	R254 REACTION: 2,3-Dihydroxy-3-methylbutanoate_[cyt] => 3-Methyl-2-oxobutanoic acid_[cyt] + H2O_[cyt]
IL0008	0.0083368	0.0083368	0.00750312	0.00750312	0.00666944	0.00666944	0.00583576	0.00583576	0.00500208	0.00500208	0.0041684	0.0041684	0.00333472	0.00333472	0.00250104	0.00250104	0.00166736	0.00166736	0.00083368	0.00083368	0	8.85012e-13	R255 REACTION: (R)-2,3-Dihydroxy-3-methylpentanoate_[cyt] => (S)-3-Methyl-2-oxopentanoic acid_[cyt] + H2O_[cyt]
IL0009	-0.0151565	-0.0151565	-0.0136408	-0.0136408	-0.0121252	-0.0121252	-0.0106095	-0.0106095	-0.00909389	-0.00909389	-0.00757824	-0.00757824	-0.00606259	-0.00606259	-0.00454694	-0.00454694	-0.0030313	-0.0030313	-0.00151565	-0.00151565	-1.59162e-12	0	R256 REACTION: L-Leucine_[cyt] + 2-Oxoglutarate_[cyt] <=> 4-Methyl-2-oxopentanoate_[cyt] + L-Glutamate_[cyt]
IL0010	-0.00895543	-0.00895543	-0.00805989	-0.00805989	-0.00716435	-0.00716435	-0.0062688	-0.0062688	-0.00537326	-0.00537326	-0.00447772	-0.00447772	-0.00358217	-0.00358217	-0.00268663	-0.00268663	-0.00179109	-0.00179109	-0.000895543	-0.000895543	-9.09495e-13	0	R257 REACTION: L-Valine_[cyt] + 2-Oxoglutarate_[cyt] <=> 3-Methyl-2-oxobutanoic acid_[cyt] + L-Glutamate_[cyt]
IL0011	-0.0083368	-0.0083368	-0.00750312	-0.00750312	-0.00666944	-0.00666944	-0.00583576	-0.00583576	-0.00500208	-0.00500208	-0.0041684	-0.0041684	-0.00333472	-0.00333472	-0.00250104	-0.00250104	-0.00166736	-0.00166736	-0.00083368	-0.00083368	-9.09495e-13	0	R258 REACTION: L-Isoleucine_[cyt] + 2-Oxoglutarate_[cyt] <=> (S)-3-Methyl-2-oxopentanoic acid_[cyt] + L-Glutamate_[cyt]
IL0012	0.0151565	0.0151565	0.0136408	0.0136408	0.0121252	0.0121252	0.0106095	0.0106095	0.00909389	0.00909389	0.00757824	0.00757824	0.00606259	0.00606259	0.00454694	0.00454694	0.0030313	0.0030313	0.00151565	0.00151565	0	1.60897e-12	R259 REACTION: (2S)-2-Isopropylmalate_[cyt] + CoA_[cyt] <= Acetyl-CoA_[cyt] + 3-Methyl-2-oxobutanoic acid_[cyt] + H2O_[cyt]
IL0013	0.0151565	0.0151565	0.0136408	0.0136408	0.0121252	0.0121252	0.0106095	0.0106095	0.00909389	0.00909389	0.00757824	0.00757824	0.00606259	0.00606259	0.00454694	0.00454694	0.0030313	0.0030313	0.00151565	0.00151565	0	1.60897e-12	R260 REACTION: (2S)-2-Isopropylmalate_[cyt] => 2-Isopropylmaleate_[cyt] + H2O_[cyt]
IL0014	0.0151565	0.0151565	0.0136408	0.0136408	0.0121252	0.0121252	0.0106095	0.0106095	0.00909389	0.00909389	0.00757824	0.00757824	0.00606259	0.00606259	0.00454694	0.00454694	0.0030313	0.0030313	0.00151565	0.00151565	0	1.60897e-12	R261 REACTION: (2R,3S)-3-Isopropylmalate_[cyt] <= 2-Isopropylmaleate_[cyt] + H2O_[cyt]
IL0015	0.0151565	0.0151565	0.0136408	0.0136408	0.0121252	0.0121252	0.0106095	0.0106095	0.00909389	0.00909389	0.00757824	0.00757824	0.00606259	0.00606259	0.00454694	0.00454694	0.0030313	0.0030313	0.00151565	0.00151565	0	1.60897e-12	R262 REACTION: (2R,3S)-3-Isopropylmalate_[cyt] + NAD+_[cyt] => (2S)-2-Isopropyl-3-oxosuccinate_[cyt] + NADH_[cyt] + H+_[cyt]
IL0016	0.0151565	0.0151565	0.0136408	0.0136408	0.0121252	0.0121252	0.0106095	0.0106095	0.00909389	0.00909389	0.00757824	0.00757824	0.00606259	0.00606259	0.00454694	0.00454694	0.0030313	0.0030313	0.00151565	0.00151565	0	1.60897e-12	R263 REACTION: 4-Methyl-2-oxopentanoate_[cyt] + CO2_[cyt] <= (2S)-2-Isopropyl-3-oxosuccinate_[cyt]
IL0017	0	-3.03918e-12	0	7.79753e-10	0	3.45307e-10	0	4.73362e-09	0	4.25653e-09	0	3.80325e-09	0	3.37945e-09	0	2.89162e-09	0	2.2457e-09	0	1.82535e-09	0	6.57075e-13	R264 REACTION: Acetyl-CoA_[cyt] + Pyruvate_[cyt] + H2O_[cyt] => (R)-2-Methylmalate_[cyt] + CoA_[cyt]
IL0018	0	-3.06954e-12	0	7.79778e-10	0	3.45267e-10	0	4.73358e-09	0	4.25655e-09	0	3.80328e-09	0	3.37945e-09	0	2.89162e-09	0	2.24566e-09	0	1.82536e-09	0	6.82121e-13	R265 REACTION: (R)-2-Methylmalate_[cyt] <=> 2-Methylmaleate_[cyt] + H2O_[cyt]
IL0019	0	-3.06954e-12	0	7.79778e-10	0	3.45267e-10	0	4.73358e-09	0	4.25655e-09	0	3.80328e-09	0	3.37945e-09	0	2.89162e-09	0	2.24566e-09	0	1.82536e-09	0	6.82121e-13	R266 REACTION: 2-Methylmaleate_[cyt] + H2O_[cyt] <=> D-erythro-3-Methylmalate_[cyt]
IL0020	0	-3.03918e-12	0	7.79753e-10	0	3.45307e-10	0	4.73362e-09	0	4.25653e-09	0	3.80325e-09	0	3.37945e-09	0	2.89162e-09	0	2.2457e-09	0	1.82535e-09	0	6.57075e-13	R267 REACTION: 2-Oxobutanoate_[cyt] + CO2_[cyt] + NADH_[cyt] + H+_[cyt] <= D-erythro-3-Methylmalate_[cyt] + NAD+_[cyt]
IN0001	0	0	0	0	0	0	0	0	0	0	0	0	0	0	0	0	0	0	0	0	0	0	R268 REACTION: D-Glucose 6-phosphate_[cyt] => 1D-myo-Inositol 3-phosphate_[cyt]
IN0002	0	0	0	0	0	0	0	0	0	0	0	0	0	0	0	0	0	0	0	0	0	0	R269 REACTION: 1D-myo-Inositol 3-phosphate_[cyt] + H2O_[cyt] => myo-Inositol_[cyt] + Orthophosphate_[cyt]
LI0001	0.0120031	0.0120031	0.0108027	0.0108027	0.00960244	0.00960244	0.00840214	0.00840214	0.00720183	0.00720183	0.00600153	0.00600153	0.00480122	0.00480122	0.00360092	0.00360092	0.00240061	0.00240061	0.00120031	0.00120031	0	3.45369e-12	R270 REACTION: Acetyl-CoA_[cyt] + Acyl-carrier protein_[cyt] => CoA_[cyt] + Acetyl-[acp]_[cyt]
LI0002	0.0120031	0.0120031	0.0108027	0.0108027	0.00960244	0.00960244	0.00840214	0.00840214	0.00720183	0.00720183	0.00600153	0.00600153	0.00480122	0.00480122	0.00360092	0.00360092	0.00240061	0.00240061	0.00120031	0.00120031	0	3.45369e-12	R271 REACTION: Acetyl-[acp]_[cyt] + Malonyl-[acp]_[cyt] => Acetoacetyl-[acp]_[cyt] + CO2_[cyt] + Acyl-carrier protein_[cyt]
LI0003	0.0850454	0.0850454	0.0765409	0.0765409	0.0680363	0.0680363	0.0595318	0.0595318	0.0510273	0.0510273	0.0425227	0.0425227	0.0340182	0.0340182	0.0255136	0.0255136	0.0170091	0.0170091	0.00850454	0.00850454	0	2.54637e-11	R272 REACTION: ATP_[cyt] + Acetyl-CoA_[cyt] + HCO3-_[cyt] + H+_[cyt] => ADP_[cyt] + Orthophosphate_[cyt] + Malonyl-CoA_[cyt]
LI0004	0.0850446	0.0850446	0.0765401	0.0765401	0.0680357	0.0680357	0.0595312	0.0595312	0.0510268	0.0510268	0.0425223	0.0425223	0.0340178	0.0340178	0.0255134	0.0255134	0.0170089	0.0170089	0.00850446	0.00850446	0	2.54637e-11	R273 REACTION: Malonyl-CoA_[cyt] + Acyl-carrier protein_[cyt] => CoA_[cyt] + Malonyl-[acp]_[cyt]
LI0005	0.0120031	0.0120031	0.0108027	0.0108027	0.00960244	0.00960244	0.00840214	0.00840214	0.00720183	0.00720183	0.00600153	0.00600153	0.00480122	0.00480122	0.00360092	0.00360092	0.00240061	0.00240061	0.00120031	0.00120031	0	3.45369e-12	R274 REACTION: Butyryl-[acp]_[cyt] + Malonyl-[acp]_[cyt] => 3-Oxohexanoyl-[acp]_[cyt] + CO2_[cyt] + Acyl-carrier protein_[cyt]
LI0006	0.0120031	0.0120031	0.0108027	0.0108027	0.00960244	0.00960244	0.00840214	0.00840214	0.00720183	0.00720183	0.00600153	0.00600153	0.00480122	0.00480122	0.00360092	0.00360092	0.00240061	0.00240061	0.00120031	0.00120031	0	3.45369e-12	R275 REACTION: Hexanoyl-[acp]_[cyt] + Malonyl-[acp]_[cyt] => 3-Oxooctanoyl-[acp]_[cyt] + CO2_[cyt] + Acyl-carrier protein_[cyt]
LI0007	0.0120031	0.0120031	0.0108027	0.0108027	0.00960244	0.00960244	0.00840214	0.00840214	0.00720183	0.00720183	0.00600153	0.00600153	0.00480122	0.00480122	0.00360092	0.00360092	0.00240061	0.00240061	0.00120031	0.00120031	0	3.45369e-12	R276 REACTION: Octanoyl-[acp]_[cyt] + Malonyl-[acp]_[cyt] => 3-Oxodecanoyl-[acp]_[cyt] + CO2_[cyt] + Acyl-carrier protein_[cyt]
LI0008	0.0120031	0.0120031	0.0108027	0.0108027	0.00960244	0.00960244	0.00840214	0.00840214	0.00720183	0.00720183	0.00600153	0.00600153	0.00480122	0.00480122	0.00360092	0.00360092	0.00240061	0.00240061	0.00120031	0.00120031	0	3.45369e-12	R277 REACTION: Decanoyl-[acp]_[cyt] + Malonyl-[acp]_[cyt] => 3-Oxododecanoyl-[acp]_[cyt] + CO2_[cyt] + Acyl-carrier protein_[cyt]
LI0009	0.0120031	0.0120031	0.0108027	0.0108027	0.00960244	0.00960244	0.00840214	0.00840214	0.00720183	0.00720183	0.00600153	0.00600153	0.00480122	0.00480122	0.00360092	0.00360092	0.00240061	0.00240061	0.00120031	0.00120031	0	3.45369e-12	R278 REACTION: Dodecanoyl-[acp]_[cyt] + Malonyl-[acp]_[cyt] => 3-Oxotetradecanoyl-[acp]_[cyt] + CO2_[cyt] + Acyl-carrier protein_[cyt]
LI0010	0.00908856	0.00908856	0.00817971	0.00817971	0.00727085	0.00727085	0.00636199	0.00636199	0.00545314	0.00545314	0.00454428	0.00454428	0.00363542	0.00363542	0.00272657	0.00272657	0.00181771	0.00181771	0.000908856	0.000908856	0	3.41782e-12	R279 REACTION: Tetradecanoyl-[acp]_[cyt] + Malonyl-[acp]_[cyt] => 3-Oxohexadecanoyl-[acp]_[cyt] + CO2_[cyt] + Acyl-carrier protein_[cyt]
LI0011	0.00393771	0.00393771	0.00354394	0.00354394	0.00315017	0.00315017	0.0027564	0.0027564	0.00236263	0.00236263	0.00196886	0.00196886	0.00157509	0.00157509	0.00118131	0.00118131	0.000787543	0.000787543	0.000393771	0.000393771	0	3.17927e-12	R280 REACTION: Hexadecanoyl-[acp]_[cyt] + Malonyl-[acp]_[cyt] => 3-Oxostearoyl-[acp]_[cyt] + Acyl-carrier protein_[cyt] + CO2_[cyt]
LI0012	-0.0120031	-0.0120031	-0.0108027	-0.0108027	-0.00960244	-0.00960244	-0.00840214	-0.00840214	-0.00720183	-0.00720183	-0.00600153	-0.00600153	-0.00480122	-0.00480122	-0.00360092	-0.00360092	-0.00240061	-0.00240061	-0.00120031	-0.00120031	-3.41061e-12	0	R281 REACTION: (3R)-3-Hydroxybutanoyl-[acp]_[cyt] + NADP+_[cyt] <=> Acetoacetyl-[acp]_[cyt] + NADPH_[cyt] + H+_[cyt]
LI0013	-0.0120031	-0.0120031	-0.0108027	-0.0108027	-0.00960244	-0.00960244	-0.00840214	-0.00840214	-0.00720183	-0.00720183	-0.00600153	-0.00600153	-0.00480122	-0.00480122	-0.00360092	-0.00360092	-0.00240061	-0.00240061	-0.00120031	-0.00120031	-3.41061e-12	0	R282 REACTION: (R)-3-Hydroxyhexanoyl-[acp]_[cyt] + NADP+_[cyt] <=> 3-Oxohexanoyl-[acp]_[cyt] + NADPH_[cyt] + H+_[cyt]
LI0014	-0.0120031	-0.0120031	-0.0108027	-0.0108027	-0.00960244	-0.00960244	-0.00840214	-0.00840214	-0.00720183	-0.00720183	-0.00600153	-0.00600153	-0.00480122	-0.00480122	-0.00360092	-0.00360092	-0.00240061	-0.00240061	-0.00120031	-0.00120031	-3.41061e-12	0	R283 REACTION: (3R)-3-Hydroxyoctanoyl-[acp]_[cyt] + NADP+_[cyt] <=> 3-Oxooctanoyl-[acp]_[cyt] + NADPH_[cyt] + H+_[cyt]
LI0015	-0.0120031	-0.0120031	-0.0108027	-0.0108027	-0.00960244	-0.00960244	-0.00840214	-0.00840214	-0.00720183	-0.00720183	-0.00600153	-0.00600153	-0.00480122	-0.00480122	-0.00360092	-0.00360092	-0.00240061	-0.00240061	-0.00120031	-0.00120031	-3.41061e-12	0	R284 REACTION: (3R)-3-Hydroxydecanoyl-[acp]_[cyt] + NADP+_[cyt] <=> 3-Oxodecanoyl-[acp]_[cyt] + NADPH_[cyt] + H+_[cyt]
LI0016	-0.0120031	-0.0120031	-0.0108027	-0.0108027	-0.00960244	-0.00960244	-0.00840214	-0.00840214	-0.00720183	-0.00720183	-0.00600153	-0.00600153	-0.00480122	-0.00480122	-0.00360092	-0.00360092	-0.00240061	-0.00240061	-0.00120031	-0.00120031	-3.41061e-12	0	R285 REACTION: (R)-3-Hydroxydodecanoyl-[acp]_[cyt] + NADP+_[cyt] <=> 3-Oxododecanoyl-[acp]_[cyt] + NADPH_[cyt] + H+_[cyt]
LI0017	-0.0120031	-0.0120031	-0.0108027	-0.0108027	-0.00960244	-0.00960244	-0.00840214	-0.00840214	-0.00720183	-0.00720183	-0.00600153	-0.00600153	-0.00480122	-0.00480122	-0.00360092	-0.00360092	-0.00240061	-0.00240061	-0.00120031	-0.00120031	-3.41061e-12	0	R286 REACTION: (3R)-3-Hydroxytetradecanoyl-[acp]_[cyt] + NADP+_[cyt] <=> 3-Oxotetradecanoyl-[acp]_[cyt] + NADPH_[cyt] + H+_[cyt]
LI0018	-0.00908856	-0.00908856	-0.00817971	-0.00817971	-0.00727085	-0.00727085	-0.00636199	-0.00636199	-0.00545314	-0.00545314	-0.00454428	-0.00454428	-0.00363542	-0.00363542	-0.00272657	-0.00272657	-0.00181771	-0.00181771	-0.000908856	-0.000908856	-3.41061e-12	0	R287 REACTION: (3R)-3-Hydroxypalmitoyl-[acp]_[cyt] + NADP+_[cyt] <=> 3-Oxohexadecanoyl-[acp]_[cyt] + NADPH_[cyt] + H+_[cyt]
LI0019	0.00393771	0.00393771	0.00354394	0.00354394	0.00315017	0.00315017	0.0027564	0.0027564	0.00236263	0.00236263	0.00196886	0.00196886	0.00157509	0.00157509	0.00118131	0.00118131	0.000787543	0.000787543	0.000393771	0.000393771	0	3.18323e-12	R288 REACTION: 3-Oxostearoyl-[acp]_[cyt] + NADPH_[cyt] + H+_[cyt] <=> 3-Hydroxyoctadecanoyl-[acp]_[cyt] + NADP+_[cyt]
LI0020	0.0120031	0.0120031	0.0108027	0.0108027	0.00960244	0.00960244	0.00840214	0.00840214	0.00720183	0.00720183	0.00600153	0.00600153	0.00480122	0.00480122	0.00360092	0.00360092	0.00240061	0.00240061	0.00120031	0.00120031	0	3.41061e-12	R289 REACTION: (3R)-3-Hydroxybutanoyl-[acp]_[cyt] <=> But-2-enoyl-[acp]_[cyt] + H2O_[cyt]
LI0021	0.0120031	0.0120031	0.0108027	0.0108027	0.00960244	0.00960244	0.00840214	0.00840214	0.00720183	0.00720183	0.00600153	0.00600153	0.00480122	0.00480122	0.00360092	0.00360092	0.00240061	0.00240061	0.00120031	0.00120031	0	3.41061e-12	R290 REACTION: (R)-3-Hydroxyhexanoyl-[acp]_[cyt] <=> trans-Hex-2-enoyl-[acp]_[cyt] + H2O_[cyt]
LI0022	0.0120031	0.0120031	0.0108027	0.0108027	0.00960244	0.00960244	0.00840214	0.00840214	0.00720183	0.00720183	0.00600153	0.00600153	0.00480122	0.00480122	0.00360092	0.00360092	0.00240061	0.00240061	0.00120031	0.00120031	0	3.41061e-12	R291 REACTION: (3R)-3-Hydroxyoctanoyl-[acp]_[cyt] <=> trans-Oct-2-enoyl-[acp]_[cyt] + H2O_[cyt]
LI0023	0.0120031	0.0120031	0.0108027	0.0108027	0.00960244	0.00960244	0.00840214	0.00840214	0.00720183	0.00720183	0.00600153	0.00600153	0.00480122	0.00480122	0.00360092	0.00360092	0.00240061	0.00240061	0.00120031	0.00120031	0	3.41061e-12	R292 REACTION: (3R)-3-Hydroxydecanoyl-[acp]_[cyt] <=> trans-Dec-2-enoyl-[acp]_[cyt] + H2O_[cyt]
LI0024	0.0120031	0.0120031	0.0108027	0.0108027	0.00960244	0.00960244	0.00840214	0.00840214	0.00720183	0.00720183	0.00600153	0.00600153	0.00480122	0.00480122	0.00360092	0.00360092	0.00240061	0.00240061	0.00120031	0.00120031	0	3.41061e-12	R293 REACTION: (R)-3-Hydroxydodecanoyl-[acp]_[cyt] <=> trans-Dodec-2-enoyl-[acp]_[cyt] + H2O_[cyt]
LI0025	0.00908856	0.00908856	0.00817971	0.00817971	0.00727085	0.00727085	0.00636199	0.00636199	0.00545314	0.00545314	0.00454428	0.00454428	0.00363542	0.00363542	0.00272657	0.00272657	0.00181771	0.00181771	0.000908856	0.000908856	0	3.41061e-12	R294 REACTION: (3R)-3-Hydroxytetradecanoyl-[acp]_[cyt] <=> trans-Tetradec-2-enoyl-[acp]_[cyt] + H2O_[cyt]
LI0026	0.00908856	0.00908856	0.00817971	0.00817971	0.00727085	0.00727085	0.00636199	0.00636199	0.00545314	0.00545314	0.00454428	0.00454428	0.00363542	0.00363542	0.00272657	0.00272657	0.00181771	0.00181771	0.000908856	0.000908856	0	3.41061e-12	R295 REACTION: (3R)-3-Hydroxypalmitoyl-[acp]_[cyt] <=> trans-Hexadec-2-enoyl-[acp]_[cyt] + H2O_[cyt]
LI0027	0.00393771	0.00393771	0.00354394	0.00354394	0.00315017	0.00315017	0.0027564	0.0027564	0.00236263	0.00236263	0.00196886	0.00196886	0.00157509	0.00157509	0.00118131	0.00118131	0.000787543	0.000787543	0.000393771	0.000393771	0	3.18323e-12	R296 REACTION: 3-Hydroxyoctadecanoyl-[acp]_[cyt] <=> (2E)-Octadecenoyl-[acp]_[cyt] + H2O_[cyt]
LI0028	-0.0120031	-0.0120031	-0.0108027	-0.0108027	-0.00960244	-0.00960244	-0.00840214	-0.00840214	-0.00720183	-0.00720183	-0.00600153	-0.00600153	-0.00480122	-0.00480122	-0.00360092	-0.00360092	-0.00240061	-0.00240061	-0.00120031	-0.00120031	-3.41061e-12	0	R297 REACTION: Butyryl-[acp]_[cyt] + NADP+_[cyt] <=> But-2-enoyl-[acp]_[cyt] + NADPH_[cyt] + H+_[cyt]
LI0029	-0.0120031	-0.0120031	-0.0108027	-0.0108027	-0.00960244	-0.00960244	-0.00840214	-0.00840214	-0.00720183	-0.00720183	-0.00600153	-0.00600153	-0.00480122	-0.00480122	-0.00360092	-0.00360092	-0.00240061	-0.00240061	-0.00120031	-0.00120031	-3.41061e-12	0	R298 REACTION: Hexanoyl-[acp]_[cyt] + NADP+_[cyt] <=> trans-Hex-2-enoyl-[acp]_[cyt] + NADPH_[cyt] + H+_[cyt]
LI0030	-0.0120031	-0.0120031	-0.0108027	-0.0108027	-0.00960244	-0.00960244	-0.00840214	-0.00840214	-0.00720183	-0.00720183	-0.00600153	-0.00600153	-0.00480122	-0.00480122	-0.00360092	-0.00360092	-0.00240061	-0.00240061	-0.00120031	-0.00120031	-3.41061e-12	0	R299 REACTION: Octanoyl-[acp]_[cyt] + NADP+_[cyt] <=> trans-Oct-2-enoyl-[acp]_[cyt] + NADPH_[cyt] + H+_[cyt]
LI0031	-0.0120031	-0.0120031	-0.0108027	-0.0108027	-0.00960244	-0.00960244	-0.00840214	-0.00840214	-0.00720183	-0.00720183	-0.00600153	-0.00600153	-0.00480122	-0.00480122	-0.00360092	-0.00360092	-0.00240061	-0.00240061	-0.00120031	-0.00120031	-3.41061e-12	0	R300 REACTION: Decanoyl-[acp]_[cyt] + NADP+_[cyt] <=> trans-Dec-2-enoyl-[acp]_[cyt] + NADPH_[cyt] + H+_[cyt]
LI0032	-0.0120031	-0.0120031	-0.0108027	-0.0108027	-0.00960244	-0.00960244	-0.00840214	-0.00840214	-0.00720183	-0.00720183	-0.00600153	-0.00600153	-0.00480122	-0.00480122	-0.00360092	-0.00360092	-0.00240061	-0.00240061	-0.00120031	-0.00120031	-3.41061e-12	0	R301 REACTION: Dodecanoyl-[acp]_[cyt] + NADP+_[cyt] <=> trans-Dodec-2-enoyl-[acp]_[cyt] + NADPH_[cyt] + H+_[cyt]
LI0033	-0.00908856	-0.00908856	-0.00817971	-0.00817971	-0.00727085	-0.00727085	-0.00636199	-0.00636199	-0.00545314	-0.00545314	-0.00454428	-0.00454428	-0.00363542	-0.00363542	-0.00272657	-0.00272657	-0.00181771	-0.00181771	-0.000908856	-0.000908856	-3.41061e-12	0	R302 REACTION: Tetradecanoyl-[acp]_[cyt] + NADP+_[cyt] <=> trans-Tetradec-2-enoyl-[acp]_[cyt] + NADPH_[cyt] + H+_[cyt]
LI0034	-0.00908856	-0.00908856	-0.00817971	-0.00817971	-0.00727085	-0.00727085	-0.00636199	-0.00636199	-0.00545314	-0.00545314	-0.00454428	-0.00454428	-0.00363542	-0.00363542	-0.00272657	-0.00272657	-0.00181771	-0.00181771	-0.000908856	-0.000908856	-3.41061e-12	0	R303 REACTION: Hexadecanoyl-[acp]_[cyt] + NADP+_[cyt] <=> trans-Hexadec-2-enoyl-[acp]_[cyt] + NADPH_[cyt] + H+_[cyt]
LI0035	0.00393771	0.00393771	0.00354394	0.00354394	0.00315017	0.00315017	0.0027564	0.0027564	0.00236263	0.00236263	0.00196886	0.00196886	0.00157509	0.00157509	0.00118131	0.00118131	0.000787543	0.000787543	0.000393771	0.000393771	0	3.18323e-12	R304 REACTION: (2E)-Octadecenoyl-[acp]_[cyt] + NADPH_[cyt] + H+_[cyt] <=> Octadecanoyl-[acp]_[cyt] + NADP+_[cyt]
LI0036	0.000357859	0.000357859	0.000322073	0.000322073	0.000286287	0.000286287	0.000250501	0.000250501	0.000214715	0.000214715	0.000178929	0.000178929	0.000143143	0.000143143	0.000107358	0.000107358	7.15717e-05	7.15717e-05	3.57859e-05	3.57859e-05	0	2.27374e-13	R305 REACTION: Hexadecanoyl-[acp]_[cyt] + NADPH_[cyt] + H+_[cyt] + Oxygen_[cyt] <=> Hexadecenoyl-[acp]_[cyt] + NADP+_[cyt] + 2 H2O_[cyt]
LI0037	0.00386661	0.00386661	0.00347994	0.00347994	0.00309328	0.00309328	0.00270662	0.00270662	0.00231996	0.00231996	0.0019333	0.0019333	0.00154664	0.00154664	0.00115998	0.00115998	0.000773321	0.000773321	0.000386661	0.000386661	0	3.06954e-12	R306 REACTION: Octadecanoyl-[acp]_[cyt] + NADPH_[cyt] + H+_[cyt] + Oxygen_[cyt] <=> Oleoyl-[acp]_[cyt] + NADP+_[cyt] + 2 H2O_[cyt]
LI0038	0.00331591	0.00331591	0.00298432	0.00298432	0.00265273	0.00265273	0.00232114	0.00232114	0.00198955	0.00198955	0.00165796	0.00165796	0.00132637	0.00132637	0.000994774	0.000994774	0.000663183	0.000663183	0.000331591	0.000331591	0	1.36424e-12	R307 REACTION: Oleoyl-[acp]_[cyt] + NADPH_[cyt] + H+_[cyt] + Oxygen_[cyt] <=> Linoleoyl-[acp]_[cyt] + NADP+_[cyt] + 2 H2O_[cyt]
LI0039	0.00159274	0.00159274	0.00143346	0.00143346	0.00127419	0.00127419	0.00111492	0.00111492	0.000955643	0.000955643	0.000796369	0.000796369	0.000637095	0.000637095	0.000477821	0.000477821	0.000318548	0.000318548	0.000159274	0.000159274	0	1.25056e-12	R308 REACTION: Linoleoyl-[acp]_[cyt] + NADPH_[cyt] + H+_[cyt] + Oxygen_[cyt] <=> gamma-Linolenoyl-[acp]_[cyt] + NADP+_[cyt] + 2 H2O_[cyt]
LI0040	8.86376e-05	8.86376e-05	7.97739e-05	7.97739e-05	7.09101e-05	7.09101e-05	6.20464e-05	6.20464e-05	5.31826e-05	5.31826e-05	4.43188e-05	4.43188e-05	3.54551e-05	3.54551e-05	2.65913e-05	2.65913e-05	1.77275e-05	1.77275e-05	8.86376e-06	8.86376e-06	0	0	R309 REACTION: Linoleoyl-[acp]_[cyt] + NADPH_[cyt] + H+_[cyt] + Oxygen_[cyt] <=> alpha-Linolenoyl-[acp]_[cyt] + NADP+_[cyt] + 2 H2O_[cyt]
LI0041	6.11163e-05	6.11163e-05	5.50047e-05	5.50047e-05	4.88931e-05	4.88931e-05	4.27814e-05	4.27814e-05	3.66698e-05	3.66698e-05	3.05582e-05	3.05582e-05	2.44465e-05	2.44465e-05	1.83349e-05	1.83349e-05	1.22233e-05	1.22233e-05	6.11163e-06	6.11163e-06	0	0	R310 REACTION: alpha-Linolenoyl-[acp]_[cyt] + NADPH_[cyt] + H+_[cyt] + Oxygen_[cyt] <=> Stearidonoyl-[acp]_[cyt] + NADP+_[cyt] + 2 H2O_[cyt]
LI0042	0.00145724	0.00145724	0.00131152	0.00131152	0.0011658	0.0011658	0.00102007	0.00102007	0.000874347	0.000874347	0.000728622	0.000728622	0.000582898	0.000582898	0.000437173	0.000437173	0.000291449	0.000291449	0.000145724	0.000145724	0	1.54697e-13	R311 REACTION: (3R)-3-Hydroxytetradecanoyl-[acp]_[cyt] + UDP-N-acetyl-D-glucosamine_[cyt] => Acyl-carrier protein_[cyt] + UDP-3-O-(3-hydroxytetradecanoyl)-N-acetylglucosamine_[cyt]
LI0043	0.00145724	0.00145724	0.00131152	0.00131152	0.0011658	0.0011658	0.00102007	0.00102007	0.000874347	0.000874347	0.000728622	0.000728622	0.000582898	0.000582898	0.000437173	0.000437173	0.000291449	0.000291449	0.000145724	0.000145724	0	1.54697e-13	R312 REACTION: UDP-3-O-(3-hydroxytetradecanoyl)-N-acetylglucosamine_[cyt] + H2O_[cyt] => UDP-3-O-(3-hydroxytetradecanoyl)-D-glucosamine_[cyt] + Acetate_[cyt]
LI0044	0.00145724	0.00145724	0.00131152	0.00131152	0.0011658	0.0011658	0.00102007	0.00102007	0.000874347	0.000874347	0.000728622	0.000728622	0.000582898	0.000582898	0.000437173	0.000437173	0.000291449	0.000291449	0.000145724	0.000145724	0	1.54697e-13	R313 REACTION: UDP-2,3-bis(3-hydroxytetradecanoyl)glucosamine_[cyt] + Acyl-carrier protein_[cyt] <= UDP-3-O-(3-hydroxytetradecanoyl)-D-glucosamine_[cyt] + (3R)-3-Hydroxytetradecanoyl-[acp]_[cyt]
LI0045	0.000728622	0.000728622	0.00065576	0.00065576	0.000582898	0.000582898	0.000510036	0.000510036	0.000437173	0.000437173	0.000364311	0.000364311	0.000291449	0.000291449	0.000218587	0.000218587	0.000145724	0.000145724	7.28622e-05	7.28622e-05	0	0	R314 REACTION: UDP-2,3-bis(3-hydroxytetradecanoyl)glucosamine_[cyt] + Lipid X_[cyt] => UDP_[cyt] + Lipid A disaccharide_[cyt]
LI0046	0.000728622	0.000728622	0.00065576	0.00065576	0.000582898	0.000582898	0.000510036	0.000510036	0.000437173	0.000437173	0.000364311	0.000364311	0.000291449	0.000291449	0.000218587	0.000218587	0.000145724	0.000145724	7.28622e-05	7.28622e-05	0	0	R315 REACTION: UDP-2,3-bis(3-hydroxytetradecanoyl)glucosamine_[cyt] + H2O_[cyt] => UMP_[cyt] + Lipid X_[cyt]
ME0001	-1000	1000	-1000	1000	-1000	1000	-1000	1000	-1000	1000	-1000	1000	-1000	1000	-1000	1000	-1000	1000	-1000	1000	-1000	1000	R316 REACTION: 1 CO2_[med] + H2O_[med] <=> 1 HCO3-_[med] + H+_[med]
ME0002	-1000	1000	-1000	1000	-1000	1000	-1000	1000	-1000	1000	-1000	1000	-1000	1000	-1000	1000	-1000	1000	-1000	1000	-1000	1000	R317 REACTION: 1 CO2_[med] + OH-_[med] <=> 1 HCO3-_[med]
ME0003	-1000	1000	-1000	1000	-1000	1000	-1000	1000	-1000	1000	-1000	1000	-1000	1000	-1000	1000	-1000	1000	-1000	1000	-1000	1000	R318 REACTION: 1 H2O_[med] <=> H+_[med] + OH-_[med]
ME0005	-1000	1000	-1000	1000	-1000	1000	-1000	1000	-1000	1000	-1000	1000	-1000	1000	-1000	1000	-1000	1000	-1000	1000	-1000	1000	R319 REACTION: 1 H2CO3_[med] <=> H+_[med] + 1 HCO3-_[med]
ME0006	-1000	1000	-1000	1000	-1000	1000	-1000	1000	-1000	1000	-1000	1000	-1000	1000	-1000	1000	-1000	1000	-1000	1000	-1000	1000	R320 REACTION: 1 H2CO3_[med] <=> 1 CO2_[med] + H2O_[med]
ME0007	-1000	1000	-1000	1000	-1000	1000	-1000	1000	-1000	1000	-1000	1000	-1000	1000	-1000	1000	-1000	1000	-1000	1000	-1000	1000	R321 REACTION: 1 HCO3-_[med] <=> 1 Carbonate_[med] + H+_[med]
ME0008	-1000	1000	-1000	1000	-1000	1000	-1000	1000	-1000	1000	-1000	1000	-1000	1000	-1000	1000	-1000	1000	-1000	1000	-1000	1000	R322 REACTION: 1 HCO3-_[med] + OH-_[med] <=> 1 Carbonate_[med] + H2O_[med]
MO0006	0.028881	0.028881	0.0259929	0.0259929	0.0231048	0.0231048	0.0202167	0.0202167	0.0173286	0.0173286	0.0144405	0.0144405	0.0115524	0.0115524	0.00866431	0.00866431	0.00577621	0.00577621	0.0028881	0.0028881	0	3.06593e-12	R696 REACTION: Biomass_[cyt] => Biomass_[ext]
MO0007	0	0	0	0	0	0	0	0	0	0	0	0	0	0	0	0	0	0	0	0	0	0	R697 REACTION: D-Ribulose 1,5-bisphosphate_[cax] + CO2_[cax] + H2O_[cax] => 2 3-Phospho-D-glycerate_[cax]
MO0008	0	0	0	0	0	0	0	0	0	0	0	0	0	0	0	0	0	0	0	0	0	0	R698 REACTION: D-Ribulose 1,5-bisphosphate_[cax] + Oxygen_[cax] => 3-Phospho-D-glycerate_[cax] + 2-Phosphoglycolate_[cax]
NI0001	6.7004e-05	6.7004e-05	6.03036e-05	6.03036e-05	5.36032e-05	5.36032e-05	4.69028e-05	4.69028e-05	4.02024e-05	4.02024e-05	3.3502e-05	3.3502e-05	2.68016e-05	2.68016e-05	2.01012e-05	2.01012e-05	1.34008e-05	1.34008e-05	6.7004e-06	6.7004e-06	0	7.09689e-12	R323 REACTION: L-Aspartate_[cyt] + Oxygen_[cyt] => Iminoaspartate_[cyt] + H2O2_[cyt]
NI0002	6.7004e-05	6.7004e-05	6.03036e-05	6.03036e-05	5.36032e-05	5.36032e-05	4.69028e-05	4.69028e-05	4.02024e-05	4.02024e-05	3.3502e-05	3.3502e-05	2.68016e-05	2.68016e-05	2.01012e-05	2.01012e-05	1.34008e-05	1.34008e-05	6.7004e-06	6.7004e-06	0	7.09689e-12	R324 REACTION: Pyridine-2,3-dicarboxylate_[cyt] + 2 H2O_[cyt] + Orthophosphate_[cyt] <= Iminoaspartate_[cyt] + Glycerone phosphate_[cyt]
NI0003	6.7004e-05	6.7004e-05	6.03036e-05	6.03036e-05	5.36032e-05	5.36032e-05	4.69028e-05	4.69028e-05	4.02024e-05	4.02024e-05	3.3502e-05	3.3502e-05	2.68016e-05	2.68016e-05	2.01012e-05	2.01012e-05	1.34008e-05	1.34008e-05	6.7004e-06	6.7004e-06	0	7.09689e-12	R325 REACTION: Nicotinate D-ribonucleotide_[cyt] + Diphosphate_[cyt] + CO2_[cyt] <= Pyridine-2,3-dicarboxylate_[cyt] + 5-Phospho-alpha-D-ribose 1-diphosphate_[cyt] + H+_[cyt]
NI0004	6.7004e-05	6.7004e-05	6.03036e-05	6.03036e-05	5.36032e-05	5.36032e-05	4.69028e-05	4.69028e-05	4.02024e-05	4.02024e-05	3.3502e-05	3.3502e-05	2.68016e-05	2.68016e-05	2.01012e-05	2.01012e-05	1.34008e-05	1.34008e-05	6.7004e-06	6.7004e-06	0	7.04858e-12	R326 REACTION: ATP_[cyt] + Nicotinate D-ribonucleotide_[cyt] <=> Diphosphate_[cyt] + Deamino-NAD+_[cyt]
NI0005	6.7004e-05	6.7004e-05	6.03036e-05	6.03036e-05	5.36032e-05	5.36032e-05	4.69028e-05	4.69028e-05	4.02024e-05	4.02024e-05	3.3502e-05	3.3502e-05	2.68016e-05	2.68016e-05	2.01012e-05	2.01012e-05	1.34008e-05	1.34008e-05	6.7004e-06	6.7004e-06	0	7.09689e-12	R327 REACTION: ATP_[cyt] + Deamino-NAD+_[cyt] + L-Glutamine_[cyt] + H2O_[cyt] => AMP_[cyt] + Diphosphate_[cyt] + NAD+_[cyt] + L-Glutamate_[cyt]
NI0006	1.34008e-05	1.34008e-05	1.20607e-05	1.20607e-05	1.07206e-05	1.07206e-05	9.38056e-06	9.38056e-06	8.04048e-06	8.04048e-06	6.7004e-06	6.7004e-06	5.36032e-06	5.36032e-06	4.02024e-06	4.02024e-06	2.68016e-06	2.68016e-06	1.34008e-06	1.34008e-06	0	7.16227e-12	R328 REACTION: ATP_[cyt] + NAD+_[cyt] => ADP_[cyt] + NADP+_[cyt]
NI0007	-6.7004e-06	-6.7004e-06	-6.03036e-06	-6.03036e-06	-5.36032e-06	-5.36032e-06	-4.69028e-06	-4.69028e-06	-4.02024e-06	-4.02024e-06	-3.3502e-06	-3.3502e-06	-2.68016e-06	-2.68016e-06	-2.01012e-06	-2.01012e-06	-1.34008e-06	-1.34008e-06	-6.7004e-07	-6.7004e-07	0	0	R329 REACTION: Nicotinate D-ribonucleotide_[cyt] + Diphosphate_[cyt] <=> Nicotinate_[cyt] + 5-Phospho-alpha-D-ribose 1-diphosphate_[cyt] + H+_[cyt]
PC0001	1.6751e-05	1.6751e-05	1.50759e-05	1.50759e-05	1.34008e-05	1.34008e-05	1.17257e-05	1.17257e-05	1.00506e-05	1.00506e-05	8.3755e-06	8.3755e-06	6.7004e-06	6.7004e-06	5.0253e-06	5.0253e-06	3.3502e-06	3.3502e-06	1.6751e-06	1.6751e-06	0	0	R330 REACTION: L-Aspartate_[cyt] => beta-Alanine_[cyt] + CO2_[cyt]
PC0002	1.6751e-05	1.6751e-05	1.50759e-05	1.50759e-05	1.34008e-05	1.34008e-05	1.17257e-05	1.17257e-05	1.00506e-05	1.00506e-05	8.3755e-06	8.3755e-06	6.7004e-06	6.7004e-06	5.0253e-06	5.0253e-06	3.3502e-06	3.3502e-06	1.6751e-06	1.6751e-06	0	0	R331 REACTION: 5,10-Methylenetetrahydrofolate_[cyt] + 3-Methyl-2-oxobutanoic acid_[cyt] + H2O_[cyt] => Tetrahydrofolate_[cyt] + 2-Dehydropantoate_[cyt]
PC0003	-1.6751e-05	-1.6751e-05	-1.50759e-05	-1.50759e-05	-1.34008e-05	-1.34008e-05	-1.17257e-05	-1.17257e-05	-1.00506e-05	-1.00506e-05	-8.3755e-06	-8.3755e-06	-6.7004e-06	-6.7004e-06	-5.0253e-06	-5.0253e-06	-3.3502e-06	-3.3502e-06	-1.6751e-06	-1.6751e-06	0	0	R332 REACTION: (R)-Pantoate_[cyt] + NADP+_[cyt] <=> 2-Dehydropantoate_[cyt] + NADPH_[cyt] + H+_[cyt]
PC0004	1.6751e-05	1.6751e-05	1.50759e-05	1.50759e-05	1.34008e-05	1.34008e-05	1.17257e-05	1.17257e-05	1.00506e-05	1.00506e-05	8.3755e-06	8.3755e-06	6.7004e-06	6.7004e-06	5.0253e-06	5.0253e-06	3.3502e-06	3.3502e-06	1.6751e-06	1.6751e-06	0	0	R333 REACTION: ATP_[cyt] + (R)-Pantoate_[cyt] + beta-Alanine_[cyt] => AMP_[cyt] + Diphosphate_[cyt] + Pantothenate_[cyt]
PC0005	1.6751e-05	1.6751e-05	1.50759e-05	1.50759e-05	1.34008e-05	1.34008e-05	1.17257e-05	1.17257e-05	1.00506e-05	1.00506e-05	8.3755e-06	8.3755e-06	6.7004e-06	6.7004e-06	5.0253e-06	5.0253e-06	3.3502e-06	3.3502e-06	1.6751e-06	1.6751e-06	0	0	R334 REACTION: ATP_[cyt] + Pantothenate_[cyt] => ADP_[cyt] + D-4'-Phosphopantothenate_[cyt]
PC0006	1.6751e-05	1.6751e-05	1.50759e-05	1.50759e-05	1.34008e-05	1.34008e-05	1.17257e-05	1.17257e-05	1.00506e-05	1.00506e-05	8.3755e-06	8.3755e-06	6.7004e-06	6.7004e-06	5.0253e-06	5.0253e-06	3.3502e-06	3.3502e-06	1.6751e-06	1.6751e-06	0	4.97252e-12	R335 REACTION: (R)-4'-Phosphopantothenoyl-L-cysteine_[cyt] => Pantetheine 4'-phosphate_[cyt] + CO2_[cyt]
PC0007	0	1.6751e-05	0	1.50759e-05	0	1.34008e-05	0	1.17257e-05	0	1.00506e-05	0	8.3755e-06	0	6.7004e-06	0	5.0253e-06	0	3.3502e-06	0	1.6751e-06	0	0	R336 REACTION: ATP_[cyt] + D-4'-Phosphopantothenate_[cyt] + L-Cysteine_[cyt] => AMP_[cyt] + Diphosphate_[cyt] + (R)-4'-Phosphopantothenoyl-L-cysteine_[cyt]
PC0008	0	1.6751e-05	0	1.50759e-05	0	1.34008e-05	0	1.17257e-05	0	1.00506e-05	0	8.3755e-06	0	6.7004e-06	0	5.0253e-06	0	3.3502e-06	0	1.6751e-06	0	4.97523e-12	R337 REACTION: CTP_[cyt] + D-4'-Phosphopantothenate_[cyt] + L-Cysteine_[cyt] => CMP_[cyt] + Diphosphate_[cyt] + (R)-4'-Phosphopantothenoyl-L-cysteine_[cyt]
PC0009	1.6751e-05	1.6751e-05	1.50759e-05	1.50759e-05	1.34008e-05	1.34008e-05	1.17257e-05	1.17257e-05	1.00506e-05	1.00506e-05	8.3755e-06	8.3755e-06	6.7004e-06	6.7004e-06	5.0253e-06	5.0253e-06	3.3502e-06	3.3502e-06	1.6751e-06	1.6751e-06	0	4.97252e-12	R338 REACTION: ATP_[cyt] + Pantetheine 4'-phosphate_[cyt] => Diphosphate_[cyt] + Dephospho-CoA_[cyt]
PC0010	1.6751e-05	1.6751e-05	1.50759e-05	1.50759e-05	1.34008e-05	1.34008e-05	1.17257e-05	1.17257e-05	1.00506e-05	1.00506e-05	8.3755e-06	8.3755e-06	6.7004e-06	6.7004e-06	5.0253e-06	5.0253e-06	3.3502e-06	3.3502e-06	1.6751e-06	1.6751e-06	0	4.97252e-12	R339 REACTION: ATP_[cyt] + Dephospho-CoA_[cyt] => ADP_[cyt] + CoA_[cyt]
PG0001	0.00291449	0.00291449	0.00262304	0.00262304	0.00233159	0.00233159	0.00204014	0.00204014	0.00174869	0.00174869	0.00145724	0.00145724	0.0011658	0.0011658	0.000874347	0.000874347	0.000582898	0.000582898	0.000291449	0.000291449	0	3.41061e-13	R340 REACTION: L-Glutamine_[cyt] + D-Fructose 6-phosphate_[cyt] <=> L-Glutamate_[cyt] + D-Glucosamine 6-phosphate_[cyt]
PG0002	-0.00291449	-0.00291449	-0.00262304	-0.00262304	-0.00233159	-0.00233159	-0.00204014	-0.00204014	-0.00174869	-0.00174869	-0.00145724	-0.00145724	-0.0011658	-0.0011658	-0.000874347	-0.000874347	-0.000582898	-0.000582898	-0.000291449	-0.000291449	-3.41061e-13	0	R341 REACTION: alpha-D-Glucosamine 1-phosphate_[cyt] <=> D-Glucosamine 6-phosphate_[cyt]
PG0003	0.00291449	0.00291449	0.00262304	0.00262304	0.00233159	0.00233159	0.00204014	0.00204014	0.00174869	0.00174869	0.00145724	0.00145724	0.0011658	0.0011658	0.000874347	0.000874347	0.000582898	0.000582898	0.000291449	0.000291449	0	3.09394e-13	R342 REACTION: Acetyl-CoA_[cyt] + alpha-D-Glucosamine 1-phosphate_[cyt] => CoA_[cyt] + N-Acetyl-alpha-D-glucosamine 1-phosphate_[cyt]
PG0004	0.00291449	0.00291449	0.00262304	0.00262304	0.00233159	0.00233159	0.00204014	0.00204014	0.00174869	0.00174869	0.00145724	0.00145724	0.0011658	0.0011658	0.000874347	0.000874347	0.000582898	0.000582898	0.000291449	0.000291449	0	3.09394e-13	R343 REACTION: UTP_[cyt] + N-Acetyl-alpha-D-glucosamine 1-phosphate_[cyt] => Diphosphate_[cyt] + UDP-N-acetyl-D-glucosamine_[cyt]
PG0005	0.000728622	0.000728622	0.00065576	0.00065576	0.000582898	0.000582898	0.000510036	0.000510036	0.000437173	0.000437173	0.000364311	0.000364311	0.000291449	0.000291449	0.000218587	0.000218587	0.000145724	0.000145724	7.28622e-05	7.28622e-05	0	0	R344 REACTION: Phosphoenolpyruvate_[cyt] + UDP-N-acetyl-D-glucosamine_[cyt] => UDP-N-acetyl-3-(1-carboxyvinyl)-D-glucosamine_[cyt] + Orthophosphate_[cyt]
PG0006	-0.000728622	-0.000728622	-0.00065576	-0.00065576	-0.000582898	-0.000582898	-0.000510036	-0.000510036	-0.000437173	-0.000437173	-0.000364311	-0.000364311	-0.000291449	-0.000291449	-0.000218587	-0.000218587	-0.000145724	-0.000145724	-7.28622e-05	-7.28622e-05	0	0	R345 REACTION: UDP-N-acetylmuramate_[cyt] + NADP+_[cyt] <=> UDP-N-acetyl-3-(1-carboxyvinyl)-D-glucosamine_[cyt] + NADPH_[cyt] + H+_[cyt]
PG0007	0.000728622	0.000728622	0.00065576	0.00065576	0.000582898	0.000582898	0.000510036	0.000510036	0.000437173	0.000437173	0.000364311	0.000364311	0.000291449	0.000291449	0.000218587	0.000218587	0.000145724	0.000145724	7.28622e-05	7.28622e-05	0	0	R346 REACTION: ATP_[cyt] + UDP-N-acetylmuramate_[cyt] + L-Alanine_[cyt] => ADP_[cyt] + Orthophosphate_[cyt] + UDP-N-acetylmuramoyl-L-alanine_[cyt]
PG0008	0.000728622	0.000728622	0.00065576	0.00065576	0.000582898	0.000582898	0.000510036	0.000510036	0.000437173	0.000437173	0.000364311	0.000364311	0.000291449	0.000291449	0.000218587	0.000218587	0.000145724	0.000145724	7.28622e-05	7.28622e-05	0	0	R347 REACTION: ATP_[cyt] + UDP-N-acetylmuramoyl-L-alanine_[cyt] + D-Glutamate_[cyt] => ADP_[cyt] + Orthophosphate_[cyt] + UDP-N-acetylmuramoyl-L-alanyl-D-glutamate_[cyt]
PG0009	0.000728622	0.000728622	0.00065576	0.00065576	0.000582898	0.000582898	0.000510036	0.000510036	0.000437173	0.000437173	0.000364311	0.000364311	0.000291449	0.000291449	0.000218587	0.000218587	0.000145724	0.000145724	7.28622e-05	7.28622e-05	0	0	R348 REACTION: ATP_[cyt] + UDP-N-acetylmuramoyl-L-alanyl-D-glutamate_[cyt] + meso-2,6-Diaminoheptanedioate_[cyt] => ADP_[cyt] + Orthophosphate_[cyt] + UDP-N-acetylmuramoyl-L-alanyl-D-gamma-glutamyl-meso-2,6-diaminopimelate_[cyt]
PG0010	0.000728622	0.000728622	0.00065576	0.00065576	0.000582898	0.000582898	0.000510036	0.000510036	0.000437173	0.000437173	0.000364311	0.000364311	0.000291449	0.000291449	0.000218587	0.000218587	0.000145724	0.000145724	7.28622e-05	7.28622e-05	0	0	R349 REACTION: L-Glutamate_[cyt] <=> D-Glutamate_[cyt]
PG0011	0.000728622	0.000728622	0.00065576	0.00065576	0.000582898	0.000582898	0.000510036	0.000510036	0.000437173	0.000437173	0.000364311	0.000364311	0.000291449	0.000291449	0.000218587	0.000218587	0.000145724	0.000145724	7.28622e-05	7.28622e-05	0	0	R350 REACTION: L-Alanine_[cyt] <=> D-Alanine_[cyt]
PG0012	0.000728622	0.000728622	0.00065576	0.00065576	0.000582898	0.000582898	0.000510036	0.000510036	0.000437173	0.000437173	0.000364311	0.000364311	0.000291449	0.000291449	0.000218587	0.000218587	0.000145724	0.000145724	7.28622e-05	7.28622e-05	0	0	R351 REACTION: ATP_[cyt] + 2 D-Alanine_[cyt] => ADP_[cyt] + Orthophosphate_[cyt] + D-Alanyl-D-alanine_[cyt]
PG0013	0.000728622	0.000728622	0.00065576	0.00065576	0.000582898	0.000582898	0.000510036	0.000510036	0.000437173	0.000437173	0.000364311	0.000364311	0.000291449	0.000291449	0.000218587	0.000218587	0.000145724	0.000145724	7.28622e-05	7.28622e-05	0	0	R352 REACTION: ATP_[cyt] + UDP-N-acetylmuramoyl-L-alanyl-D-gamma-glutamyl-meso-2,6-diaminopimelate_[cyt] + D-Alanyl-D-alanine_[cyt] => ADP_[cyt] + Orthophosphate_[cyt] + UDP-N-acetylmuramoyl-L-alanyl-D-glutamyl-6-carboxy-L-lysyl-D-alanyl-D-alanine_[cyt]
PG0014	0.000728622	0.000728622	0.00065576	0.00065576	0.000582898	0.000582898	0.000510036	0.000510036	0.000437173	0.000437173	0.000364311	0.000364311	0.000291449	0.000291449	0.000218587	0.000218587	0.000145724	0.000145724	7.28622e-05	7.28622e-05	0	0	R353 REACTION: UDP-N-acetylmuramoyl-L-alanyl-D-glutamyl-6-carboxy-L-lysyl-D-alanyl-D-alanine_[cyt] + di-trans,poly-cis-Undecaprenyl phosphate_[cyt] => UMP_[cyt] + Undecaprenyl-diphospho-N-acetylmuramoyl-L-alanyl-D-glutamyl-meso-2,6-diaminopimeloyl-D-alanyl-D-alanine_[cyt]
PG0015	0.000728622	0.000728622	0.00065576	0.00065576	0.000582898	0.000582898	0.000510036	0.000510036	0.000437173	0.000437173	0.000364311	0.000364311	0.000291449	0.000291449	0.000218587	0.000218587	0.000145724	0.000145724	7.28622e-05	7.28622e-05	0	0	R354 REACTION: Undecaprenyl-diphospho-N-acetylmuramoyl-L-alanyl-D-glutamyl-meso-2,6-diaminopimeloyl-D-alanyl-D-alanine_[cyt] + UDP-N-acetyl-D-glucosamine_[cyt] => Undecaprenyl-diphospho-N-acetylmuramoyl-(N-acetylglucosamine)-L-alanyl-D-glutamyl-meso-2,6-diaminopimeloyl-D-alanyl-D-alanine_[cyt] + UDP_[cyt]
PG0016	0.000728622	0.000728622	0.00065576	0.00065576	0.000582898	0.000582898	0.000510036	0.000510036	0.000437173	0.000437173	0.000364311	0.000364311	0.000291449	0.000291449	0.000218587	0.000218587	0.000145724	0.000145724	7.28622e-05	7.28622e-05	0	0	R355 REACTION: Undecaprenyl-diphospho-N-acetylmuramoyl-(N-acetylglucosamine)-L-alanyl-D-glutamyl-meso-2,6-diaminopimeloyl-D-alanyl-D-alanine_[cyt] + H2O_[cyt] => di-trans,poly-cis-Undecaprenyl diphosphate_[cyt] + Peptidoglycan_[cyt] + D-Alanine_[cyt]
PG0017	0.000728622	0.000728622	0.00065576	0.00065576	0.000582898	0.000582898	0.000510036	0.000510036	0.000437173	0.000437173	0.000364311	0.000364311	0.000291449	0.000291449	0.000218587	0.000218587	0.000145724	0.000145724	7.28622e-05	7.28622e-05	0	0	R356 REACTION: di-trans,poly-cis-Undecaprenyl diphosphate_[cyt] + H2O_[cyt] => di-trans,poly-cis-Undecaprenyl phosphate_[cyt] + Orthophosphate_[cyt]
PP0001	0	0.978871	0	1.07774	0	1.22964	0	1.38154	0	1.53344	0	1.68534	0	1.83724	0	1.98914	0	2.14104	0	2.29294	0	2.44484	R357 REACTION: D-Sedoheptulose 1,7-bisphosphate_[cyt] <= Glycerone phosphate_[cyt] + D-Erythrose 4-phosphate_[cyt]
PP0002	0	0.978871	0	1.07774	0	1.22964	0	1.38154	0	1.53344	0	1.68534	0	1.83724	0	1.98914	0	2.14104	0	2.29294	0	2.44484	R358 REACTION: D-Sedoheptulose 1,7-bisphosphate_[cyt] + H2O_[cyt] => D-Sedoheptulose 7-phosphate_[cyt] + Orthophosphate_[cyt]
PP0003	0	-3.64264e-12	0	1.64055e-09	0	6.64759e-10	0	9.37799e-09	0	8.39568e-09	0	7.61275e-09	0	6.60544e-09	0	5.60565e-09	0	4.6411e-09	0	3.66077e-09	0	2.64782e-09	R359 REACTION: D-Glucose 6-phosphate_[cyt] + NADP+_[cyt] => D-Glucono-1,5-lactone 6-phosphate_[cyt] + NADPH_[cyt] + H+_[cyt]
PP0004	0	-3.64264e-12	0	1.64055e-09	0	6.64759e-10	0	9.37799e-09	0	8.39568e-09	0	7.61275e-09	0	6.60544e-09	0	5.60565e-09	0	4.6411e-09	0	3.66077e-09	0	2.64782e-09	R360 REACTION: D-Glucono-1,5-lactone 6-phosphate_[cyt] + H2O_[cyt] => 6-Phospho-D-gluconate_[cyt]
PP0005	0	-3.64264e-12	0	1.64055e-09	0	6.64759e-10	0	9.37799e-09	0	8.39568e-09	0	7.61275e-09	0	6.60544e-09	0	5.60565e-09	0	4.6411e-09	0	3.66077e-09	0	2.64782e-09	R361 REACTION: 6-Phospho-D-gluconate_[cyt] + NADP+_[cyt] => D-Ribulose 5-phosphate_[cyt] + CO2_[cyt] + NADPH_[cyt] + H+_[cyt]
PP0006	0.454035	0.454035	0.474441	0.474441	0.492117	0.492117	0.509793	0.509793	0.52747	0.52747	0.545146	0.545146	0.562822	0.562822	0.580499	0.580499	0.598175	0.598175	0.615851	0.615851	0.633527	0.633527	R362 REACTION: D-Ribose 5-phosphate_[cyt] <=> D-Ribulose 5-phosphate_[cyt]
PP0007	0.477238	0.477238	0.495323	0.495323	0.510679	0.510679	0.526035	0.526035	0.541391	0.541391	0.556747	0.556747	0.572103	0.572103	0.587459	0.587459	0.602815	0.602815	0.618171	0.618171	0.633527	0.633527	R363 REACTION: D-Sedoheptulose 7-phosphate_[cyt] + D-Glyceraldehyde 3-phosphate_[cyt] <=> D-Ribose 5-phosphate_[cyt] + D-Xylulose 5-phosphate_[cyt]
PP0008	0.339144	0.339144	0.371039	0.371039	0.400204	0.400204	0.42937	0.42937	0.458535	0.458535	0.4877	0.4877	0.516866	0.516866	0.546031	0.546031	0.575197	0.575197	0.604362	0.604362	0.633527	0.633527	R364 REACTION: D-Fructose 6-phosphate_[cyt] + D-Glyceraldehyde 3-phosphate_[cyt] <=> D-Erythrose 4-phosphate_[cyt] + D-Xylulose 5-phosphate_[cyt]
PP0009	-0.816382	-0.816382	-0.866362	-0.866362	-0.910883	-0.910883	-0.955405	-0.955405	-0.999926	-0.999926	-1.04445	-1.04445	-1.08897	-1.08897	-1.13349	-1.13349	-1.17801	-1.17801	-1.22253	-1.22253	-1.26705	-1.26705	R365 REACTION: D-Ribulose 5-phosphate_[cyt] <=> D-Xylulose 5-phosphate_[cyt]
PP0010	-0.477238	0.501634	-0.495323	0.582416	-0.510679	0.71896	-0.526035	0.855504	-0.541391	0.992049	-0.556747	1.12859	-0.572103	1.26514	-0.587459	1.40168	-0.602815	1.53823	-0.618171	1.67477	-0.633527	1.81131	R366 REACTION: D-Sedoheptulose 7-phosphate_[cyt] + D-Glyceraldehyde 3-phosphate_[cyt] <=> D-Erythrose 4-phosphate_[cyt] + D-Fructose 6-phosphate_[cyt]
PP0011	1.27038	1.27038	1.34077	1.34077	1.40297	1.40297	1.46517	1.46517	1.52737	1.52737	1.58957	1.58957	1.65178	1.65178	1.71398	1.71398	1.77618	1.77618	1.83838	1.83838	1.90058	1.90058	R367 REACTION: D-Ribulose 1,5-bisphosphate_[cax] + 0.97 CO2_[cax] + 0.97 H2O_[cax] + 0.03 Oxygen_[cax] => 1.97 3-Phospho-D-glycerate_[cax] + 0.03 2-Phosphoglycolate_[cax]
PP0012	1.27038	1.27038	1.34077	1.34077	1.40297	1.40297	1.46517	1.46517	1.52737	1.52737	1.58957	1.58957	1.65178	1.65178	1.71398	1.71398	1.77618	1.77618	1.83838	1.83838	1.90058	1.90058	R368 REACTION: ATP_[cyt] + D-Ribulose 5-phosphate_[cyt] => ADP_[cyt] + D-Ribulose 1,5-bisphosphate_[cyt]
PP0013	0.0232024	0.0232024	0.0208822	0.0208822	0.0185619	0.0185619	0.0162417	0.0162417	0.0139215	0.0139215	0.0116012	0.0116012	0.00928097	0.00928097	0.00696073	0.00696073	0.00464049	0.00464049	0.00232024	0.00232024	0	5.79803e-12	R369 REACTION: ATP_[cyt] + D-Ribose 5-phosphate_[cyt] <=> AMP_[cyt] + 5-Phospho-alpha-D-ribose 1-diphosphate_[cyt]
PP0015	0	0	0	0.0325682	0	0.0943821	0	0.156196	0	0.21801	0	0.279824	0	0.341638	0	0.403452	0	0.465265	0	0.527079	0	0.588893	R370 REACTION: Glycerone phosphate_[cyt] => Methylglyoxal_[cyt] + Orthophosphate_[cyt]
PP0016	0	0	-0.0325682	0	-0.0943821	0	-0.156196	0	-0.21801	0	-0.279824	0	-0.341638	0	-0.403452	0	-0.465265	0	-0.527079	0	-0.588893	0	R371 REACTION: (R)-S-Lactoylglutathione_[cyt] <=> Glutathione_[cyt] + Methylglyoxal_[cyt]
PP0017	0	0	0	0.0325682	0	0.0943821	0	0.156196	0	0.21801	0	0.279824	0	0.341638	0	0.403452	0	0.465265	0	0.527079	0	0.588893	R372 REACTION: (R)-S-Lactoylglutathione_[cyt] + H2O_[cyt] => Glutathione_[cyt] + (R)-Lactate_[cyt]
PP0018	0.149464	0.149464	0.134517	0.134517	0.119571	0.119571	0.104625	0.104625	0.0896781	0.0896782	0.0747318	0.0747318	0.0597854	0.0597854	0.0448391	0.0448391	0.0298927	0.0298927	0.0149464	0.0149464	0	3.08147e-10	R373 REACTION: D-Fructose 6-phosphate_[cyt] + Orthophosphate_[cyt] => Acetyl phosphate_[cyt] + D-Erythrose 4-phosphate_[cyt] + H2O_[cyt]
PP0020	0	-1.17914e-11	0	0.0651365	0	0.188764	0	0.312392	0	0.43602	0	0.559648	0	0.683275	0	0.806903	0	0.930531	0	1.05416	0	1.17779	R374 REACTION: ATP_[cyt] + Sedoheptulose 7-phosphate_[cyt] => ADP_[cyt] + Sedoheptulose1,7-bisphosphate_[cyt]
PR0001	17.9505	17.9505	17.9505	17.9505	17.9505	17.9505	17.9505	17.9505	17.9505	17.9505	17.9505	17.9505	17.9505	17.9505	17.9505	17.9505	17.9505	17.9505	17.9505	17.9505	17.9505	17.9505	R375 REACTION: 1 Photon_[ext] => 1 Photon_[tlm]
PR0002	9.42324	9.42324	9.4638	9.4638	9.46478	9.46478	9.46575	9.46575	9.46672	9.46672	9.4677	9.4677	9.46867	9.46867	9.46964	9.46964	9.47061	9.47061	9.47159	9.47159	9.47256	9.47256	R376 REACTION: 1 Photon_[tlm] => 1 Photon_P680_[tlm]
PR0003	8.52726	8.52726	8.4867	8.4867	8.48572	8.48572	8.48475	8.48475	8.48378	8.48378	8.4828	8.4828	8.48183	8.48183	8.48086	8.48086	8.47989	8.47989	8.47891	8.47891	8.47794	8.47794	R377 REACTION: 1 Photon_[tlm] => 1 Photon_P700_[tlm]
PR0004	0	0.037518	0	2.25775e-10	0	1.00446e-10	0	1.418e-09	0	1.26879e-09	0	1.13347e-09	0	1.00054e-09	0	8.52927e-10	0	6.7598e-10	0	5.467e-10	0	3.99898e-10	R378 REACTION: NADPH_[cyt] + 5 H+_[cyt] + PQ_[tlm] => NADP+_[cyt] + PQH2_[tlm] + 4 H+_[tll]
PR0005	0	-4.55231e-11	0	9.48588e-11	0	4.24207e-11	0	5.91019e-10	0	5.35346e-10	0	4.78205e-10	0	4.14318e-10	0	3.59465e-10	0	2.85649e-10	0	2.2903e-10	0	1.68821e-10	R379 REACTION: NADPH_[cyt] + 5 H+_[cyt] + PQ_[cym] => NADP+_[cyt] + PQH2_[cym] + 4 H+_[pps]
PR0006	0	0.037518	0	2.22634e-10	0	1.02149e-10	0	1.39856e-09	0	1.27028e-09	0	1.13189e-09	0	9.8348e-10	0	8.48432e-10	0	6.73444e-10	0	5.43944e-10	0	4.00082e-10	R380 REACTION: NADPH_[cyt] + 4 H+_[cyt] + PQ_[tlm] + H2O_[cyt] + CO2_[cyt] => NADP+_[cyt] + PQH2_[tlm] + 4 H+_[tll] + HCO3-_[cyt]
PR0007	0	-4.55285e-11	0	1.0226e-10	0	4.25577e-11	0	5.90799e-10	0	5.35949e-10	0	4.78402e-10	0	4.1501e-10	0	3.60241e-10	0	2.84659e-10	0	2.21893e-10	0	1.68933e-10	R381 REACTION: NADPH_[cyt] + 4 H+_[cyt] + PQ_[cym] + H2O_[cyt] + CO2_[cyt] => NADP+_[cyt] + PQH2_[cym] + 4 H+_[pps] + HCO3-_[cyt]
PR0008	0	-1.40917e-11	0	2.2581e-10	0	9.9126e-11	0	1.41411e-09	0	1.26878e-09	0	1.13199e-09	0	9.99831e-10	0	8.33117e-10	0	6.76552e-10	0	5.26427e-10	0	4.0009e-10	R382 REACTION: NADH_[cyt] + H+_[cyt] + PQ_[tlm] => NAD+_[cyt] + PQH2_[tlm]
PR0009	0	-9.39648e-12	0	1.02319e-10	0	4.25042e-11	0	5.91043e-10	0	5.2867e-10	0	4.77772e-10	0	4.14709e-10	0	3.51874e-10	0	2.85127e-10	0	2.30296e-10	0	1.68825e-10	R383 REACTION: NADH_[cyt] + H+_[cyt] + PQ_[cym] => NAD+_[cyt] + PQH2_[cym]
PR0010	0.235581	0.235581	0.236595	0.236595	0.236619	0.236619	0.236644	0.236644	0.236668	0.236668	0.236692	0.236692	0.236717	0.236717	0.236741	0.236741	0.236765	0.236765	0.23679	0.23679	0.236814	0.236814	R384 REACTION: 4 Reduced plastocyanin_[tll] + Oxygen_[cyt] + 8 H+_[cyt] => 4 Oxidized plastocyanin_[tll] + 4 H+_[tll] + 2 H2O_[cyt]
PR0011	0	-2.27616e-11	0	8.8892e-11	0	3.6733e-11	0	5.11377e-10	0	4.57152e-10	0	4.13855e-10	0	3.59263e-10	0	3.05535e-10	0	2.46314e-10	0	1.98704e-10	0	8.44378e-11	R385 REACTION: 4 Reduced plastocyanin_[pps] + Oxygen_[cyt] + 8 H+_[cyt] => 4 Oxidized plastocyanin_[pps] + 4 H+_[pps] + 2 H2O_[cyt]
PR0012	0	-5.07416e-12	0	9.0409e-11	0	3.68012e-11	0	5.08379e-10	0	4.5622e-10	0	4.1348e-10	0	3.59851e-10	0	3.10709e-10	0	2.46299e-10	0	1.98745e-10	0	1.4618e-10	R386 REACTION: 2 PQH2_[tlm] + Oxygen_[cyt] + 4 H+_[cyt] => 2 PQ_[tlm] + 4 H+_[tll] + 2 H2O_[cyt]
PR0013	0	-5.80309e-12	0	8.19336e-11	0	3.68008e-11	0	5.1776e-10	0	4.57257e-10	0	4.13629e-10	0	3.6589e-10	0	3.11888e-10	0	2.45157e-10	0	1.93493e-10	0	8.45327e-11	R387 REACTION: 2 PQH2_[cym] + Oxygen_[cyt] + 4 H+_[cyt] => 2 PQ_[cym] + 4 H+_[pps] + 2 H2O_[cyt]
PR0014	0	-1.83733e-11	0	0.151985	0	0.44045	0	0.728915	0	1.01738	0	1.30584	0	1.59431	0	1.88277	0	2.17124	0	2.4597	0	2.74817	R388 REACTION: PQH2_[tlm] + 2 Oxidized plastocyanin_[tll] => PQ_[tlm] + 2 Reduced plastocyanin_[tll] + 2 H+_[tll]
PR0015	0	-1.5294e-11	0	1.76973e-10	0	7.36555e-11	0	1.02244e-09	0	9.27513e-10	0	8.27922e-10	0	7.18218e-10	0	6.23434e-10	0	4.92632e-10	0	3.8706e-10	0	1.68914e-10	R389 REACTION: PQH2_[cym] + 2 Oxidized plastocyanin_[pps] => PQ_[cym] + 2 Reduced plastocyanin_[pps] + 2 H+_[pps]
PR0016	9.46959	9.46959	9.12911	9.43308	8.5513	9.4322	7.9735	9.43132	7.39569	9.43045	6.81789	9.42957	6.24008	9.4287	5.66228	9.42782	5.08447	9.42695	4.50667	9.42607	3.92886	9.4252	R390 REACTION: PQH2_[tlm] + 1 Oxidized rieske_B6_[tlm] => PQH_B6_L_[tlm] + 1 Reduced rieske_B6_[tlm] + 1 H+_[tll]
PR0017	9.46959	9.46959	9.12911	9.43308	8.5513	9.4322	7.9735	9.43132	7.39569	9.43045	6.81789	9.42957	6.24008	9.4287	5.66228	9.42782	5.08447	9.42695	4.50667	9.42607	3.92886	9.4252	R391 REACTION: 1 Reduced rieske_B6_[tlm] + 1 Oxidized plastocyanin_[tll] => 1 Oxidized rieske_B6_[tlm] + 1 Reduced plastocyanin_[tll]
PR0018	9.46959	9.46959	9.12911	9.43308	8.5513	9.4322	7.9735	9.43132	7.39569	9.43045	6.81789	9.42957	6.24008	9.4287	5.66228	9.42782	5.08447	9.42695	4.50667	9.42607	3.92886	9.4252	R392 REACTION: PQH_B6_L_[tlm] + 1 HB3p_B6_[tlm] => PQ_B6_S_[tlm] + 1 HB2p_B6_[tlm] + 1 H+_[tll]
PR0019	4.73479	4.73479	4.56455	4.71654	4.27565	4.7161	3.98675	4.71566	3.69785	4.71522	3.40894	4.71479	3.12004	4.71435	2.83114	4.71391	2.54224	4.71347	2.25333	4.71304	1.96443	4.7126	R393 REACTION: PQ_B6_S_[tlm] => PQ_[tlm]
PR0020	4.73479	4.73479	4.56455	4.71654	4.27565	4.7161	3.98675	4.71566	3.69785	4.71522	3.40894	4.71479	3.12004	4.71435	2.83114	4.71391	2.54224	4.71347	2.25333	4.71304	1.96443	4.7126	R394 REACTION: PQ_B6_S_[tlm] + 1 HB2p_B6_[tlm] + 1 H+_[cyt] => PQH_B6_S_[tlm] + 1 HB3p_B6_[tlm]
PR0021	4.73479	4.73479	4.56455	4.71654	4.27565	4.7161	3.98675	4.71566	3.69785	4.71522	3.40894	4.71479	3.12004	4.71435	2.83114	4.71391	2.54224	4.71347	2.25333	4.71304	1.96443	4.7126	R395 REACTION: PQH_B6_S_[tlm] + 1 HB2p_B6_[tlm] + 1 H+_[cyt] => PQH2_[tlm] + 1 HB3p_B6_[tlm]
PR0022	0	-9.10569e-11	0	3.53939e-10	0	1.4725e-10	0	2.04487e-09	0	1.8257e-09	0	1.65544e-09	0	1.43705e-09	0	1.22214e-09	0	1.0068e-09	0	7.9508e-10	0	3.37862e-10	R396 REACTION: PQH2_[cym] + 1 Oxidized rieske_B6_[cym] => PQH_B6_L_[cym] + 1 Reduced rieske_B6_[cym] + 1 H+_[pps]
PR0023	0	-9.10569e-11	0	3.53939e-10	0	1.4725e-10	0	2.04487e-09	0	1.8257e-09	0	1.65544e-09	0	1.43705e-09	0	1.22214e-09	0	1.0068e-09	0	7.9508e-10	0	3.37862e-10	R397 REACTION: 1 Reduced rieske_B6_[cym] + 1 Oxidized plastocyanin_[pps] => 1 Oxidized rieske_B6_[cym] + 1 Reduced plastocyanin_[pps]
PR0024	0	-9.10569e-11	0	3.53939e-10	0	1.4725e-10	0	2.04487e-09	0	1.8257e-09	0	1.65544e-09	0	1.43705e-09	0	1.22214e-09	0	1.0068e-09	0	7.9508e-10	0	3.37862e-10	R398 REACTION: PQH_B6_L_[cym] + 1 HB3p_B6_[cym] => PQ_B6_S_[cym] + 1 HB2p_B6_[cym] + 1 H+_[pps]
PR0025	0	-4.55285e-11	0	1.7697e-10	0	7.36252e-11	0	1.02243e-09	0	9.12848e-10	0	8.27722e-10	0	7.18525e-10	0	6.1107e-10	0	5.03402e-10	0	3.9754e-10	0	1.68931e-10	R399 REACTION: PQ_B6_S_[cym] => PQ_[cym]
PR0026	0	-4.55285e-11	0	1.7697e-10	0	7.36252e-11	0	1.02243e-09	0	9.12848e-10	0	8.27722e-10	0	7.18525e-10	0	6.1107e-10	0	5.03402e-10	0	3.9754e-10	0	1.68931e-10	R400 REACTION: PQ_B6_S_[cym] + 1 HB2p_B6_[cym] + 1 H+_[cyt] => PQH_B6_S_[cym] + 1 HB3p_B6_[cym]
PR0027	0	-4.55285e-11	0	1.7697e-10	0	7.36252e-11	0	1.02243e-09	0	9.12848e-10	0	8.27722e-10	0	7.18525e-10	0	6.1107e-10	0	5.03402e-10	0	3.9754e-10	0	1.68931e-10	R401 REACTION: PQH_B6_S_[cym] + 1 HB2p_B6_[cym] + 1 H+_[cyt] => PQH2_[cym] + 1 HB3p_B6_[cym]
PR0028	8.48463	8.48463	8.44426	8.44426	8.44329	8.44329	8.44233	8.44233	8.44136	8.44136	8.44039	8.44039	8.43942	8.43942	8.43845	8.43845	8.43749	8.43749	8.43652	8.43652	8.43555	8.43555	R402 REACTION: 1 Photon_P700_[tlm] + 1 P700_[tlm] + 1 Oxidized ferredoxin_[cyt] => 1 P700p_[tlm] + 1 Reduced ferredoxin_[cyt]
PR0029	8.52726	8.52726	8.4867	8.4867	8.48572	8.48572	8.48475	8.48475	8.48378	8.48378	8.4828	8.4828	8.48183	8.48183	8.48086	8.48086	8.47989	8.47989	8.47891	8.47891	8.47794	8.47794	R403 REACTION: 1 P700p_[tlm] + 1 Reduced plastocyanin_[tll] => 1 Oxidized plastocyanin_[tll] + 1 P700_[tlm]
PR0030	3.1426	1000	3.20075	1000	3.18289	1000	3.16503	1000	3.14716	1000	3.1293	1000	3.11144	1000	3.09358	1000	3.07571	1000	3.05785	1000	3.03999	1000	R404 REACTION: 2 Reduced ferredoxin_[cyt] + NADP+_[cyt] + H+_[cyt] <=> 2 Oxidized ferredoxin_[cyt] + NADPH_[cyt]
PR0031	-996.849	0.0079605	-996.792	0.00716445	-996.811	0.0063684	-996.829	0.00557235	-996.848	0.0047763	-996.867	0.00398025	-996.885	0.0031842	-996.904	0.00238815	-996.923	0.0015921	-996.941	0.00079605	-996.96	5.63887e-11	R405 REACTION: 2 Reduced ferredoxin_[cyt] + Thioredoxin disulfide_[cyt] + 2 H+_[cyt] <=> 2 Oxidized ferredoxin_[cyt] + Thioredoxin_[cyt]
PR0032	0.0426363	0.0426363	0.0424335	0.0424335	0.0424286	0.0424286	0.0424237	0.0424237	0.0424189	0.0424189	0.042414	0.042414	0.0424092	0.0424092	0.0424043	0.0424043	0.0423994	0.0423994	0.0423946	0.0423946	0.0423897	0.0423897	R406 REACTION: 1 Photon_P700_[tlm] + 1 P700_[tlm] + 1 Oxygen_[cyt] => 1 P700p_[tlm] + 1 Superoxide anion_[cyt]
PR0033	0.235581	0.235581	0.236595	0.236595	0.236619	0.236619	0.236644	0.236644	0.236668	0.236668	0.236692	0.236692	0.236717	0.236717	0.236741	0.236741	0.236765	0.236765	0.23679	0.23679	0.236814	0.236814	R407 REACTION: 2 NADPH_[cyt] + 2 H+_[cyt] + Oxygen_[cyt] => 2 NADP+_[cyt] + 2 H2O_[cyt]
PR0034	0.0471162	0.0471162	0.047319	0.047319	0.0473239	0.0473239	0.0473288	0.0473288	0.0473336	0.0473336	0.0473385	0.0473385	0.0473433	0.0473433	0.0473482	0.0473482	0.0473531	0.0473531	0.0473579	0.0473579	0.0473628	0.0473628	R408 REACTION: 1 Oxygen_[cyt] + 1 QAn_P680_[tlm] => 1 Superoxide anion_[cyt] + 1 QA_P680_[tlm]
PR0035	0	0.037518	0	2.25739e-10	0	1.00483e-10	0	1.41801e-09	0	1.26889e-09	0	1.13124e-09	0	1.00085e-09	0	8.52566e-10	0	6.75735e-10	0	5.46585e-10	0	4.00048e-10	R409 REACTION: 2 Reduced ferredoxin_[cyt] + 6 H+_[cyt] + PQ_[tlm] => 2 Oxidized ferredoxin_[cyt] + PQH2_[tlm] + 4 H+_[tll]
PR0036	9.42324	9.42324	9.4638	9.4638	9.46478	9.46478	9.46575	9.46575	9.46672	9.46672	9.4677	9.4677	9.46867	9.46867	9.46964	9.46964	9.47061	9.47061	9.47159	9.47159	9.47256	9.47256	R410 REACTION: 1 Photon_680_[tlm] + 1 P680_[tlm] + 1 QA_P680_[tlm] => 1 P680p_[tlm] + 1 QAn_P680_[tlm]
PR0037	4.68806	4.68806	4.70824	4.70824	4.70873	4.70873	4.70921	4.70921	4.70969	4.70969	4.71018	4.71018	4.71066	4.71066	4.71115	4.71115	4.71163	4.71163	4.71211	4.71211	4.7126	4.7126	R411 REACTION: 1 PQ_[tlm] + 1 QAn_P680_[tlm] + H+_[cyt] => 1 PQn_P680_[tlm] + 1 QA_P680_[tlm]
PR0038	4.68806	4.68806	4.70824	4.70824	4.70873	4.70873	4.70921	4.70921	4.70969	4.70969	4.71018	4.71018	4.71066	4.71066	4.71115	4.71115	4.71163	4.71163	4.71211	4.71211	4.7126	4.7126	R412 REACTION: 1 PQn_P680_[tlm] + 1 QAn_P680_[tlm] + H+_[cyt] => 1 PQH2_[tlm] + 1 QA_P680_[tlm]
PR0039	2.35581	2.35581	2.36595	2.36595	2.36619	2.36619	2.36644	2.36644	2.36668	2.36668	2.36692	2.36692	2.36717	2.36717	2.36741	2.36741	2.36765	2.36765	2.3679	2.3679	2.36814	2.36814	R413 REACTION: 1 P680p_[tlm] + 1 S0_P680_[tlm] => 1 P680_[tlm] + 1 S1_P680_[tlm]
PR0040	2.35581	2.35581	2.36595	2.36595	2.36619	2.36619	2.36644	2.36644	2.36668	2.36668	2.36692	2.36692	2.36717	2.36717	2.36741	2.36741	2.36765	2.36765	2.3679	2.3679	2.36814	2.36814	R414 REACTION: 1 P680p_[tlm] + 1 S1_P680_[tlm] => 1 P680_[tlm] + 1 S2_P680_[tlm]
PR0041	2.35581	2.35581	2.36595	2.36595	2.36619	2.36619	2.36644	2.36644	2.36668	2.36668	2.36692	2.36692	2.36717	2.36717	2.36741	2.36741	2.36765	2.36765	2.3679	2.3679	2.36814	2.36814	R415 REACTION: 1 P680p_[tlm] + 1 S2_P680_[tlm] => 1 P680_[tlm] + 1 S3_P680_[tlm]
PR0042	2.35581	2.35581	2.36595	2.36595	2.36619	2.36619	2.36644	2.36644	2.36668	2.36668	2.36692	2.36692	2.36717	2.36717	2.36741	2.36741	2.36765	2.36765	2.3679	2.3679	2.36814	2.36814	R416 REACTION: 1 P680p_[tlm] + 1 S3_P680_[tlm] => 1 P680_[tlm] + 1 S4_P680_[tlm]
PR0043	2.35581	2.35581	2.36595	2.36595	2.36619	2.36619	2.36644	2.36644	2.36668	2.36668	2.36692	2.36692	2.36717	2.36717	2.36741	2.36741	2.36765	2.36765	2.3679	2.3679	2.36814	2.36814	R417 REACTION: 1 S4_P680_[tlm] + 2 H2O_[tll] => 1 S0_P680_[tlm] + Oxygen_[tll] + 4 H+_[tll]
PR0044	2.10391	2.10391	2.06945	2.09117	2.0282	2.09112	1.98694	2.09107	1.94568	2.09102	1.90442	2.09097	1.86317	2.09092	1.82191	2.09088	1.78065	2.09083	1.73939	2.09078	1.69813	2.09073	R418 REACTION: 14 H+_[tll] + 3 ADP_[cyt] + 3 Orthophosphate_[cyt] => 3 ATP_[cyt] + 3 H2O_[cyt] + 14 H+_[cyt]
PR0045	0	-3.25194e-11	0	7.03422e-11	0	3.14301e-11	0	4.38307e-10	0	3.97058e-10	0	3.54693e-10	0	3.12915e-10	0	2.66575e-10	0	2.17517e-10	0	1.70475e-10	0	1.20725e-10	R419 REACTION: 14 H+_[pps] + 3 ADP_[cyt] + 3 Orthophosphate_[cyt] => 3 ATP_[cyt] + 3 H2O_[cyt] + 14 H+_[cyt]
PR0046	5.22959e-12	0	-1.02204e-10	0	-4.02451e-11	0	-5.88557e-10	0	-5.33305e-10	0	-4.77826e-10	0	-4.18481e-10	0	-3.56863e-10	0	-2.87287e-10	0	-2.26123e-10	0	-1.69052e-10	0	R420 REACTION: Hydrogen_[cyt] + NAD+_[cyt] <=> NADH_[cyt] + H+_[cyt]
PT0001	0.0784389	0.0784389	0.0683062	0.198579	0	0.374604	0	0.550629	0	0.726654	0	0.90268	0	1.0787	0	1.25473	0	1.43075	0	1.60678	0	1.78281	R421 REACTION: ATP_[cyt] + Pyruvate_[cyt] <= ADP_[cyt] + Phosphoenolpyruvate_[cyt]
PT0002	0	0	0	1.57663e-09	0	7.67293e-10	0	9.3941e-09	0	8.59351e-09	0	7.46727e-09	0	6.49191e-09	0	5.61136e-09	0	4.77142e-09	0	3.75169e-09	0	2.77792e-10	R422 REACTION: Pyruvate_[cyt] + CoA_[cyt] + NAD+_[cyt] => Acetyl-CoA_[cyt] + CO2_[cyt] + NADH_[cyt] + H+_[cyt]
PT0003	0.155092	999.904	0.139583	999.947	0.124074	999.953	0.108565	999.959	0.0930553	999.965	0.0775461	999.97	0.0620369	999.976	0.0465277	999.982	0.0310184	999.988	0.0155092	999.994	0	1000	R423 REACTION: ATP_[cyt] + Acetate_[cyt] + CoA_[cyt] => AMP_[cyt] + Diphosphate_[cyt] + Acetyl-CoA_[cyt]
PT0004	0	0	0	0	0	0	0	0	0	0	0	0	0	0	0	0	0	0	0	0	0	0	R424 REACTION: Acetaldehyde_[cyt] + NAD+_[cyt] + H2O_[cyt] <= Acetate_[cyt] + NADH_[cyt] + H+_[cyt]
PT0006	0	-5.35014e-13	0.0628477	0.0628477	0.123089	0.123089	0.18333	0.18333	0.243571	0.243571	0.303813	0.303813	0.364054	0.364054	0.424295	0.424295	0.484536	0.484536	0.544778	0.544778	0.605019	0.605019	R425 REACTION: Ethanol_[cyt] + NADP+_[cyt] <= Acetaldehyde_[cyt] + NADPH_[cyt] + H+_[cyt]
PT0007	0.0819377	0.0819377	0.0737439	0.13888	0.0655502	0.252852	0.0573564	0.332671	0.0491626	0.41249	0.0409688	0.492309	0.0327751	0.572127	0.0245813	0.651946	0.0163875	0.731765	0.00819377	0.811584	0	0.891403	R426 REACTION: Orthophosphate_[cyt] + Oxaloacetate_[cyt] <= Phosphoenolpyruvate_[cyt] + HCO3-_[cyt] + H+_[cyt]
PT0008	0.0239352	0.0239352	-0.0435948	0.0866782	-0.168154	0.207912	-0.25856	0.329147	-0.348966	0.450381	-0.439372	0.571615	-0.529778	0.692849	-0.620184	0.814084	-0.71059	0.935318	-0.800996	1.05655	-0.891403	1.17779	R427 REACTION: (S)-Malate_[cyt] + NAD+_[cyt] <=> Oxaloacetate_[cyt] + NADH_[cyt] + H+_[cyt]
PT0009	-0.0700732	-0.0700732	-0.128202	-0.0630659	-0.244823	-0.0560586	-0.361443	-0.0490512	-0.478064	-0.0420439	-0.594684	-0.0350366	-0.711305	-0.0280293	-0.827925	-0.021022	-0.944545	-0.0140146	-1.06117	-0.00700732	-1.17779	0	R428 REACTION: L-Aspartate_[cyt] + 2-Oxoglutarate_[cyt] <=> Oxaloacetate_[cyt] + L-Glutamate_[cyt]
PT0010	0	-6.35411e-12	0	0.0651365	0	0.188764	0	0.312392	0	0.43602	0	0.559648	0	0.683275	0	0.806903	0	0.930531	0	1.05416	0	1.17779	R429 REACTION: ATP_[cyt] + Pyruvate_[cyt] + H2O_[cyt] => AMP_[cyt] + Phosphoenolpyruvate_[cyt] + Orthophosphate_[cyt]
PT0011	-0.0127332	-0.0127332	-0.0114599	-0.0114599	-0.0101866	-0.0101866	-0.00891325	-0.00891325	-0.00763993	-0.00763993	-0.00636661	-0.00636661	-0.00509328	-0.00509328	-0.00381996	-0.00381996	-0.00254664	-0.00254664	-0.00127332	-0.00127332	-1.93268e-12	5.65024e-11	R430 REACTION: L-Alanine_[cyt] + NAD+_[cyt] + H2O_[cyt] <=> Pyruvate_[cyt] + NH3_[cyt] + NADH_[cyt] + H+_[cyt]
PT0012	0.0357997	0.0357997	0.0322197	0.0322197	0.0286398	0.0286398	0.0250598	0.0250598	0.0214798	0.0214798	0.0178999	0.0178999	0.0143199	0.0143199	0.0107399	0.0107399	0.00715994	0.00715994	0.00357997	0.00357997	0	3.08091e-10	R431 REACTION: Citrate_[cyt] <=> cis-Aconitate_[cyt] + H2O_[cyt]
PT0013	-0.0357997	-0.0357997	-0.0322197	-0.0322197	-0.0286398	-0.0286398	-0.0250598	-0.0250598	-0.0214798	-0.0214798	-0.0178999	-0.0178999	-0.0143199	-0.0143199	-0.0107399	-0.0107399	-0.00715994	-0.00715994	-0.00357997	-0.00357997	-3.08091e-10	0	R432 REACTION: Isocitrate_[cyt] <=> cis-Aconitate_[cyt] + H2O_[cyt]
PT0014	0.0357997	0.0357997	0.0322197	0.0322197	0.0286398	0.0286398	0.0250598	0.0250598	0.0214798	0.0214798	0.0178999	0.0178999	0.0143199	0.0143199	0.0107399	0.0107399	0.00715994	0.00715994	0.00357997	0.00357997	0	3.08143e-10	R433 REACTION: Isocitrate_[cyt] + NADP+_[cyt] => 2-Oxoglutarate_[cyt] + CO2_[cyt] + NADPH_[cyt] + H+_[cyt]
PT0015	2.51265e-06	2.51265e-06	2.26139e-06	2.26139e-06	2.01012e-06	2.01012e-06	1.75886e-06	1.75886e-06	1.50759e-06	1.50759e-06	1.25633e-06	1.25633e-06	1.00506e-06	1.00506e-06	7.53795e-07	7.53795e-07	5.0253e-07	5.0253e-07	2.51265e-07	2.51265e-07	0	0	R434 REACTION: ATP_[cyt] + Succinate_[cyt] + CoA_[cyt] <=> ADP_[cyt] + Orthophosphate_[cyt] + Succinyl-CoA_[cyt]
PT0016	-0.0239352	-0.0239352	-0.0866782	-0.0215417	-0.207912	-0.0191482	-0.329147	-0.0167546	-0.450381	-0.0143611	-0.571615	-0.0119676	-0.692849	-0.00957408	-0.814084	-0.00718056	-0.935318	-0.00478704	-1.05655	-0.00239352	-1.17779	0	R435 REACTION: (S)-Malate_[cyt] <=> Fumarate_[cyt] + H2O_[cyt]
PT0017	0	0.00921665	0	0.00829499	0	0.00737332	0	0.00645166	0	0.00552999	0	0.00460833	0	0.00368666	0	0.002765	0	0.00184333	0	0.000921665	0	3.08381e-10	R436 REACTION: Succinate_[cyt] + PQ_[tlm] => PQH2_[tlm] + Fumarate_[cyt]
PT0018	0	-4.34295e-11	0	1.70527e-10	0	7.33523e-11	0	1.02723e-09	0	9.15143e-10	0	8.26893e-10	0	7.17864e-10	0	6.21549e-10	0	4.93065e-10	0	3.96979e-10	0	1.50017e-10	R437 REACTION: Succinate_[cyt] + PQ_[cym] => PQH2_[cym] + Fumarate_[cyt]
PT0019	0.0357997	0.0357997	0.0322197	0.0322197	0.0286398	0.0286398	0.0250598	0.0250598	0.0214798	0.0214798	0.0178999	0.0178999	0.0143199	0.0143199	0.0107399	0.0107399	0.00715994	0.00715994	0.00357997	0.00357997	0	3.08143e-10	R438 REACTION: Citrate_[cyt] + CoA_[cyt] <= Acetyl-CoA_[cyt] + H2O_[cyt] + Oxaloacetate_[cyt]
PT0020	3.41061e-13	0	-1.64846e-11	0.0325682	-6.9349e-12	0.0943821	-9.54969e-11	0.156196	-8.53788e-11	0.21801	-7.7307e-11	0.279824	-6.70752e-11	0.341638	-5.70708e-11	0.403452	-4.58158e-11	0.465265	-3.58114e-11	0.527079	-3.5925e-11	0.588893	R439 REACTION: (R)-Lactate_[cyt] + NAD+_[cyt] <=> Pyruvate_[cyt] + NADH_[cyt] + H+_[cyt]
PT0021	0	-1.30623e-11	0	0.0651365	0	0.187302	0	0.275315	0	0.363327	0	0.45134	0	0.539352	0	0.627365	0	0.715377	0	0.80339	0	0.891403	R440 REACTION: (S)-Malate_[cyt] + NADP+_[cyt] => Pyruvate_[cyt] + CO2_[cyt] + NADPH_[cyt] + H+_[cyt]
PT0022	0	999.749	0	999.807	0	999.829	0	999.85	0	999.872	0	999.893	0	999.914	0	999.936	0	999.957	0	999.979	0	1000	R441 REACTION: Acetyl-CoA_[cyt] + Orthophosphate_[cyt] => CoA_[cyt] + Acetyl phosphate_[cyt]
PT0023	-999.898	-0.149464	-999.942	-0.134517	-999.948	-0.119571	-999.955	-0.104625	-999.961	-0.0896781	-999.968	-0.0747318	-999.974	-0.0597854	-999.981	-0.0448391	-999.987	-0.0298927	-999.994	-0.0149464	-1000	0	R442 REACTION: ATP_[cyt] + Acetate_[cyt] <=> ADP_[cyt] + Acetyl phosphate_[cyt]
PT0024	0.0381113	0.0381113	0.040223	0.040223	0.042089	0.042089	0.0439551	0.0439551	0.0458211	0.0458211	0.0476872	0.0476872	0.0495533	0.0495533	0.0514193	0.0514193	0.0532854	0.0532854	0.0551514	0.0551514	0.0570175	0.0570175	R443 REACTION: 2-Phosphoglycolate_[cyt] + H2O_[cyt] => Glycolate_[cyt] + Orthophosphate_[cyt]
PT0025	0	0	0	1.63628e-09	0	6.68662e-10	0	9.36875e-09	0	8.40039e-09	0	7.61086e-09	0	6.71575e-09	0	5.73346e-09	0	4.52417e-09	0	3.65751e-09	0	2.76656e-10	R444 REACTION: 2 Reduced ferredoxin_[cyt] + Acetyl-CoA_[cyt] + CO2_[cyt] + 2 H+_[cyt] <= 2 Oxidized ferredoxin_[cyt] + Pyruvate_[cyt] + CoA_[cyt]
PT0026	0	-3.8525e-12	0	1.06617e-10	0	3.51209e-11	0	5.9392e-10	0	5.28816e-10	0	4.78065e-10	0	4.15222e-10	0	3.59655e-10	0	2.84081e-10	0	2.21556e-10	0	1.1145e-10	R445 REACTION: Oxalate_[cyt] => Formate_[cyt] + CO2_[cyt]
PT0027	0	-1.58557e-12	0	1.99623e-10	0	8.27843e-11	0	1.14375e-09	0	1.03876e-09	0	9.25576e-10	0	8.1718e-10	0	6.96665e-10	0	5.52684e-10	0	4.4517e-10	0	3.26915e-10	R446 REACTION: Formate_[cyt] + Oxidized plastocyanin_[tll] => CO2_[cyt] + 2 Reduced plastocyanin_[tll] + 2 H+_[cyt]
PT0028	0	-3.52429e-12	0	9.52696e-11	0	4.29736e-11	0	5.90603e-10	0	5.35238e-10	0	4.76803e-10	0	4.14389e-10	0	3.61752e-10	0	2.8615e-10	0	2.31694e-10	0	1.69271e-10	R447 REACTION: L-Aspartate_[cyt] + H2O_[cyt] + Oxygen_[cyt] => Oxaloacetate_[cyt] + NH3_[cyt] + H2O2_[cyt]
PT0029	0	-1.10449e-12	0	1.73209e-10	0	9.10596e-11	0	1.0666e-09	0	9.77982e-10	0	8.74191e-10	0	7.5818e-10	0	6.44788e-10	0	5.2035e-10	0	4.18292e-10	0	3.08144e-10	R448 REACTION: L-Glutamate_[cyt] => 4-Aminobutanoate_[cyt] + CO2_[cyt]
PT0030	0	-1.10449e-12	0	1.7447e-10	0	7.68362e-11	0	1.07731e-09	0	9.64312e-10	0	8.71717e-10	0	7.57876e-10	0	6.59138e-10	0	5.19881e-10	0	4.23718e-10	0	3.08142e-10	R449 REACTION: 2-Oxoglutarate_[cyt] => Succinate semialdehyde_[cyt] + CO2_[cyt]
PT0031	0	-1.17495e-12	0	1.46466e-10	0	6.0556e-11	0	1.06804e-09	0	9.77982e-10	0	8.74191e-10	0	7.58179e-10	0	6.43697e-10	0	5.07832e-10	0	4.23244e-10	0	3.0811e-10	R450 REACTION: Succinate semialdehyde_[cyt] + NADP+_[cyt] + H2O_[cyt] => Succinate_[cyt] + NADPH_[cyt] + H+_[cyt]
PT0032	0	-1.13687e-12	0	1.46429e-10	0	6.05951e-11	0	1.06809e-09	0	9.77934e-10	0	8.74138e-10	0	7.58178e-10	0	6.43695e-10	0	5.07839e-10	0	4.23256e-10	0	3.08091e-10	R451 REACTION: 4-Aminobutanoate_[cyt] + 2-Oxoglutarate_[cyt] <=> Succinate semialdehyde_[cyt] + L-Glutamate_[cyt]
PT0033	0.0381381	0.0381381	0.0402471	0.0402471	0.0421105	0.0421105	0.0439739	0.0439739	0.0458372	0.0458372	0.0477006	0.0477006	0.049564	0.049564	0.0514274	0.0514274	0.0532907	0.0532907	0.0551541	0.0551541	0.0570175	0.0570175	R452 REACTION: Glycolate_[cyt] + NAD+_[cyt] => Glyoxylate_[cyt] + NADH_[cyt] + H+_[cyt]
PT0034	0	-1.32974e-12	0	8.77915e-11	0	3.93548e-11	0	5.38655e-10	0	4.90232e-10	0	4.36794e-10	0	3.78747e-10	0	3.28249e-10	0	2.60144e-10	0	2.02592e-10	0	1.54463e-10	R453 REACTION: Formate_[cyt] + Oxidized plastocyanin_[pps] => CO2_[cyt] + 2 Reduced plastocyanin_[pps] + 2 H+_[cyt]
PU0001	0.00916438	0.00916438	0.00824795	0.00824795	0.00733151	0.00733151	0.00641507	0.00641507	0.00549863	0.00549863	0.00458219	0.00458219	0.00366575	0.00366575	0.00274932	0.00274932	0.00183288	0.00183288	0.000916438	0.000916438	0	4.88297e-12	R454 REACTION: 5-Phosphoribosylamine_[cyt] + Diphosphate_[cyt] + L-Glutamate_[cyt] <= L-Glutamine_[cyt] + 5-Phospho-alpha-D-ribose 1-diphosphate_[cyt] + H2O_[cyt]
PU0002	0.00916438	0.00916438	0.00824795	0.00824795	0.00733151	0.00733151	0.00641507	0.00641507	0.00549863	0.00549863	0.00458219	0.00458219	0.00366575	0.00366575	0.00274932	0.00274932	0.00183288	0.00183288	0.000916438	0.000916438	0	4.88297e-12	R455 REACTION: ATP_[cyt] + 5-Phosphoribosylamine_[cyt] + Glycine_[cyt] => ADP_[cyt] + Orthophosphate_[cyt] + 5'-Phosphoribosylglycinamide_[cyt]
PU0003	0	0.00907058	0	0.00816352	0	0.00725646	0	0.00634941	0	0.00544235	0	0.00453529	0	0.00362823	0	0.00272117	0	0.00181412	0	0.000907058	0	4.89553e-12	R456 REACTION: 10-Formyltetrahydrofolate_[cyt] + 5'-Phosphoribosylglycinamide_[cyt] => Tetrahydrofolate_[cyt] + 5'-Phosphoribosyl-N-formylglycinamide_[cyt]
PU0004	0	0.00907058	0	0.00816352	0	0.00725646	0	0.00634941	0	0.00544235	0	0.00453529	0	0.00362823	0	0.00272117	0	0.00181412	0	0.000907058	0	4.89553e-12	R457 REACTION: 5'-Phosphoribosylglycinamide_[cyt] + 5,10-Methenyltetrahydrofolate_[cyt] + H2O_[cyt] => 5'-Phosphoribosyl-N-formylglycinamide_[cyt] + Tetrahydrofolate_[cyt]
PU0005	0.00916438	0.00916438	0.00824795	0.00824795	0.00733151	0.00733151	0.00641507	0.00641507	0.00549863	0.00549863	0.00458219	0.00458219	0.00366575	0.00366575	0.00274932	0.00274932	0.00183288	0.00183288	0.000916438	0.000916438	0	4.95697e-12	R458 REACTION: ATP_[cyt] + 5'-Phosphoribosyl-N-formylglycinamide_[cyt] + L-Glutamine_[cyt] + H2O_[cyt] => ADP_[cyt] + Orthophosphate_[cyt] + 2-(Formamido)-N1-(5'-phosphoribosyl)acetamidine_[cyt] + L-Glutamate_[cyt]
PU0006	0.00916438	0.00916438	0.00824795	0.00824795	0.00733151	0.00733151	0.00641507	0.00641507	0.00549863	0.00549863	0.00458219	0.00458219	0.00366575	0.00366575	0.00274932	0.00274932	0.00183288	0.00183288	0.000916438	0.000916438	0	4.95697e-12	R459 REACTION: ATP_[cyt] + 2-(Formamido)-N1-(5'-phosphoribosyl)acetamidine_[cyt] => ADP_[cyt] + Orthophosphate_[cyt] + Aminoimidazole ribotide_[cyt]
PU0007	0.00915768	0.00915768	0.00824192	0.00824192	0.00732615	0.00732615	0.00641038	0.00641038	0.00549461	0.00549461	0.00457884	0.00457884	0.00366307	0.00366307	0.00274731	0.00274731	0.00183154	0.00183154	0.000915768	0.000915768	0	4.88083e-12	R460 REACTION: ATP_[cyt] + Aminoimidazole ribotide_[cyt] + HCO3-_[cyt] + H+_[cyt] => ADP_[cyt] + Orthophosphate_[cyt] + 5-Carboxyamino-1-(5-phospho-D-ribosyl)imidazole_[cyt]
PU0008	0.00915768	0.00915768	0.00824192	0.00824192	0.00732615	0.00732615	0.00641038	0.00641038	0.00549461	0.00549461	0.00457884	0.00457884	0.00366307	0.00366307	0.00274731	0.00274731	0.00183154	0.00183154	0.000915768	0.000915768	0	4.88853e-12	R461 REACTION: 5-Carboxyamino-1-(5-phospho-D-ribosyl)imidazole_[cyt] <=> 1-(5-Phospho-D-ribosyl)-5-amino-4-imidazolecarboxylate_[cyt]
PU0009	0.00915768	0.00915768	0.00824192	0.00824192	0.00732615	0.00732615	0.00641038	0.00641038	0.00549461	0.00549461	0.00457884	0.00457884	0.00366307	0.00366307	0.00274731	0.00274731	0.00183154	0.00183154	0.000915768	0.000915768	0	4.88853e-12	R462 REACTION: ATP_[cyt] + 1-(5-Phospho-D-ribosyl)-5-amino-4-imidazolecarboxylate_[cyt] + L-Aspartate_[cyt] <=> ADP_[cyt] + Orthophosphate_[cyt] + 1-(5'-Phosphoribosyl)-5-amino-4-(N-succinocarboxamide)-imidazole_[cyt]
PU0010	0.00915768	0.00915768	0.00824192	0.00824192	0.00732615	0.00732615	0.00641038	0.00641038	0.00549461	0.00549461	0.00457884	0.00457884	0.00366307	0.00366307	0.00274731	0.00274731	0.00183154	0.00183154	0.000915768	0.000915768	0	4.88853e-12	R463 REACTION: 1-(5'-Phosphoribosyl)-5-amino-4-(N-succinocarboxamide)-imidazole_[cyt] <=> Fumarate_[cyt] + 1-(5'-Phosphoribosyl)-5-amino-4-imidazolecarboxamide_[cyt]
PU0011	0.0116322	0.0116322	0.010469	0.010469	0.00930577	0.00930577	0.00814255	0.00814255	0.00697933	0.00697933	0.00581611	0.00581611	0.00465288	0.00465288	0.00348966	0.00348966	0.00232644	0.00232644	0.00116322	0.00116322	0	4.81566e-12	R464 REACTION: 10-Formyltetrahydrofolate_[cyt] + 1-(5'-Phosphoribosyl)-5-amino-4-imidazolecarboxamide_[cyt] => Tetrahydrofolate_[cyt] + 1-(5'-Phosphoribosyl)-5-formamido-4-imidazolecarboxamide_[cyt]
PU0012	-0.0116322	-0.0116322	-0.010469	-0.010469	-0.00930577	-0.00930577	-0.00814255	-0.00814255	-0.00697933	-0.00697933	-0.00581611	-0.00581611	-0.00465288	-0.00465288	-0.00348966	-0.00348966	-0.00232644	-0.00232644	-0.00116322	-0.00116322	-4.77485e-12	0	R465 REACTION: IMP_[cyt] + H2O_[cyt] <=> 1-(5'-Phosphoribosyl)-5-formamido-4-imidazolecarboxamide_[cyt]
PU0013	0.00692237	0.00692237	0.00623013	0.00623013	0.0055379	0.0055379	0.00484566	0.00484566	0.00415342	0.00415342	0.00346119	0.00346119	0.00276895	0.00276895	0.00207671	0.00207671	0.00138447	0.00138447	0.000692237	0.000692237	0	4.81185e-12	R466 REACTION: GTP_[cyt] + IMP_[cyt] + L-Aspartate_[cyt] => GDP_[cyt] + Orthophosphate_[cyt] + N6-(1,2-Dicarboxyethyl)-AMP_[cyt]
PU0014	0.00692237	0.00692237	0.00623013	0.00623013	0.0055379	0.0055379	0.00484566	0.00484566	0.00415342	0.00415342	0.00346119	0.00346119	0.00276895	0.00276895	0.00207671	0.00207671	0.00138447	0.00138447	0.000692237	0.000692237	0	4.81185e-12	R467 REACTION: N6-(1,2-Dicarboxyethyl)-AMP_[cyt] => Fumarate_[cyt] + AMP_[cyt]
PU0015	0.000759851	0.000759851	0.000683866	0.000683866	0.000607881	0.000607881	0.000531896	0.000531896	0.000455911	0.000455911	0.000379926	0.000379926	0.000303941	0.000303941	0.000227955	0.000227955	0.00015197	0.00015197	7.59851e-05	7.59851e-05	0	0	R468 REACTION: dADP_[cyt] + Thioredoxin disulfide_[cyt] + H2O_[cyt] <= Thioredoxin_[cyt] + ADP_[cyt]
PU0016	0	0	0	0	0	0	0	0	0	0	0	0	0	0	0	0	0	0	0	0	0	0	R469 REACTION: dAMP_[cyt] + H2O_[cyt] <=> Deoxyadenosine_[cyt] + Orthophosphate_[cyt]
PU0017	0.000695837	0.000695837	0.000626253	0.000626253	0.000556669	0.000556669	0.000487086	0.000487086	0.000417502	0.000417502	0.000347918	0.000347918	0.000278335	0.000278335	0.000208751	0.000208751	0.000139167	0.000139167	6.95837e-05	6.95837e-05	0	0	R470 REACTION: dGDP_[cyt] + Thioredoxin disulfide_[cyt] + H2O_[cyt] <= GDP_[cyt] + Thioredoxin_[cyt]
PU0018	-0.00020855	-0.00020855	-0.000187695	-0.000187695	-0.00016684	-0.00016684	-0.000145985	-0.000145985	-0.00012513	-0.00012513	-0.000104275	-0.000104275	-8.342e-05	-8.342e-05	-6.2565e-05	-6.2565e-05	-4.171e-05	-4.171e-05	-2.0855e-05	-2.0855e-05	-3.63798e-12	0	R471 REACTION: AMP_[cyt] + Diphosphate_[cyt] <=> Adenine_[cyt] + 5-Phospho-alpha-D-ribose 1-diphosphate_[cyt]
PU0019	0	-8.2596e-12	0	0.0651365	0	0.188764	0	0.312392	0	0.43602	0	0.559648	0	0.683275	0	0.806903	0	0.930531	0	1.05416	0	1.17779	R472 REACTION: GTP_[cyt] + H2O_[cyt] => GMP_[cyt] + Diphosphate_[cyt]
PU0020	0.0111601	0.0111601	0.0100441	0.0751806	0.00892812	0.197692	0.0078121	0.320204	0.00669609	0.442716	0.00558007	0.565228	0.00446406	0.687739	0.00334804	0.810251	0.00223203	0.932763	0.00111601	1.05527	0	1.17779	R473 REACTION: ATP_[cyt] + GDP_[cyt] <=> ADP_[cyt] + GTP_[cyt]
PU0021	0.000759851	0.000759851	0.000683866	0.000683866	0.000607881	0.000607881	0.000531896	0.000531896	0.000455911	0.000455911	0.000379926	0.000379926	0.000303941	0.000303941	0.000227955	0.000227955	0.00015197	0.00015197	7.59851e-05	7.59851e-05	0	0	R474 REACTION: ATP_[cyt] + dADP_[cyt] <=> ADP_[cyt] + dATP_[cyt]
PU0022	0.000695837	0.000695837	0.000626253	0.000626253	0.000556669	0.000556669	0.000487086	0.000487086	0.000417502	0.000417502	0.000347918	0.000347918	0.000278335	0.000278335	0.000208751	0.000208751	0.000139167	0.000139167	6.95837e-05	6.95837e-05	0	0	R475 REACTION: ATP_[cyt] + dGDP_[cyt] <=> ADP_[cyt] + dGTP_[cyt]
PU0023	1.34008e-05	1.34008e-05	1.20607e-05	1.20607e-05	1.07206e-05	1.07206e-05	9.38056e-06	9.38062e-06	8.04048e-06	8.04053e-06	6.7004e-06	6.70045e-06	5.36032e-06	5.36036e-06	4.02024e-06	4.02027e-06	2.68016e-06	2.68019e-06	1.34008e-06	1.3401e-06	0	0	R476 REACTION: 5'-Deoxyadenosine_[cyt] + H2O_[cyt] => 5-Deoxy-D-ribose_[cyt] + Adenine_[cyt]
PU0024	-1000	999.999	-1000	999.999	-1000	999.999	-1000	1000	-1000	1000	-1000	1000	-1000	1000	-1000	1000	-1000	1000	-1000	1000	-1000	1000	R477 REACTION: AMP_[cyt] + H2O_[cyt] <=> Adenosine_[cyt] + Orthophosphate_[cyt]
PU0025	-1000	999.999	-1000	999.999	-1000	999.999	-1000	1000	-1000	1000	-1000	1000	-1000	1000	-1000	1000	-1000	1000	-1000	1000	-1000	1000	R478 REACTION: AMP_[cyt] + H2O_[cyt] <=> Adenosine_[cyt] + Orthophosphate_[cyt]
PU0026	0.00470984	0.00470984	0.00423886	0.00423886	0.00376787	0.00376787	0.00329689	0.00329689	0.0028259	0.0028259	0.00235492	0.00235492	0.00188394	0.00188394	0.00141295	0.00141295	0.000941968	0.000941968	0.000470984	0.000470984	0	2.7155e-12	R479 REACTION: IMP_[cyt] + NAD+_[cyt] + H2O_[cyt] => Xanthosine 5'-phosphate_[cyt] + NADH_[cyt] + H+_[cyt]
PU0027	0.00470984	0.00470984	0.00423886	0.00423886	0.00376787	0.00376787	0.00329689	0.00329689	0.0028259	0.0028259	0.00235492	0.00235492	0.00188394	0.00188394	0.00141295	0.00141295	0.000941968	0.000941968	0.000470984	0.000470984	0	2.72848e-12	R480 REACTION: ATP_[cyt] + Xanthosine 5'-phosphate_[cyt] + L-Glutamine_[cyt] + H2O_[cyt] <=> AMP_[cyt] + Diphosphate_[cyt] + GMP_[cyt] + L-Glutamate_[cyt]
PU0028	0.00471654	0.00471654	0.00424489	0.0693814	0.00377323	0.192537	0.00330158	0.315694	0.00282992	0.43885	0.00235827	0.562006	0.00188662	0.685162	0.00141496	0.808318	0.000943308	0.931474	0.000471654	1.05463	0	1.17779	R481 REACTION: ATP_[cyt] + GMP_[cyt] <=> ADP_[cyt] + GDP_[cyt]
PU0029	9.38056e-05	9.38056e-05	8.44249e-05	0.00824795	7.50444e-05	0.00733151	6.56628e-05	0.00641507	5.62823e-05	0.00549863	4.69019e-05	0.00458219	3.75214e-05	0.00366575	2.8141e-05	0.00274932	1.87606e-05	0.00183288	9.38012e-06	0.000916438	0	4.95697e-12	R482 REACTION: 5'-Phosphoribosylglycinamide_[cyt] + Formate_[cyt] + ATP_[cyt] => 5'-Phosphoribosyl-N-formylglycinamide_[cyt] + ADP_[cyt] + Orthophsophate_[cyt]
PU0030	0.214146	999.963	0.192731	1000	0.171317	1000	0.149902	1000	0.128488	1000	0.107073	1000	0.0856584	1000	0.0642438	1000	0.0428292	1000	0.0214146	1000	0	1000	R483 REACTION: ATP_[cyt] + AMP_[cyt] <=> 2 ADP_[cyt]
PU0031	0	0	0	0	0	0	0	0	0	0	0	0	0	0	0	0	0	0	0	0	0	0	R484 REACTION: ATP_[cyt] + dAMP_[cyt] <=> ADP_[cyt] + dADP_[cyt]
PY0001	0	-8.20473e-12	0	0.0651365	0	0.188764	0	0.312392	0	0.43602	0	0.559648	0	0.683275	0	0.806903	0	0.930531	0	1.05416	0	1.17779	R485 REACTION: UTP_[cyt] + H2O_[cyt] => UMP_[cyt] + Diphosphate_[cyt]
PY0002	0.000693777	0.000693777	0.0006244	0.00131068	0.000555022	0.00116505	0.000485644	0.00101942	0.000416266	0.000873789	0.000346889	0.000728157	0.000277511	0.000582526	0.000208133	0.000436894	0.000138755	0.000291263	6.93777e-05	0.000145631	0	1.13687e-13	R486 REACTION: ATP_[cyt] + dCDP_[cyt] <=> ADP_[cyt] + dCTP_[cyt]
PY0003	8.6402e-12	0	-0.000686284	0	-0.00061003	0	-0.000533776	0	-0.000457522	0	-0.000381269	0	-0.000305015	0	-0.000228761	0	-0.000152507	0	-7.62537e-05	0	0	0	R487 REACTION: ATP_[cyt] + dUDP_[cyt] <=> ADP_[cyt] + dUTP_[cyt]
PY0004	0.00921916	0.00921916	0.00829725	0.00829725	0.00737533	0.00737533	0.00645341	0.00645341	0.0055315	0.0055315	0.00460958	0.00460958	0.00368767	0.00368767	0.00276575	0.00276575	0.00184383	0.00184383	0.000921916	0.000921916	0	6.0254e-12	R488 REACTION: Carbamoyl phosphate_[cyt] + L-Aspartate_[cyt] <=> Orthophosphate_[cyt] + N-Carbamoyl-L-aspartate_[cyt]
PY0005	-0.00921916	-0.00921916	-0.00829725	-0.00829725	-0.00737533	-0.00737533	-0.00645341	-0.00645341	-0.0055315	-0.0055315	-0.00460958	-0.00460958	-0.00368767	-0.00368767	-0.00276575	-0.00276575	-0.00184383	-0.00184383	-0.000921916	-0.000921916	-6.0254e-12	0	R489 REACTION: (S)-Dihydroorotate_[cyt] + H2O_[cyt] <=> N-Carbamoyl-L-aspartate_[cyt]
PY0006	2.51265e-06	0.00921916	2.26121e-06	0.00829725	2.01003e-06	0.00737533	1.75779e-06	0.00645341	1.50661e-06	0.0055315	1.25545e-06	0.00460958	1.0043e-06	0.00368767	7.53152e-07	0.00276575	5.02027e-07	0.00184383	2.50846e-07	0.000921916	0	5.99354e-13	R490 REACTION: (S)-Dihydroorotate_[cyt] + Fumarate_[cyt] => Orotate_[cyt] + Succinate_[cyt]
PY0007	-0.00921916	-0.00921916	-0.00829725	-0.00829725	-0.00737533	-0.00737533	-0.00645341	-0.00645341	-0.0055315	-0.0055315	-0.00460958	-0.00460958	-0.00368767	-0.00368767	-0.00276575	-0.00276575	-0.00184383	-0.00184383	-0.000921916	-0.000921916	-6.0254e-12	0	R493 REACTION: Orotidine 5'-phosphate_[cyt] + Diphosphate_[cyt] <=> Orotate_[cyt] + 5-Phospho-alpha-D-ribose 1-diphosphate_[cyt]
PY0008	0.00921916	0.00921916	0.00829725	0.00829725	0.00737533	0.00737533	0.00645341	0.00645341	0.0055315	0.0055315	0.00460958	0.00460958	0.00368767	0.00368767	0.00276575	0.00276575	0.00184383	0.00184383	0.000921916	0.000921916	0	6.04702e-12	R494 REACTION: Orotidine 5'-phosphate_[cyt] => UMP_[cyt] + CO2_[cyt]
PY0009	0.00528453	0.00530128	0.00475607	0.00477115	0.00422762	0.00424102	0.00369917	0.00371089	0.00317072	0.00318077	0.00264226	0.00265064	0.00211381	0.00212051	0.00158536	0.00159038	0.00105691	0.00106026	0.000528453	0.000530128	0	1.19371e-11	R495 REACTION: ATP_[cyt] + CMP_[cyt] <=> ADP_[cyt] + CDP_[cyt]
PY0010	0.0106764	0.0106764	0.00960877	0.0747452	0.00854113	0.197305	0.00747349	0.319865	0.00640584	0.442426	0.0053382	0.564986	0.00427056	0.687546	0.00320292	0.810106	0.00213528	0.932666	0.00106764	1.05523	0	1.17779	R496 REACTION: ATP_[cyt] + UMP_[cyt] <=> ADP_[cyt] + UDP_[cyt]
PY0011	0.0154087	0.0154087	0.0138678	0.0790043	0.0123269	0.201091	0.0107861	0.323178	0.00924521	0.445265	0.00770434	0.567352	0.00616347	0.689439	0.00462261	0.811526	0.00308174	0.933613	0.00154087	1.0557	0	1.17779	R497 REACTION: ATP_[cyt] + UDP_[cyt] <=> ADP_[cyt] + UTP_[cyt]
PY0012	0.00459075	0.0046075	0.00344539	0.00414675	0.00306257	0.003686	0.00267975	0.00322525	0.00229693	0.0027645	0.00191411	0.00230375	0.00153128	0.001843	0.00114846	0.00138225	0.000765642	0.0009215	0.000382821	0.00046075	-1.13687e-13	1.17097e-11	R498 REACTION: ATP_[cyt] + CDP_[cyt] <=> ADP_[cyt] + CTP_[cyt]
PY0013	0.00452291	0.00452291	0	0.0692071	0	0.192383	0	0.315558	0	0.438734	0	0.561909	0	0.685084	0	0.80826	0	0.931435	0	1.05461	0	1.17779	R499 REACTION: ATP_[cyt] + UTP_[cyt] + NH3_[cyt] => ADP_[cyt] + Orthophosphate_[cyt] + CTP_[cyt]
PY0014	0	-1.17097e-11	0	0.0346035	0	0.0961913	0	0.157779	0	0.219367	0	0.280954	0	0.342542	0	0.40413	0	0.465718	0	0.527305	0	0.588893	R500 REACTION: ATP_[cyt] + UTP_[cyt] + L-Glutamine_[cyt] + H2O_[cyt] => ADP_[cyt] + Orthophosphate_[cyt] + CTP_[cyt] + L-Glutamate_[cyt]
PY0015	0	-8.65618e-12	0	0.000686284	0	0.00061003	0	0.000533776	0	0.000457522	0	0.000381269	0	0.000305015	0	0.000228761	0	0.000152507	0	7.62537e-05	0	0	R501 REACTION: dCTP_[cyt] + H2O_[cyt] => dUTP_[cyt] + NH3_[cyt]
PY0016	0	-6.34203e-12	0	0.0651365	0	0.188764	0	0.312392	0	0.43602	0	0.559648	0	0.683275	0	0.806903	0	0.930531	0	1.05416	0	1.17779	R502 REACTION: CTP_[cyt] + H2O_[cyt] => UTP_[cyt] + NH3_[cyt]
PY0017	0.000762537	0.000762537	0.000686284	0.000686284	0.00061003	0.00061003	0.000533776	0.000533776	0.000457522	0.000457522	0.000381269	0.000381269	0.000305015	0.000305015	0.000228761	0.000228761	0.000152507	0.000152507	7.62537e-05	7.62537e-05	0	0	R503 REACTION: ATP_[cyt] + dTMP_[cyt] <=> ADP_[cyt] + dTDP_[cyt]
PY0018	-0.000762537	-0.000762537	-0.000686284	-0.000686284	-0.00061003	-0.00061003	-0.000533776	-0.000533776	-0.000457522	-0.000457522	-0.000381269	-0.000381269	-0.000305015	-0.000305015	-0.000228761	-0.000228761	-0.000152507	-0.000152507	-7.62537e-05	-7.62537e-05	0	0	R504 REACTION: ATP_[cyt] + dUMP_[cyt] <=> ADP_[cyt] + dUDP_[cyt]
PY0019	0.000762537	0.000762537	0.000686284	0.000686284	0.00061003	0.00061003	0.000533776	0.000533776	0.000457522	0.000457522	0.000381269	0.000381269	0.000305015	0.000305015	0.000228761	0.000228761	0.000152507	0.000152507	7.62537e-05	7.62537e-05	0	0	R505 REACTION: 5,10-Methylenetetrahydrofolate_[cyt] + dUMP_[cyt] + NADPH_[cyt] + H+_[cyt] => Tetrahydrofolate_[cyt] + dTMP_[cyt] + NADP+_[cyt]
PY0020	0	-6.7743e-12	0	0.0651365	0	0.188764	0	0.312392	0	0.43602	0	0.559648	0	0.683275	0	0.806903	0	0.930531	0	1.05416	0	1.17779	R506 REACTION: dUTP_[cyt] + H2O_[cyt] => dUMP_[cyt] + Diphosphate_[cyt]
PY0021	0.000693777	0.000693777	0.0006244	0.00131068	0.000555022	0.00116505	0.000485644	0.00101942	0.000416266	0.000873789	0.000346889	0.000728157	0.000277511	0.000582526	0.000208133	0.000436894	0.000138755	0.000291263	6.93777e-05	0.000145631	0	1.01642e-13	R507 REACTION: dCDP_[cyt] + Thioredoxin disulfide_[cyt] + H2O_[cyt] <= Thioredoxin_[cyt] + CDP_[cyt]
PY0022	0.000762537	0.000762537	0	0.000686284	0	0.00061003	0	0.000533776	0	0.000457522	0	0.000381269	0	0.000305015	0	0.000228761	0	0.000152507	0	7.62537e-05	0	0	R508 REACTION: dUDP_[cyt] + Thioredoxin disulfide_[cyt] + H2O_[cyt] <= Thioredoxin_[cyt] + UDP_[cyt]
PY0023	0.000762537	0.000762537	0.000686284	0.000686284	0.00061003	0.00061003	0.000533776	0.000533776	0.000457522	0.000457522	0.000381269	0.000381269	0.000305015	0.000305015	0.000228761	0.000228761	0.000152507	0.000152507	7.62537e-05	7.62537e-05	0	0	R509 REACTION: ATP_[cyt] + dTDP_[cyt] <=> ADP_[cyt] + dTTP_[cyt]
PY0024	0	0.00921665	0	0.00829499	0	0.00737332	0	0.00645166	0	0.00552999	0	0.00460833	0	0.00368666	0	0.002765	0	0.00184333	0	0.000921665	0	5.83858e-12	R491 REACTION: (S)-Dihydroorotate_[cyt] + PQ_[tlm] => Orotate_[cyt] + PQH2_[tlm]
PY0025	0	-3.73912e-11	0	1.7299e-10	0	5.99905e-11	0	1.03199e-09	0	9.28666e-10	0	8.26033e-10	0	7.1762e-10	0	6.20922e-10	0	4.92845e-10	0	3.83333e-10	0	6.14183e-12	R492 REACTION: (S)-Dihydroorotate_[cyt] + PQ_[cym] => Orotate_[cyt] + PQH2_[cym]
QT0001	1.47986e-05	1.47986e-05	1.33188e-05	1.33188e-05	1.18389e-05	1.18389e-05	1.03591e-05	1.03591e-05	8.87919e-06	8.87919e-06	7.39932e-06	7.39932e-06	5.91946e-06	5.91946e-06	4.43959e-06	4.43959e-06	2.95973e-06	2.95973e-06	1.47986e-06	1.47986e-06	0	0	R510 REACTION: Phytyl diphosphate_[cyt] + Homogentisate_[cyt] => 2-Methyl-6-phytylquinol_[cyt] + Diphosphate_[cyt] + CO2_[cyt]
QT0002	7.04697e-06	7.04697e-06	6.34228e-06	6.34228e-06	5.63758e-06	5.63758e-06	4.93288e-06	4.93288e-06	4.22818e-06	4.22818e-06	3.52349e-06	3.52349e-06	2.81879e-06	2.81879e-06	2.11409e-06	2.11409e-06	1.40939e-06	1.40939e-06	7.04697e-07	7.04697e-07	0	0	R511 REACTION: 2-Methyl-6-phytylquinol_[cyt] <=> delta-Tocopherol_[cyt]
QT0003	7.75167e-06	7.75167e-06	6.9765e-06	6.9765e-06	6.20134e-06	6.20134e-06	5.42617e-06	5.42617e-06	4.651e-06	4.651e-06	3.87584e-06	3.87584e-06	3.10067e-06	3.10067e-06	2.3255e-06	2.3255e-06	1.55033e-06	1.55033e-06	7.75167e-07	7.75167e-07	0	0	R512 REACTION: 2,3-Dimethyl-5-phytylquinol_[cyt] <=> gamma-Tocopherol_[cyt]
QT0004	7.04697e-06	7.04697e-06	6.34228e-06	6.34228e-06	5.63758e-06	5.63758e-06	4.93288e-06	4.93288e-06	4.22818e-06	4.22818e-06	3.52349e-06	3.52349e-06	2.81879e-06	2.81879e-06	2.11409e-06	2.11409e-06	1.40939e-06	1.40939e-06	7.04697e-07	7.04697e-07	0	0	R513 REACTION: S-Adenosyl-L-methionine_[cyt] + gamma-Tocopherol_[cyt] => S-Adenosyl-L-homocysteine_[cyt] + alpha-Tocopherol_[cyt]
QT0005	7.04697e-07	7.04697e-07	6.34228e-07	6.34228e-07	5.63758e-07	5.63758e-07	4.93288e-07	4.93288e-07	4.22818e-07	4.22818e-07	3.52349e-07	3.52349e-07	2.81879e-07	2.81879e-07	2.11409e-07	2.11409e-07	1.40939e-07	1.40939e-07	7.04697e-08	7.04697e-08	0	0	R514 REACTION: delta-Tocopherol_[cyt] + S-Adenosyl-L-methionine_[cyt] => beta-Tocopherol_[cyt] + S-Adenosyl-L-homocysteine_[cyt]
QT0006	0	0	0	0	0	0	0	0	0	0	0	0	0	0	0	0	0	0	0	0	0	1.14964e-12	R515 REACTION: 4-Hydroxybenzoate_[cyt] + Pyruvate_[cyt] <= Chorismate_[cyt]
QT0007	0	0	0	0	0	0	0	0	0	0	0	0	0	0	0	0	0	0	0	0	0	1.14964e-12	R516 REACTION: all-trans-Nonaprenyl diphosphate_[cyt] + 4-Hydroxybenzoate_[cyt] => Diphosphate_[cyt] + 3-Nonaprenyl-4-hydroxybenzoate_[cyt]
QT0008	0	0	0	0	0	0	0	0	0	0	0	0	0	0	0	0	0	0	0	0	0	1.14964e-12	R517 REACTION: 3-Nonaprenyl-4-hydroxybenzoate_[cyt] + 4 H+_[cyt] => 2-Methyl-6-solanyl-1,4-benzoquinol_[cyt] + H2O_[cyt]
QT0009	0	0	0	0	0	0	0	0	0	0	0	0	0	0	0	0	0	0	0	0	0	1.14964e-12	R518 REACTION: 2-Methyl-6-solanyl-1,4-benzoquinol_[cyt] + S-Adenosyl-L-methionine_[cyt] => Plastoquinone-9_[cyt] + S-Adenosyl-L-homocysteine_[cyt] + 2 H+_[cyt]
QT0010	7.75167e-06	7.75167e-06	6.9765e-06	6.9765e-06	6.20134e-06	6.20134e-06	5.42617e-06	5.42617e-06	4.651e-06	4.651e-06	3.87584e-06	3.87584e-06	3.10067e-06	3.10067e-06	2.3255e-06	2.3255e-06	1.55033e-06	1.55033e-06	7.75167e-07	7.75167e-07	0	0	R519 REACTION: 2-Methyl-6-phytylquinol_[cyt] + S-Adenosyl-L-methionine_[cyt] => 2,3-Dimethyl-5-phytylquinol_[cyt] + S-Adenosyl-L-homocysteine_[cyt]
QT0011	4.72147e-05	4.72147e-05	4.24933e-05	4.24933e-05	3.77718e-05	3.77718e-05	3.30503e-05	3.30503e-05	2.83288e-05	2.83288e-05	2.36074e-05	2.36074e-05	1.88859e-05	1.88859e-05	1.41644e-05	1.41644e-05	9.44294e-06	9.44294e-06	4.72147e-06	4.72147e-06	0	0	R520 REACTION: Chorismate_[cyt] <=> Isochorismate_[cyt]
QT0012	4.72147e-05	4.72147e-05	4.24933e-05	4.24933e-05	3.77718e-05	3.77718e-05	3.30503e-05	3.30503e-05	2.83288e-05	2.83288e-05	2.36074e-05	2.36074e-05	1.88859e-05	1.88859e-05	1.41644e-05	1.41644e-05	9.44294e-06	9.44294e-06	4.72147e-06	4.72147e-06	0	0	R521 REACTION: Isochorismate_[cyt] + 2-Oxoglutarate_[cyt] => 2-Succinyl-5-enolpyruvyl-6-hydroxy-3-cyclohexene-1-carboxylate_[cyt] + CO2_[cyt]
QT0013	4.72147e-05	4.72147e-05	4.24933e-05	4.24933e-05	3.77718e-05	3.77718e-05	3.30503e-05	3.30503e-05	2.83288e-05	2.83288e-05	2.36074e-05	2.36074e-05	1.88859e-05	1.88859e-05	1.41644e-05	1.41644e-05	9.44294e-06	9.44294e-06	4.72147e-06	4.72147e-06	0	0	R522 REACTION: 2-Succinyl-5-enolpyruvyl-6-hydroxy-3-cyclohexene-1-carboxylate_[cyt] => (1R,6R)-6-Hydroxy-2-succinylcyclohexa-2,4-diene-1-carboxylate_[cyt] + Pyruvate_[cyt]
QT0014	4.72147e-05	4.72147e-05	4.24933e-05	4.24933e-05	3.77718e-05	3.77718e-05	3.30503e-05	3.30503e-05	2.83288e-05	2.83288e-05	2.36074e-05	2.36074e-05	1.88859e-05	1.88859e-05	1.41644e-05	1.41644e-05	9.44294e-06	9.44294e-06	4.72147e-06	4.72147e-06	0	0	R523 REACTION: (1R,6R)-6-Hydroxy-2-succinylcyclohexa-2,4-diene-1-carboxylate_[cyt] => 2-Succinylbenzoate_[cyt] + H2O_[cyt]
QT0015	4.72147e-05	4.72147e-05	4.24933e-05	4.24933e-05	3.77718e-05	3.77718e-05	3.30503e-05	3.30503e-05	2.83288e-05	2.83288e-05	2.36074e-05	2.36074e-05	1.88859e-05	1.88859e-05	1.41644e-05	1.41644e-05	9.44294e-06	9.44294e-06	4.72147e-06	4.72147e-06	0	0	R524 REACTION: ATP_[cyt] + 2-Succinylbenzoate_[cyt] + CoA_[cyt] => AMP_[cyt] + Diphosphate_[cyt] + 2-Succinylbenzoyl-CoA_[cyt]
QT0016	4.72147e-05	4.72147e-05	4.24933e-05	4.24933e-05	3.77718e-05	3.77718e-05	3.30503e-05	3.30503e-05	2.83288e-05	2.83288e-05	2.36074e-05	2.36074e-05	1.88859e-05	1.88859e-05	1.41644e-05	1.41644e-05	9.44294e-06	9.44294e-06	4.72147e-06	4.72147e-06	0	0	R525 REACTION: 2-Succinylbenzoyl-CoA_[cyt] => 1,4-Dihydroxy-2-naphthoyl-CoA_[cyt] + H2O_[cyt]
QT0017	4.72147e-05	4.72147e-05	4.24933e-05	4.24933e-05	3.77718e-05	3.77718e-05	3.30503e-05	3.30503e-05	2.83288e-05	2.83288e-05	2.36074e-05	2.36074e-05	1.88859e-05	1.88859e-05	1.41644e-05	1.41644e-05	9.44294e-06	9.44294e-06	4.72147e-06	4.72147e-06	0	0	R526 REACTION: 1,4-Dihydroxy-2-naphthoyl-CoA_[cyt] + H2O_[cyt] => 1,4-Dihydroxy-2-naphthoate_[cyt] + CoA_[cyt]
QT0018	4.72147e-05	4.72147e-05	4.24933e-05	4.24933e-05	3.77718e-05	3.77718e-05	3.30503e-05	3.30503e-05	2.83288e-05	2.83288e-05	2.36074e-05	2.36074e-05	1.88859e-05	1.88859e-05	1.41644e-05	1.41644e-05	9.44294e-06	9.44294e-06	4.72147e-06	4.72147e-06	0	0	R527 REACTION: 1,4-Dihydroxy-2-naphthoate_[cyt] + Phytyl diphosphate_[cyt] => 2-Phytyl-1,4-naphthoquinone_[cyt] + CO2_[cyt] + Diphosphate_[cyt] + 2 H+_[cyt]
QT0019	4.72147e-05	4.72147e-05	4.24933e-05	4.24933e-05	3.77718e-05	3.77718e-05	3.30503e-05	3.30503e-05	2.83288e-05	2.83288e-05	2.36074e-05	2.36074e-05	1.88859e-05	1.88859e-05	1.41644e-05	1.41644e-05	9.44294e-06	9.44294e-06	4.72147e-06	4.72147e-06	0	0	R528 REACTION: 2-Phytyl-1,4-naphthoquinone_[cyt] + S-Adenosyl-L-methionine_[cyt] => Phylloquinone_[cyt] + S-Adenosyl-L-homocysteine_[cyt]
QT0020	1.47986e-05	1.47986e-05	1.33188e-05	1.33188e-05	1.18389e-05	1.18389e-05	1.03591e-05	1.03591e-05	8.87919e-06	8.87919e-06	7.39932e-06	7.39932e-06	5.91946e-06	5.91946e-06	4.43959e-06	4.43959e-06	2.95973e-06	2.95973e-06	1.47986e-06	1.47986e-06	0	0	R529 REACTION: 3-(4-Hydroxyphenyl)pyruvate_[cyt] + Oxygen_[cyt] => Homogentisate_[cyt] + CO2_[cyt]
RI0001	2.01012e-05	2.01012e-05	1.80911e-05	1.80911e-05	1.6081e-05	1.6081e-05	1.40708e-05	1.40708e-05	1.20607e-05	1.20607e-05	1.00506e-05	1.00506e-05	8.04048e-06	8.04048e-06	6.03036e-06	6.03036e-06	4.02024e-06	4.02024e-06	2.01012e-06	2.01012e-06	0	0	R530 REACTION: GTP_[cyt] + 3 H2O_[cyt] => Formate_[cyt] + 2,5-Diamino-6-(5'-phosphoribosylamino)-4-pyrimidineone_[cyt] + Diphosphate_[cyt]
RI0002	2.01012e-05	2.01012e-05	1.80911e-05	1.80911e-05	1.6081e-05	1.6081e-05	1.40708e-05	1.40708e-05	1.20607e-05	1.20607e-05	1.00506e-05	1.00506e-05	8.04048e-06	8.04048e-06	6.03036e-06	6.03036e-06	4.02024e-06	4.02024e-06	2.01012e-06	2.01012e-06	0	0	R531 REACTION: 2,5-Diamino-6-(5'-phosphoribosylamino)-4-pyrimidineone_[cyt] + H2O_[cyt] => 5-Amino-6-(5'-phosphoribosylamino)uracil_[cyt] + NH3_[cyt]
RI0003	2.01012e-05	2.01012e-05	1.80911e-05	1.80911e-05	1.6081e-05	1.6081e-05	1.40708e-05	1.40708e-05	1.20607e-05	1.20607e-05	1.00506e-05	1.00506e-05	8.04048e-06	8.04048e-06	6.03036e-06	6.03036e-06	4.02024e-06	4.02024e-06	2.01012e-06	2.01012e-06	0	0	R532 REACTION: 5-Amino-6-(5'-phosphoribitylamino)uracil_[cyt] + H2O_[cyt] <=> 5-Amino-6-(1-D-ribitylamino)uracil_[cyt] + Orthophosphate_[cyt]
RI0004	2.01012e-05	2.01012e-05	1.80911e-05	1.80911e-05	1.6081e-05	1.6081e-05	1.40708e-05	1.40708e-05	1.20607e-05	1.20607e-05	1.00506e-05	1.00506e-05	8.04048e-06	8.04048e-06	6.03036e-06	6.03036e-06	4.02024e-06	4.02024e-06	2.01012e-06	2.01012e-06	0	0	R533 REACTION: 5-Amino-6-(5'-phosphoribitylamino)uracil_[cyt] + NADP+_[cyt] <= 5-Amino-6-(5'-phosphoribosylamino)uracil_[cyt] + NADPH_[cyt] + H+_[cyt]
RI0005	4.02024e-05	4.02024e-05	3.61822e-05	3.61822e-05	3.21619e-05	3.21619e-05	2.81417e-05	2.81417e-05	2.41214e-05	2.41214e-05	2.01012e-05	2.01012e-05	1.6081e-05	1.6081e-05	1.20607e-05	1.20607e-05	8.04048e-06	8.04048e-06	4.02024e-06	4.02024e-06	0	0	R534 REACTION: D-Ribulose 5-phosphate_[cyt] => 3,4-Dihydroxy-2-butanone 4-phosphate_[cyt] + Formate_[cyt]
RI0006	4.02024e-05	4.02024e-05	3.61822e-05	3.61822e-05	3.21619e-05	3.21619e-05	2.81417e-05	2.81417e-05	2.41214e-05	2.41214e-05	2.01012e-05	2.01012e-05	1.6081e-05	1.6081e-05	1.20607e-05	1.20607e-05	8.04048e-06	8.04048e-06	4.02024e-06	4.02024e-06	0	0	R535 REACTION: 5-Amino-6-(1-D-ribitylamino)uracil_[cyt] + 3,4-Dihydroxy-2-butanone 4-phosphate_[cyt] => 6,7-Dimethyl-8-(1-D-ribityl)lumazine_[cyt] + 2 H2O_[cyt] + Orthophosphate_[cyt]
RI0007	2.01012e-05	2.01012e-05	1.80911e-05	1.80911e-05	1.6081e-05	1.6081e-05	1.40708e-05	1.40708e-05	1.20607e-05	1.20607e-05	1.00506e-05	1.00506e-05	8.04048e-06	8.04048e-06	6.03036e-06	6.03036e-06	4.02024e-06	4.02024e-06	2.01012e-06	2.01012e-06	0	0	R536 REACTION: 2 6,7-Dimethyl-8-(1-D-ribityl)lumazine_[cyt] => Riboflavin_[cyt] + 5-Amino-6-(1-D-ribitylamino)uracil_[cyt]
RI0008	1.34008e-05	1.34008e-05	1.20607e-05	1.20607e-05	1.07206e-05	1.07206e-05	9.38056e-06	9.38056e-06	8.04048e-06	8.04048e-06	6.7004e-06	6.7004e-06	5.36032e-06	5.36032e-06	4.02024e-06	4.02024e-06	2.68016e-06	2.68016e-06	1.34008e-06	1.34008e-06	0	0	R537 REACTION: ATP_[cyt] + Riboflavin_[cyt] => ADP_[cyt] + FMN_[cyt]
RI0009	6.7004e-06	6.7004e-06	6.03036e-06	6.03036e-06	5.36032e-06	5.36032e-06	4.69028e-06	4.69028e-06	4.02024e-06	4.02024e-06	3.3502e-06	3.3502e-06	2.68016e-06	2.68016e-06	2.01012e-06	2.01012e-06	1.34008e-06	1.34008e-06	6.7004e-07	6.7004e-07	0	0	R538 REACTION: ATP_[cyt] + FMN_[cyt] => Diphosphate_[cyt] + FAD_[cyt]
RI0010	-1.00506e-05	-1.00506e-05	-9.04554e-06	-9.04554e-06	-8.04048e-06	-8.04048e-06	-7.03542e-06	-7.03542e-06	-6.03036e-06	-6.03036e-06	-5.0253e-06	-5.0253e-06	-4.02024e-06	-4.02024e-06	-3.01518e-06	-3.01518e-06	-2.01012e-06	-2.01012e-06	-1.00506e-06	-1.00506e-06	0	0	R539 REACTION: Reduced FMN_[cyt] + NADP+_[cyt] <=> FMN_[cyt] + NADPH_[cyt] + H+_[cyt]
RI0011	6.7004e-06	6.7004e-06	6.03036e-06	6.03036e-06	5.36032e-06	5.36032e-06	4.69028e-06	4.69028e-06	4.02024e-06	4.02024e-06	3.3502e-06	3.3502e-06	2.68016e-06	2.68016e-06	2.01012e-06	2.01012e-06	1.34008e-06	1.34008e-06	6.7004e-07	6.7004e-07	0	0	R540 REACTION: Reduced FMN_[cyt] + Oxygen_[cyt] + NADH_[cyt] + H+_[cyt] => Dimethylbenzimidazole_[cyt] + D-Erythrose 4-phosphate_[cyt] + H2O_[cyt] + NAD+_[cyt]
SS0001	0	0	0	0	0	0	0	0	0	0	0	0	0	0	0	0	0	0	0	0	0	0	R541 REACTION: ADP-glucose_[cyt] + sn-Glycerol 3-phosphate_[cyt] => 2-(beta-D-Glucosyl)-sn-glycerol 3-phosphate_[cyt] + ADP_[cyt]
SS0002	0	0	0	0	0	0	0	0	0	0	0	0	0	0	0	0	0	0	0	0	0	0	R542 REACTION: 2-(beta-D-Glucosyl)-sn-glycerol 3-phosphate_[cyt] + H2O_[cyt] => 2-(beta-D-Glucosyl)-sn-glycerol_[cyt] + Orthophosphate_[cyt]
SS0003	0	0	0	0	0	0	0	0	0	0	0	0	0	0	0	0	0	0	0	0	0	0	R543 REACTION: L-Lysine_[cyt] => Cadaverine_[cyt] + CO2_[cyt]
SS0004	0.00115582	0.00115582	0.00104024	0.00104024	0.000924655	0.000924655	0.000809073	0.000809073	0.000693492	0.000693492	0.00057791	0.00057791	0.000462328	0.000462328	0.000346746	0.000346746	0.000231164	0.000231164	0.000115582	0.000115582	0	0	R544 REACTION: Agmatine_[cyt] + H2O_[cyt] => Putrescine_[cyt] + Urea_[cyt]
SS0005	0.000195149	0.000195149	0.000175634	0.000175634	0.000156119	0.000156119	0.000136604	0.000136604	0.00011709	0.00011709	9.75746e-05	9.75746e-05	7.80597e-05	7.80597e-05	5.85448e-05	5.85448e-05	3.90298e-05	3.90298e-05	1.95149e-05	1.95149e-05	0	0	R545 REACTION: S-Adenosylmethioninamine_[cyt] + Putrescine_[cyt] => 5'-Methylthioadenosine_[cyt] + Spermidine_[cyt] + H+_[cyt]
SS0006	0	0	0	0	0	0	0	0	0	0	0	0	0	0	0	0	0	0	0	0	0	0	R546 REACTION: S-Adenosylmethioninamine_[cyt] + Spermidine_[cyt] => 5'-Methylthioadenosine_[cyt] + Spermine_[cyt] + H+_[cyt]
SS0007	0.000195149	0.000195149	0.000175634	0.000175634	0.000156119	0.000156119	0.000136604	0.000136604	0.00011709	0.00011709	9.75746e-05	9.75746e-05	7.80597e-05	7.80597e-05	5.85448e-05	5.85448e-05	3.90298e-05	3.90298e-05	1.95149e-05	1.95149e-05	0	0	R547 REACTION: 5'-Methylthioadenosine_[cyt] + Orthophosphate_[cyt] => Adenine_[cyt] + S-Methyl-5-thio-D-ribose 1-phosphate_[cyt]
SS0008	0.000195149	0.000195149	0.000175634	0.000175634	0.000156119	0.000156119	0.000136604	0.000136604	0.00011709	0.00011709	9.75746e-05	9.75746e-05	7.80597e-05	7.80597e-05	5.85448e-05	5.85448e-05	3.90298e-05	3.90298e-05	1.95149e-05	1.95149e-05	0	0	R548 REACTION: S-Methyl-5-thio-D-ribose 1-phosphate_[cyt] <=> S-Methyl-5-thio-D-ribulose 1-phosphate_[cyt]
ST0001	0.00607397	999.755	0.00546657	999.844	0.00485918	999.993	0.00425178	1000	0.00364438	1000	0.00303699	1000	0.00242959	1000	0.00182219	1000	0.00121479	1000	0.000607397	1000	0	1000	R549 REACTION: ATP_[cyt] + D-Glucose 1-phosphate_[cyt] => Diphosphate_[cyt] + ADP-Glucose_[cyt]
ST0002	0.00607397	999.755	0.00546657	999.844	0.00485918	999.993	0.00425178	1000	0.00364438	1000	0.00303699	1000	0.00242959	1000	0.00182219	1000	0.00121479	1000	0.000607397	1000	0	1000	R550 REACTION: ADP-Glucose_[cyt] => ADP_[cyt] + Amylose_[cyt]
ST0003	0.00607397	999.755	0.00546657	999.844	0.00485918	999.993	0.00425178	1000	0.00364438	1000	0.00303699	1000	0.00242959	1000	0.00182219	1000	0.00121479	1000	0.000607397	1000	0	1000	R551 REACTION: Amylose_[cyt] + Glycogen granule_[cyt] => Glycogen_[cyt]
ST0004	0	999.749	0	999.839	0	999.988	0	999.996	0	999.996	0	999.997	0	999.998	0	999.998	0	999.999	0	999.999	0	1000	R552 REACTION: Amylose_[cyt] + Orthophosphate_[cyt] => D-Glucose 1-phosphate_[cyt]
ST0005	0	999.749	0	999.839	0	999.988	0	999.996	0	999.996	0	999.997	0	999.998	0	999.998	0	999.999	0	999.999	0	1000	R553 REACTION: Glycogen_[cyt] + Orthophosphate_[cyt] => D-Glucose 1-phosphate_[cyt] + Glycogen granule_[cyt]
ST0006	0	-3.63295e-12	0	0.0651365	0	0.188764	0	0.312392	0	0.43602	0	0.559648	0	0.683275	0	0.806903	0	0.930531	0	1.05416	0	1.17779	R554 REACTION: Glycogen_[cyt] + H2O_[cyt] => D-Glucose_[cyt] + Glycogen granule_[cyt]
ST0007	0	-3.41061e-13	0	1.10276e-11	0	4.54747e-12	0	6.3892e-11	0	5.79803e-11	0	5.16138e-11	0	4.47926e-11	0	3.89946e-11	0	3.14913e-11	0	2.42153e-11	0	1.83036e-11	R555 REACTION: 2 Acetyl-CoA_[cyt] <=> CoA_[cyt] + Acetoacetyl-Co_[cyt]
ST0008	3.41061e-13	0	-1.10276e-11	0	-4.54747e-12	0	-6.3892e-11	0	-5.79803e-11	0	-5.16138e-11	0	-4.47926e-11	0	-3.89946e-11	0	-3.14913e-11	0	-2.42153e-11	0	-1.83036e-11	0	R556 REACTION: (R)-3-Hydroxybutanoyl-CoA_[cyt] + NADP+_[cyt] <=> Acetoacetyl-CoA_[cyt] + NADPH_[cyt] + H+_[cyt]
ST0009	0	0	0	0	0	0	0	0	0	0	0	0	0	0	0	0	0	0	0	0	0	0	R557 REACTION: (R)-3-Hydroxybutanoyl-CoA_[cyt] <=> Poly-beta-hydroxybutyrate_[cyt] + CoA_[cyt]
ST0010	0	0	0	0.0325682	0	0.0943821	0	0.156196	0	0.21801	0	0.279824	0	0.341638	0	0.403452	0	0.465265	0	0.527079	0	0.588893	R558 REACTION: 1 L-Aspartate_[cyt] + 1 L-Arginine_[cyt] + 2 ATP_[cyt] + Cyanophycin polymer_[cyt] => Cyanophycin_[cyt] + 2 Orthophosphate_[cyt] + 2 ADP_[cyt]
ST0011	0	0	0	0.0325682	0	0.0943821	0	0.156196	0	0.21801	0	0.279824	0	0.341638	0	0.403452	0	0.465265	0	0.527079	0	0.588893	R559 REACTION: Cyanophycine_[cyt] + 2 H2O_[cyt] => 1 L-Aspartate_[cyt] + 1 L-Arginine_[cyt] + Cyanophycin polymer_[cyt]
TB0001	0	-5.35014e-13	0.0628477	0.0628477	0.123089	0.123089	0.18333	0.18333	0.243571	0.243571	0.303813	0.303813	0.364054	0.364054	0.424295	0.424295	0.484536	0.484536	0.544778	0.544778	0.605019	0.605019	R681 REACTION: Ethanol_[cyt] => Ethanol_[ext]
TB0002	0	0	0	6.14842e-12	0	2.12223e-12	0	3.80453e-11	0	3.58454e-11	0	3.15417e-11	0	2.35607e-11	0	2.33453e-11	0	1.91266e-11	0	1.48682e-11	0	1.08071e-11	R682 REACTION: Ethylene_[cyt] => Ethylene_[ext]
TB0003	0	-3.70701e-13	0	1.66614e-11	0	6.75375e-12	0	9.51985e-11	0	8.65445e-11	0	7.72394e-11	0	6.69968e-11	0	5.80683e-11	0	4.61426e-11	0	3.59109e-11	0	2.95409e-11	R683 REACTION: (R)-Lactate_[cyt] => (R)-Lactate_[ext]
TB0004	0	-2.04109e-13	0	8.5361e-12	0	2.92505e-12	0	4.90591e-11	0	4.36849e-11	0	3.92912e-11	0	3.44535e-11	0	2.90464e-11	0	2.32846e-11	0	1.82221e-11	0	1.33363e-11	R684 REACTION: Propane_[cyt] => Propane_[ext]
TB0005	0	2.71883e-13	0	8.30032e-12	0	2.74922e-12	0	4.77782e-11	0	4.37088e-11	0	3.82712e-11	0	3.40725e-11	0	2.9679e-11	0	2.40997e-11	0	1.93846e-11	0	1.3797e-11	R685 REACTION: Butanol_[cyt] => Butanol_[ext]
TB0006	0	-1.56627e-13	0	6.62538e-12	0	2.95402e-12	0	4.11476e-11	0	3.72599e-11	0	3.32164e-11	0	2.93849e-11	0	2.50254e-11	0	2.03749e-11	0	1.60445e-11	0	1.17504e-11	R686 REACTION: Isoprene_[cyt] => Isoprene_[ext]
TB0007	0	0	0	1.92235e-12	0	7.71528e-13	0	1.06398e-11	0	9.73093e-12	0	8.66855e-12	0	7.52167e-12	0	6.51381e-12	0	5.1675e-12	0	4.16236e-12	0	3.06429e-12	R687 REACTION: 1-Octadecanol_[cyt] => 1-Octadecanol_[ext]
TB0009	0	0	0	1.94338e-12	0	7.83582e-13	0	1.0663e-11	0	9.61234e-12	0	8.67384e-12	0	7.67583e-12	0	6.5392e-12	0	5.16223e-12	0	4.02501e-12	0	3.03859e-12	R688 REACTION: Heptadecane_[cyt] => Heptadecane_[ext]
TB0010	0	0	0	1.9903e-12	0	8.8346e-13	0	1.20822e-11	0	1.09948e-11	0	9.75995e-12	0	8.44749e-12	0	7.35819e-12	0	5.8084e-12	0	4.68346e-12	0	3.45138e-12	R689 REACTION: Pentadecane_[cyt] => Pentadecane_[ext]
TB0011	0	-1.50046e-13	0	9.06702e-12	0	3.67064e-12	0	5.2019e-11	0	4.71007e-11	0	4.20423e-11	0	3.71598e-11	0	3.16786e-11	0	2.57692e-11	0	2.03221e-11	0	1.48432e-11	R690 REACTION: (R,R)-Butane-2,3-diol_[cyt] => (R,R)-Butane-2,3-diol_[ext]
TB0012	0	-1.95566e-13	0	8.36336e-12	0	3.74059e-12	0	5.2599e-11	0	4.71191e-11	0	4.19977e-11	0	3.71152e-11	0	3.16024e-11	0	2.49549e-11	0	2.01829e-11	0	1.4843e-11	R691 REACTION: Isobutyraldehyd_[cyt] => Isobutyraldehyd_[ext]
TB0013	0	-1.84852e-13	0	7.64772e-12	0	3.44835e-12	0	4.7738e-11	0	4.27037e-11	0	3.86114e-11	0	3.34952e-11	0	2.90512e-11	0	2.29442e-11	0	1.85557e-11	0	1.36383e-11	R692 REACTION: Isobutanol_[cyt] => Isobutanol_[ext]
TE0001	0.00495135	0.00495135	0.00445622	0.00445622	0.00396108	0.00396108	0.00346595	0.00346595	0.00297081	0.00297081	0.00247568	0.00247568	0.00198054	0.00198054	0.00148541	0.00148541	0.000990271	0.000990271	0.000495135	0.000495135	0	1.19343e-11	R560 REACTION: Pyruvate_[cyt] + D-Glyceraldehyde 3-phosphate_[cyt] => 1-Deoxy-D-xylulose 5-phosphate_[cyt] + CO2_[cyt]
TE0002	0.00493795	0.00493795	0.00444416	0.00444416	0.00395036	0.00395036	0.00345657	0.00345657	0.00296277	0.00296277	0.00246898	0.00246898	0.00197518	0.00197518	0.00148139	0.00148139	0.000987591	0.000987591	0.000493795	0.000493795	0	1.19343e-11	R561 REACTION: 2-C-Methyl-D-erythritol 4-phosphate_[cyt] + NADP+_[cyt] <= 1-Deoxy-D-xylulose 5-phosphate_[cyt] + NADPH_[cyt] + H+_[cyt]
TE0003	0.00493795	0.00493795	0.00444416	0.00444416	0.00395036	0.00395036	0.00345657	0.00345657	0.00296277	0.00296277	0.00246898	0.00246898	0.00197518	0.00197518	0.00148139	0.00148139	0.000987591	0.000987591	0.000493795	0.000493795	0	1.19343e-11	R562 REACTION: 2-C-Methyl-D-erythritol 4-phosphate_[cyt] + CTP_[cyt] => 4-(Cytidine 5'-diphospho)-2-C-methyl-D-erythritol_[cyt] + Diphosphate_[cyt]
TE0004	0.00493795	0.00493795	0.00444416	0.00444416	0.00395036	0.00395036	0.00345657	0.00345657	0.00296277	0.00296277	0.00246898	0.00246898	0.00197518	0.00197518	0.00148139	0.00148139	0.000987591	0.000987591	0.000493795	0.000493795	0	1.19343e-11	R563 REACTION: 4-(Cytidine 5'-diphospho)-2-C-methyl-D-erythritol_[cyt] + ATP_[cyt] <=> 2-Phospho-4-(cytidine 5'-diphospho)-2-C-methyl-D-erythritol_[cyt] + ADP_[cyt]
TE0005	0.00493795	0.00493795	0.00444416	0.00444416	0.00395036	0.00395036	0.00345657	0.00345657	0.00296277	0.00296277	0.00246898	0.00246898	0.00197518	0.00197518	0.00148139	0.00148139	0.000987591	0.000987591	0.000493795	0.000493795	0	1.19343e-11	R564 REACTION: 2-Phospho-4-(cytidine 5'-diphospho)-2-C-methyl-D-erythritol_[cyt] => 2-C-Methyl-D-erythritol 2,4-cyclodiphosphate_[cyt] + CMP_[cyt]
TE0006	0.00493795	0.00493795	0.00444416	0.00444416	0.00395036	0.00395036	0.00345657	0.00345657	0.00296277	0.00296277	0.00246898	0.00246898	0.00197518	0.00197518	0.00148139	0.00148139	0.000987591	0.000987591	0.000493795	0.000493795	0	1.19343e-11	R565 REACTION: 2-C-Methyl-D-erythritol 2,4-cyclodiphosphate_[cyt] + 2 Reduced ferredoxin_[cyt] + 2 H+_[cyt] => 1-Hydroxy-2-methyl-2-butenyl 4-diphosphate_[cyt] + H2O_[cyt] + 2 Oxidized ferredoxin_[cyt]
TE0007	0	0.00493795	0	0.00444416	0	0.00395036	0	0.00345657	0	0.00296277	0	0.00246898	0	0.00197518	0	0.00148139	0	0.000987591	0	0.000493795	0	1.19343e-11	R566 REACTION: 1-Hydroxy-2-methyl-2-butenyl 4-diphosphate_[cyt] + NADPH_[cyt] + H+_[cyt] => Isopentenyl diphosphate_[cyt] + NADP+_[cyt] + H2O_[cyt]
TE0008	0	0.00493795	0	0.00444416	0	0.00395036	0	0.00345657	0	0.00296277	0	0.00246898	0	0.00197518	0	0.00148139	0	0.000987591	0	0.000493795	0	1.19343e-11	R567 REACTION: Dimethylallyl diphosphate_[cyt] + NADP+_[cyt] + H2O_[cyt] <= 1-Hydroxy-2-methyl-2-butenyl 4-diphosphate_[cyt] + NADPH_[cyt] + H+_[cyt]
TE0009	-0.00370305	0.00123491	-0.00333274	0.00111142	-0.00296244	0.000987926	-0.00259213	0.000864435	-0.00222183	0.000740944	-0.00185152	0.000617454	-0.00148122	0.000493963	-0.00111091	0.000370472	-0.000740609	0.000246981	-0.000370305	0.000123491	-9.20863e-12	1.17097e-11	R568 REACTION: Isopentenyl diphosphate_[cyt] <=> Dimethylallyl diphosphate_[cyt]
TE0010	0.00123491	0.00123491	0.00111142	0.00111142	0.000987926	0.000987926	0.000864435	0.000864435	0.000740944	0.000740944	0.000617454	0.000617454	0.000493963	0.000493963	0.000370472	0.000370472	0.000246981	0.000246981	0.000123491	0.000123491	0	1.14966e-12	R569 REACTION: Dimethylallyl diphosphate_[cyt] + Isopentenyl diphosphate_[cyt] => Diphosphate_[cyt] + Geranyl diphosphate_[cyt]
TE0011	0.00123491	0.00123491	0.00111142	0.00111142	0.000987926	0.000987926	0.000864435	0.000864435	0.000740944	0.000740944	0.000617454	0.000617454	0.000493963	0.000493963	0.000370472	0.000370472	0.000246981	0.000246981	0.000123491	0.000123491	0	1.14966e-12	R570 REACTION: Geranyl diphosphate_[cyt] + Isopentenyl diphosphate_[cyt] => Diphosphate_[cyt] + trans,trans-Farnesyl diphosphate_[cyt]
TE0012	0.00121983	0.00121983	0.00109785	0.00109785	0.000975865	0.000975865	0.000853882	0.000853882	0.000731899	0.000731899	0.000609916	0.000609916	0.000487932	0.000487932	0.000365949	0.000365949	0.000243966	0.000243966	0.000121983	0.000121983	0	1.14966e-12	R571 REACTION: trans,trans-Farnesyl diphosphate_[cyt] + Isopentenyl diphosphate_[cyt] => Diphosphate_[cyt] + Geranylgeranyl diphosphate_[cyt]
TE0013	1.6751e-06	1.6751e-06	1.50759e-06	1.50759e-06	1.34008e-06	1.34008e-06	1.17257e-06	1.17257e-06	1.00506e-06	1.00506e-06	8.3755e-07	8.3755e-07	6.7004e-07	6.7004e-07	5.0253e-07	5.0253e-07	3.3502e-07	3.3502e-07	1.6751e-07	1.6751e-07	0	0	R572 REACTION: trans,trans-Farnesyl diphosphate_[cyt] + 8 Isopentenyl diphosphate_[cyt] => di-trans,poly-cis-Undecaprenyl diphosphate_[cyt] + 8 Diphosphate_[cyt]
TE0014	0.000644798	0.000644798	0.000580318	0.000580318	0.000515838	0.000515838	0.000451359	0.000451359	0.000386879	0.000386879	0.000322399	0.000322399	0.000257919	0.000257919	0.000193439	0.000193439	0.00012896	0.00012896	6.44798e-05	6.44798e-05	0	0	R573 REACTION: Geranylgeranyl diphosphate_[cyt] + 3 H+_[cyt] + 3 NADPH_[cyt] => Phytyl diphosphate_[cyt] + 3 NADP+_[cyt]
TE0015	0	0	0	0	0	0	0	0	0	0	0	0	0	0	0	0	0	0	0	0	0	1.14964e-12	R574 REACTION: Geranyl diphosphate_[cyt] + 7 Isopentenyl diphosphate_[cyt] => all-trans-Nonaprenyl diphosphate_[cyt] + 7 Diphosphate_[cyt]
TE0016	0	0	0	0	0	0	0	0	0	0	0	0	0	0	0	0	0	0	0	0	0	1.14922e-12	R575 REACTION: Geranylgeranyl diphosphate_[cyt] + 5 Isopentenyl diphosphate_[cyt] => all-trans-Nonaprenyl diphosphate_[cyt] + 5 Diphosphate_[cyt]
TP0001	6.7004e-06	6.7004e-06	6.03036e-06	6.03036e-06	5.36032e-06	5.36032e-06	4.69028e-06	4.69028e-06	4.02024e-06	4.02024e-06	3.3502e-06	3.3502e-06	2.68016e-06	2.68016e-06	2.01012e-06	2.01012e-06	1.34008e-06	1.34008e-06	6.7004e-07	6.7004e-07	0	0	R576 REACTION: Aminoimidazole ribotide_[cyt] + S-Adenosyl-L-methionine_[cyt] <=> 4-Amino-2-methyl-5-phosphomethylpyrimidine_[cyt] + L-Methionine_[cyt] + 5'-Deoxyadenosine_[cyt] + Formate_[cyt] + Carbon monoxide_[cyt]
TP0002	6.7004e-06	6.7004e-06	6.03036e-06	6.03036e-06	5.36032e-06	5.36032e-06	4.69028e-06	4.69028e-06	4.02024e-06	4.02024e-06	3.3502e-06	3.3502e-06	2.68016e-06	2.68016e-06	2.01012e-06	2.01012e-06	1.34008e-06	1.34008e-06	6.7004e-07	6.7004e-07	0	0	R577 REACTION: ATP_[cyt] + 4-Amino-2-methyl-5-phosphomethylpyrimidine_[cyt] => ADP_[cyt] + 2-Methyl-4-amino-5-hydroxymethylpyrimidine diphosphate_[cyt]
TP0003	6.7004e-06	6.7004e-06	6.03036e-06	6.03036e-06	5.36032e-06	5.36032e-06	4.69028e-06	4.69028e-06	4.02024e-06	4.02024e-06	3.3502e-06	3.3502e-06	2.68016e-06	2.68016e-06	2.01012e-06	2.01012e-06	1.34008e-06	1.34008e-06	6.7004e-07	6.7004e-07	0	0	R578 REACTION: L-Cysteine_[cyt] + ATP_[cyt] + 1-Deoxy-D-xylulose 5-phosphate_[cyt] + L-Tyrosine_[cyt] + S-Adenosyl-L-methionine_[cyt] + NADPH_[cyt] + 3 H+_[cyt] => 4-Methyl-5-(2-phosphoethyl)-thiazole_[cyt] + Diphosphate_[cyt] + L-Methionine_[cyt] + L-Alanine_[cyt] + 4-Methylphenol_[cyt] + 5'-Deoxyadenosine_[cyt] + CO2_[cyt] + 2 H2O_[cyt] + AMP_[cyt] + NADP+_[cyt]
TP0004	6.7004e-06	6.7004e-06	6.03036e-06	6.03036e-06	5.36032e-06	5.36032e-06	4.69028e-06	4.69028e-06	4.02024e-06	4.02024e-06	3.3502e-06	3.3502e-06	2.68016e-06	2.68016e-06	2.01012e-06	2.01012e-06	1.34008e-06	1.34008e-06	6.7004e-07	6.7004e-07	0	0	R579 REACTION: 2-Methyl-4-amino-5-hydroxymethylpyrimidine diphosphate_[cyt] + 4-Methyl-5-(2-phosphoethyl)-thiazole_[cyt] + H+_[cyt] => Diphosphate_[cyt] + Thiamin monophosphate_[cyt]
TP0005	6.7004e-06	6.7004e-06	6.03036e-06	6.03036e-06	5.36032e-06	5.36032e-06	4.69028e-06	4.69028e-06	4.02024e-06	4.02024e-06	3.3502e-06	3.3502e-06	2.68016e-06	2.68016e-06	2.01012e-06	2.01012e-06	1.34008e-06	1.34008e-06	6.7004e-07	6.7004e-07	0	0	R580 REACTION: ATP_[cyt] + Thiamin monophosphate_[cyt] => ADP_[cyt] + Thiamin diphosphate_[cyt]
TR0001	0.263296	0.263296	0.172354	0.302627	0.0223384	0.399867	-0.127677	0.497107	-0.277693	0.594347	-0.427708	0.691587	-0.577724	0.788827	-0.72774	0.886067	-0.877755	0.983306	-1.02777	1.08055	-1.17779	1.17779	R581 REACTION: 1 H+_[med] <=> 1 H+_[cyt]
TR0002	-1.81069	-1.81069	-1.81803	-1.81803	-1.8177	-1.8177	-1.81737	-1.81737	-1.81704	-1.81704	-1.81671	-1.81671	-1.81638	-1.81638	-1.81605	-1.81605	-1.81572	-1.81572	-1.81539	-1.81539	-1.81506	-1.81506	R582 REACTION: 1 Oxygen_[ext] <=> 1 Oxygen_[cyt]
TR0003	0.173358	0.210876	0.255598	0.320734	0.29759	0.484892	0.339582	0.614897	0.381574	0.744902	0.423567	0.874906	0.465559	1.00491	0.507551	1.13492	0.549543	1.26492	0.591535	1.39493	0.633527	1.52493	R583 REACTION: 1 CO2_[cyt] <=> 1 CO2_[med]
TR0004	-0.628271	-0.590753	-0.633804	-0.568668	-0.695952	-0.50865	-0.723947	-0.448632	-0.751942	-0.388615	-0.779937	-0.328597	-0.807932	-0.268579	-0.835927	-0.208562	-0.863922	-0.148544	-0.891916	-0.0885264	-0.919911	-0.0285087	R584 REACTION: 1 H2O_[med] <=> 1 H2O_[cyt]
TR0005	0	-7.8848e-12	0	0.0651365	0	0.188764	0	0.312392	0	0.43602	0	0.559648	0	0.683275	0	0.806903	0	0.930531	0	1.05416	0	1.17779	R585 REACTION: 1 HCO3-_[med] + 1 ATP_[cyt] + H2O_[cyt] => 1 HCO3-_[cyt] + 1 ADP_[cyt] + Orthophosphate_[cyt]
TR0006	1.37089	1.40841	1.39393	1.52421	1.31303	1.68909	1.23212	1.81983	1.15122	1.95056	1.07031	2.0813	0.989403	2.21203	0.908497	2.34276	0.827591	2.4735	0.746685	2.60423	0.665779	2.73497	R586 REACTION: Na+_[ext] + HCO3-_[med] => Na+_[cyt] + HCO3-_[cyt]
TR0007	0	0	0	0	0	0	0	0	0	0	0	0	0	0	0	0	0	0	0	0	0	0	R587 REACTION: H+_[med] + D-Glucose_[ext] => H+_[cyt] + D-Glucose_[cyt]
TR0008	0	0	0	0	0	0	0	0	0	0	0	0	0	0	0	0	0	0	0	0	0	0	R588 REACTION: ATP_[cyt] + H2O_[cyt] + L-Glutamine_[ext] => ADP_[cyt] + Orthophosphate_[cyt] + L-Glutamine_[cyt]
TR0009	0	0	0	0	0	0	0	0	0	0	0	0	0	0	0	0	0	0	0	0	0	0	R589 REACTION: ATP_[cyt] + H2O_[cyt] + L-Arginine_[ext] => ADP_[cyt] + Orthophosphate_[cyt] + L-Arginine_[cyt]
TR0010	0	0	0	0	0	0	0	0	0	0	0	0	0	0	0	0	0	0	0	0	0	0	R590 REACTION: Na+_[ext] + L-Glutamate_[ext] => Na+_[cyt] + L-Glutamate_[cyt]
TR0011	0	0	0	0	0	0	0	0	0	0	0	0	0	0	0	0	0	0	0	0	0	0	R591 REACTION: ATP_[cyt] + H2O_[cyt] + L-Histidine_[ext] => ADP_[cyt] + Orthophosphate_[cyt] + L-Histidine_[cyt]
TR0012	0	0	0	0	0	0	0	0	0	0	0	0	0	0	0	0	0	0	0	0	0	0	R592 REACTION: ATP_[cyt] + H2O_[cyt] + Urea_[ext] => ADP_[cyt] + Urea_[cyt] + Orthophosphate_[cyt]
TR0013	0.259202	0.259202	0.233282	0.233282	0.207362	0.207362	0.181441	0.181441	0.155521	0.155521	0.129601	0.129601	0.103681	0.103681	0.0777606	0.0777606	0.0518404	0.0518404	0.0259202	0.0259202	0	2.37263e-11	R593 REACTION: ATP_[cyt] + H2O_[cyt] + Nitrate_[ext] => ADP_[cyt] + Nitrate_[cyt] + Orthophosphate_[cyt]
TR0014	0	0	0	0	0	0	0	0	0	0	0	0	0	0	0	0	0	0	0	0	0	0	R594 REACTION: NH4+_[ext] => NH4+_[cyt]
TR0015	0	0	0	0.00464216	0	0.00412636	0	0.00361057	0	0.00309477	0	0.00257898	0	0.00206318	0	0.00154739	0	0.00103159	0	0.000515795	0	5.50508e-11	R595 REACTION: ATP_[cyt] + H2O_[cyt] + Sulfate_[ext] => ADP_[cyt] + Orthophosphate_[cyt] + Sulfate_[cyt]
TR0016	0.00515795	0.00515795	0	0.00464216	0	0.00412636	0	0.00361057	0	0.00309477	0	0.00257898	0	0.00206318	0	0.00154739	0	0.00103159	0	0.000515795	0	5.63292e-11	R596 REACTION: Sulfate_[ext] => Sulfate_[cyt]
TR0017	0.0209257	0.0209257	0.0188331	0.0188331	0.0167405	0.0167405	0.014648	0.014648	0.0125554	0.0125554	0.0104628	0.0104628	0.00837026	0.00837026	0.0062777	0.0062777	0.00418513	0.00418513	0.00209257	0.00209257	0	7.23048e-11	R597 REACTION: ATP_[cyt] + H2O_[cyt] + Orthophosphate_[ext] => ADP_[cyt] + 2 Orthophosphate_[cyt]
TR0018	0	0	0	0	0	0	0	0	0	0	0	0	0	0	0	0	0	0	0	0	0	0	R598 REACTION: ATP_[cyt] + H2O_[cyt] + Iron chelate_[ext] => ADP_[cyt] + Orthophosphate_[cyt] + Iron chelate_[cyt]
TR0019	8.75095e-05	8.75095e-05	7.87586e-05	7.87586e-05	7.00076e-05	7.00076e-05	6.12567e-05	6.12567e-05	5.25057e-05	5.25057e-05	4.37548e-05	4.37548e-05	3.50038e-05	3.50038e-05	2.62529e-05	2.62529e-05	1.75019e-05	1.75019e-05	8.75095e-06	8.75095e-06	0	0	R599 REACTION: ATP_[cyt] + H2O_[cyt] + Manganese_[ext] => ADP_[cyt] + Orthophosphate_[cyt] + Manganese_[cyt]
TR0020	0	0	0	0.0044292	0	0.00393706	0	0.00344493	0	0.0029528	0	0.00246066	0	0.00196853	0	0.0014764	0	0.000984266	0	0.000492133	0	0	R600 REACTION: ATP_[cyt] + H2O_[cyt] + K+_[ext] => ADP_[cyt] + Orthophosphate_[cyt] + K+_[cyt]
TR0021	0.00492133	0.00492133	0	0.0044292	0	0.00393706	0	0.00344493	0	0.0029528	0	0.00246066	0	0.00196853	0	0.0014764	0	0.000984266	0	0.000492133	0	0	R601 REACTION: K+_[ext] + Na+_[cyt] => Na+_[ext] + K+_[cyt]
TR0022	8.75095e-05	8.75095e-05	7.87586e-05	7.87586e-05	7.00076e-05	7.00076e-05	6.12567e-05	6.12567e-05	5.25057e-05	5.25057e-05	4.37548e-05	4.37548e-05	3.50038e-05	3.50038e-05	2.62529e-05	2.62529e-05	1.75019e-05	1.75019e-05	8.75095e-06	8.75095e-06	0	0	R602 REACTION: ATP_[cyt] + H2O_[cyt] + Zn2+_[ext] => ADP_[cyt] + Orthophosphate_[cyt] + Zn2+_[cyt]
TR0023	0	0	0	0	0	0	0	0	0	0	0	0	0	0	0	0	0	0	0	0	0	0	R603 REACTION: ATP_[cyt] + H2O_[cyt] + Nickel_[ext] => ADP_[cyt] + Orthophosphate_[cyt] + Nickel_[cyt]
TR0024	9.421e-05	9.421e-05	8.4789e-05	8.4789e-05	7.5368e-05	7.5368e-05	6.5947e-05	6.5947e-05	5.6526e-05	5.6526e-05	4.7105e-05	4.7105e-05	3.7684e-05	3.7684e-05	2.8263e-05	2.8263e-05	1.8842e-05	1.8842e-05	9.421e-06	9.421e-06	0	0	R604 REACTION: ATP_[cyt] + H2O_[cyt] + Co2+_[ext] => ADP_[cyt] + Orthophosphate_[cyt] + Co2+_[cyt]
TR0025	0.00021707	0.00021707	0.000195363	0.000195363	0.000173656	0.000173656	0.000151949	0.000151949	0.000130242	0.000130242	0.000108535	0.000108535	8.6828e-05	8.6828e-05	6.5121e-05	6.5121e-05	4.3414e-05	4.3414e-05	2.1707e-05	2.1707e-05	0	0	R605 REACTION: GTP_[cyt] + H2O_[cyt] + Fe2+_[ext] => GDP_[cyt] + Orthophosphate_[cyt] + Fe2+_[cyt]
TR0026	0.000801414	0.000801414	0	0.000721273	0	0.000641131	0	0.00056099	0	0.000480849	0	0.000400707	0	0.000320566	0	0.000240424	0	0.000160283	0	8.01414e-05	0	0	R606 REACTION: Magnesium_[ext] => Magnesium_[cyt]
TR0027	0	-9.87088e-12	0	0.000721273	0	0.000641131	0	0.00056099	0	0.000480849	0	0.000400707	0	0.000320566	0	0.000240424	0	0.000160283	0	8.01414e-05	0	0	R607 REACTION: ATP_[cyt] + H2O_[cyt] + Magnesium_[ext] => ADP_[cyt] + Orthophosphate_[cyt] + Magnesium_[cyt]
TR0028	0	0	0	0.0651365	0	0.188764	0	0.312392	0	0.43602	0	0.559648	0	0.683275	0	0.806903	0	0.930531	0	1.05416	0	1.17779	R608 REACTION: ATP_[cyt] + H2O_[cyt] + Ca2+_[ext] => ADP_[cyt] + Orthophosphate_[cyt] + Ca2+_[cyt]
TR0029	0.00013112	0.00013112	-0.0650185	0.000118008	-0.188659	0.000104896	-0.3123	9.17839e-05	-0.435941	7.8672e-05	-0.559582	6.556e-05	-0.683223	5.2448e-05	-0.806864	3.9336e-05	-0.930505	2.6224e-05	-1.05415	1.3112e-05	-1.17779	0	R609 REACTION: Ca2+_[ext] + H+_[cyt] <=> H+_[med] + Ca2+_[cyt]
TR0030	-1.40338	-1.36586	-1.51968	-1.38941	-1.68653	-1.309	-1.81803	-1.2286	-1.94902	-1.1482	-2.08001	-1.06779	-2.211	-0.987391	-2.34199	-0.906988	-2.47299	-0.826585	-2.60398	-0.746182	-2.73497	-0.665779	R610 REACTION: Na+_[ext] + H+_[cyt] <=> H+_[med] + Na+_[cyt]
TR0031	8.75095e-05	8.75095e-05	7.87586e-05	7.87586e-05	7.00076e-05	7.00076e-05	6.12567e-05	6.12567e-05	5.25057e-05	5.25057e-05	4.37548e-05	4.37548e-05	3.50038e-05	3.50038e-05	2.62529e-05	2.62529e-05	1.75019e-05	1.75019e-05	8.75095e-06	8.75095e-06	0	0	R611 REACTION: ATP_[cyt] + H2O_[cyt] + Cu2+_[ext] => ADP_[cyt] + Orthophosphate_[cyt] + Cu2+_[cyt]
TR0032	8.75095e-05	8.75095e-05	7.87586e-05	7.87586e-05	7.00076e-05	7.00076e-05	6.12567e-05	6.12567e-05	5.25057e-05	5.25057e-05	4.37548e-05	4.37548e-05	3.50038e-05	3.50038e-05	2.62529e-05	2.62529e-05	1.75019e-05	1.75019e-05	8.75095e-06	8.75095e-06	0	0	R612 REACTION: 1 Molybdate_[ext] + 1 ATP_[cyt] + H2O_[cyt] => 1 Molybdate_[cyt] + 1 ADP_[cyt] + Orthophosphate_[cyt]
TR0033	0.000196969	0.000196969	0.000177272	0.000177272	0.000157575	0.000157575	0.000137878	0.000137878	0.000118181	0.000118181	9.84843e-05	9.84843e-05	7.87875e-05	7.87875e-05	5.90906e-05	5.90906e-05	3.93937e-05	3.93937e-05	1.96969e-05	1.96969e-05	0	0	R613 REACTION: ATP_[cyt] + H2O_[cyt] + Fe3+_[ext] => ADP_[cyt] + Orthophosphate_[cyt] + Fe3+_[cyt]
TR0034	0	0	0	0	0	0	0	0	0	0	0	0	0	0	0	0	0	0	0	0	0	0	R614 REACTION: ATP_[cyt] + H2O_[cyt] + Putrescine_[ext] => ADP_[cyt] + Orthophosphate_[cyt] + Putrescine_[cyt]
TR0035	0	0	0	0	0	0	0	0	0	0	0	0	0	0	0	0	0	0	0	0	0	0	R615 REACTION: ATP_[cyt] + H2O_[cyt] + Spermidine_[ext] => ADP_[cyt] + Orthophosphate_[cyt] + Spermidine_[cyt]
TR0036	1.34008e-05	1.34008e-05	1.20607e-05	1.20607e-05	1.07206e-05	1.07206e-05	9.38056e-06	9.38062e-06	8.04048e-06	8.04053e-06	6.7004e-06	6.70045e-06	5.36032e-06	5.36036e-06	4.02024e-06	4.02027e-06	2.68016e-06	2.68019e-06	1.34008e-06	1.3401e-06	0	0	R616 REACTION: 5-Deoxy-D-ribose_[cyt] => 5-Deoxy-D-ribose_[ext]
TR0037	0.000195149	0.000195149	0.000175634	0.000175634	0.000156119	0.000156119	0.000136604	0.000136604	0.00011709	0.00011709	9.75746e-05	9.75746e-05	7.80597e-05	7.80597e-05	5.85448e-05	5.85448e-05	3.90298e-05	3.90298e-05	1.95149e-05	1.95149e-05	0	0	R617 REACTION: S-Methyl-5-thio-D-ribulose 1-phosphate_[cyt] => S-Methyl-5-thio-D-ribulose 1-phosphate_[ext]
TR0038	6.7004e-06	6.7004e-06	6.03036e-06	6.03036e-06	5.36032e-06	5.36032e-06	4.69028e-06	4.69028e-06	4.02024e-06	4.02024e-06	3.3502e-06	3.3502e-06	2.68016e-06	2.68016e-06	2.01012e-06	2.01012e-06	1.34008e-06	1.34008e-06	6.7004e-07	6.7004e-07	0	0	R618 REACTION: 4-Methylphenol_[cyt] => 4-Methylphenol_[ext]
TR0039	6.7004e-06	6.7004e-06	6.03036e-06	6.03036e-06	5.36032e-06	5.36032e-06	4.69028e-06	4.69028e-06	4.02024e-06	4.02024e-06	3.3502e-06	3.3502e-06	2.68016e-06	2.68016e-06	2.01012e-06	2.01012e-06	1.34008e-06	1.34008e-06	6.7004e-07	6.7004e-07	0	0	R619 REACTION: Carbon monoxide_[cyt] => Carbon monoxide_[ext]
TR0040	1.23227	1.23227	1.30054	1.30054	1.36088	1.36088	1.42121	1.42121	1.48155	1.48155	1.54189	1.54189	1.60222	1.60222	1.66256	1.66256	1.72289	1.72289	1.78323	1.78323	1.84357	1.84357	R620 REACTION: H+_[cyt] <=> H+_[cax]
TR0041	0.0381113	0.0381113	0.040223	0.040223	0.042089	0.042089	0.0439551	0.0439551	0.0458211	0.0458211	0.0476872	0.0476872	0.0495533	0.0495533	0.0514193	0.0514193	0.0532854	0.0532854	0.0551514	0.0551514	0.0570175	0.0570175	R621 REACTION: Oxygen_[cyt] => Oxygen_[cax]
TR0042	1.23227	1.23227	1.30054	1.30054	1.36088	1.36088	1.42121	1.42121	1.48155	1.48155	1.54189	1.54189	1.60222	1.60222	1.66256	1.66256	1.72289	1.72289	1.78323	1.78323	1.84357	1.84357	R622 REACTION: HCO3-_[cyt] => HCO3-_[cax]
TR0043	1.27038	1.27038	1.34077	1.34077	1.40297	1.40297	1.46517	1.46517	1.52737	1.52737	1.58957	1.58957	1.65178	1.65178	1.71398	1.71398	1.77618	1.77618	1.83838	1.83838	1.90058	1.90058	R623 REACTION: D-Ribulose 1,5-bisphosphate_[cyt] => D-Ribulose 1,5-bisphosphate_[cax]
TR0044	2.50264	2.50264	2.64131	2.64131	2.76385	2.76385	2.88638	2.88638	3.00892	3.00892	3.13146	3.13146	3.254	3.254	3.37653	3.37653	3.49907	3.49907	3.62161	3.62161	3.74415	3.74415	R624 REACTION: 3-Phospho-D-glycerate_[cax] => 3-Phospho-D-glycerate_[cyt]
TR0045	0.0381113	0.0381113	0.040223	0.040223	0.042089	0.042089	0.0439551	0.0439551	0.0458211	0.0458211	0.0476872	0.0476872	0.0495533	0.0495533	0.0514193	0.0514193	0.0532854	0.0532854	0.0551514	0.0551514	0.0570175	0.0570175	R625 REACTION: 2-Phosphoglycolate_[cax] => 2-Phosphoglycolate_[cyt]
TR0046	4.71162	4.71162	4.7319	4.7319	4.73239	4.73239	4.73288	4.73288	4.73336	4.73336	4.73385	4.73385	4.73433	4.73433	4.73482	4.73482	4.73531	4.73531	4.73579	4.73579	4.73628	4.73628	R626 REACTION: 1 H2O_[cyt] <=> 1 H2O_[tll]
TR0047	2.35581	2.35581	2.36595	2.36595	2.36619	2.36619	2.36644	2.36644	2.36668	2.36668	2.36692	2.36692	2.36717	2.36717	2.36741	2.36741	2.36765	2.36765	2.3679	2.3679	2.36814	2.36814	R627 REACTION: 1 Oxygen_[tll] <=> Oxygen_[cyt]
TR0048	0	0	0	0	0	0	0	0	0	0	0	0	0	0	0	0	0	0	0	0	0	1.14888e-12	R628 REACTION: 1 Plastoquinone-9_[cyt] => Plastoquinone-9_[tlm]
TR0049	0	0	0	0	0	0	0	0	0	0	0	0	0	0	0	0	0	0	0	0	0	0	R629 REACTION: 1 H2O_[pps] <=> 1 H2O_[cyt]
TR0050	0	0	0	0	0	0	0	0	0	0	0	0	0	0	0	0	0	0	0	0	0	0	R630 REACTION: 1 Oxygen_[pps] <=> 1 Oxygen_[cyt]
TR0051	0	0	0	0	0	0	0	0	0	0	0	0	0	0	0	0	0	0	0	0	0	1.14164e-12	R631 REACTION: 1 Plastoquinone-9_[cyt] => Plastoquinone-9_[cym]
TR0052	0.258134	0.258134	0.232845	0.232845	0.206973	0.206973	0.181101	0.181101	0.15523	0.15523	0.129358	0.129358	0.103487	0.103487	0.0776149	0.0776149	0.0517433	0.0517433	0.0258716	0.0258716	-3.08546e-10	4.22915e-11	R632 REACTION: 1 H+_[ext] <=> 1 H+_[med]
TR0053	1.19753	1.19753	1.20347	1.20347	1.2042	1.2042	1.20493	1.20493	1.20566	1.20566	1.20639	1.20639	1.20712	1.20712	1.20785	1.20785	1.20858	1.20858	1.20931	1.20931	1.21004	1.21004	R633 REACTION: 1 CO2_[ext] <=> 1 CO2_[med]
TR0054	-0.780135	-0.780135	-0.890402	-0.890402	-0.993141	-0.993141	-1.09588	-1.09588	-1.19862	-1.19862	-1.30136	-1.30136	-1.4041	-1.4041	-1.50684	-1.50684	-1.60958	-1.60958	-1.71232	-1.71232	-1.81506	-1.81506	R634 REACTION: 1 H2O_[med] <=> 1 H2O_[ext]
TR0055	0	-4.17197e-12	0	1.00548e-10	0	4.14501e-11	0	5.89783e-10	0	5.32827e-10	0	4.78252e-10	0	4.18253e-10	0	3.59167e-10	0	2.86119e-10	0	2.27946e-10	0	1.68598e-10	R635 REACTION: H2_[cyt] => H2_[ext]
VS0001	6.7004e-06	6.7004e-06	6.03036e-06	6.03036e-06	5.36032e-06	5.36032e-06	4.69028e-06	4.69028e-06	4.02024e-06	4.02024e-06	3.3502e-06	3.3502e-06	2.68016e-06	2.68016e-06	2.01012e-06	2.01012e-06	1.34008e-06	1.34008e-06	6.7004e-07	6.7004e-07	0	0	R636 REACTION: D-Erythrose 4-phosphate_[cyt] + NAD+_[cyt] + H2O_[cyt] => 4-Phospho-D-erythronate_[cyt] + NADH_[cyt] + H+_[cyt]
VS0002	6.7004e-06	6.7004e-06	6.03036e-06	6.03036e-06	5.36032e-06	5.36032e-06	4.69028e-06	4.69028e-06	4.02024e-06	4.02024e-06	3.3502e-06	3.3502e-06	2.68016e-06	2.68016e-06	2.01012e-06	2.01012e-06	1.34008e-06	1.34008e-06	6.7004e-07	6.7004e-07	0	0	R637 REACTION: 4-Phospho-D-erythronate_[cyt] + NAD+_[cyt] => 2-Oxo-3-hydroxy-4-phosphobutanoate_[cyt] + NADH_[cyt] + H+_[cyt]
VS0003	-6.7004e-06	-6.7004e-06	-6.03036e-06	-6.03036e-06	-5.36032e-06	-5.36032e-06	-4.69028e-06	-4.69028e-06	-4.02024e-06	-4.02024e-06	-3.3502e-06	-3.3502e-06	-2.68016e-06	-2.68016e-06	-2.01012e-06	-2.01012e-06	-1.34008e-06	-1.34008e-06	-6.7004e-07	-6.7004e-07	0	0	R638 REACTION: O-Phospho-4-hydroxy-L-threonine_[cyt] + 2-Oxoglutarate_[cyt] <=> 2-Oxo-3-hydroxy-4-phosphobutanoate_[cyt] + L-Glutamate_[cyt]
VS0004	6.7004e-06	6.7004e-06	6.03036e-06	6.03036e-06	5.36032e-06	5.36032e-06	4.69028e-06	4.69028e-06	4.02024e-06	4.02024e-06	3.3502e-06	3.3502e-06	2.68016e-06	2.68016e-06	2.01012e-06	2.01012e-06	1.34008e-06	1.34008e-06	6.7004e-07	6.7004e-07	0	0	R639 REACTION: O-Phospho-4-hydroxy-L-threonine_[cyt] + NAD+_[cyt] => 2-Amino-3-oxo-4-phosphonooxybutyrate_[cyt] + NADH_[cyt] + H+_[cyt]
VS0005	6.7004e-06	6.7004e-06	6.03036e-06	6.03036e-06	5.36032e-06	5.36032e-06	4.69028e-06	4.69028e-06	4.02024e-06	4.02024e-06	3.3502e-06	3.3502e-06	2.68016e-06	2.68016e-06	2.01012e-06	2.01012e-06	1.34008e-06	1.34008e-06	6.7004e-07	6.7004e-07	0	0	R640 REACTION: 2-Amino-3-oxo-4-phosphonooxybutyrate_[cyt] => 3-Amino-2-oxopropyl phosphate_[cyt] + CO2_[cyt]
VS0006	6.7004e-06	6.7004e-06	6.03036e-06	6.03036e-06	5.36032e-06	5.36032e-06	4.69028e-06	4.69028e-06	4.02024e-06	4.02024e-06	3.3502e-06	3.3502e-06	2.68016e-06	2.68016e-06	2.01012e-06	2.01012e-06	1.34008e-06	1.34008e-06	6.7004e-07	6.7004e-07	0	0	R641 REACTION: 3-Amino-2-oxopropyl phosphate_[cyt] + 1-Deoxy-D-xylulose 5-phosphate_[cyt] => Pyridoxine phosphate_[cyt] + Orthophosphate_[cyt] + 2 H2O_[cyt]
VS0007	6.7004e-06	6.7004e-06	6.03036e-06	6.03036e-06	5.36032e-06	5.36032e-06	4.69028e-06	4.69028e-06	4.02024e-06	4.02024e-06	3.3502e-06	3.3502e-06	2.68016e-06	2.68016e-06	2.01012e-06	2.01012e-06	1.34008e-06	1.34008e-06	6.7004e-07	6.7004e-07	0	0	R642 REACTION: Pyridoxine phosphate_[cyt] + Oxygen_[cyt] => H2O2_[cyt] + Pyridoxal phosphate_[cyt]
VT0001	6.7004e-06	6.7004e-06	6.03036e-06	6.03036e-06	5.36032e-06	5.36032e-06	4.69028e-06	4.69028e-06	4.02024e-06	4.02024e-06	3.3502e-06	3.3502e-06	2.68016e-06	2.68016e-06	2.01012e-06	2.01012e-06	1.34008e-06	1.34008e-06	6.7004e-07	6.7004e-07	0	0	R643 REACTION: 2 S-Adenosyl-L-methionine_[cyt] + Uroporphyrinogen III_[cyt] => 2 S-Adenosyl-L-homocysteine_[cyt] + Precorrin 2_[cyt]
VT0002	6.7004e-06	6.7004e-06	6.03036e-06	6.03036e-06	5.36032e-06	5.36032e-06	4.69028e-06	4.69028e-06	4.02024e-06	4.02024e-06	3.3502e-06	3.3502e-06	2.68016e-06	2.68016e-06	2.01012e-06	2.01012e-06	1.34008e-06	1.34008e-06	6.7004e-07	6.7004e-07	0	0	R644 REACTION: S-Adenosyl-L-methionine_[cyt] + Precorrin 2_[cyt] => S-Adenosyl-L-homocysteine_[cyt] + Precorrin 3A_[cyt]
VT0003	6.7004e-06	6.7004e-06	6.03036e-06	6.03036e-06	5.36032e-06	5.36032e-06	4.69028e-06	4.69028e-06	4.02024e-06	4.02024e-06	3.3502e-06	3.3502e-06	2.68016e-06	2.68016e-06	2.01012e-06	2.01012e-06	1.34008e-06	1.34008e-06	6.7004e-07	6.7004e-07	0	0	R645 REACTION: Precorrin 3A_[cyt] + Oxygen_[cyt] + NADH_[cyt] + H+_[cyt] => Precorrin 3B_[cyt] + NAD+_[cyt] + H2O_[cyt]
VT0004	6.7004e-06	6.7004e-06	6.03036e-06	6.03036e-06	5.36032e-06	5.36032e-06	4.69028e-06	4.69028e-06	4.02024e-06	4.02024e-06	3.3502e-06	3.3502e-06	2.68016e-06	2.68016e-06	2.01012e-06	2.01012e-06	1.34008e-06	1.34008e-06	6.7004e-07	6.7004e-07	0	0	R646 REACTION: S-Adenosyl-L-methionine_[cyt] + Precorrin 3B_[cyt] => S-Adenosyl-L-homocysteine_[cyt] + Precorrin 4_[cyt]
VT0005	6.7004e-06	6.7004e-06	6.03036e-06	6.03036e-06	5.36032e-06	5.36032e-06	4.69028e-06	4.69028e-06	4.02024e-06	4.02024e-06	3.3502e-06	3.3502e-06	2.68016e-06	2.68016e-06	2.01012e-06	2.01012e-06	1.34008e-06	1.34008e-06	6.7004e-07	6.7004e-07	0	0	R647 REACTION: S-Adenosyl-L-methionine_[cyt] + Precorrin 4_[cyt] => S-Adenosyl-L-homocysteine_[cyt] + Precorrin 5_[cyt]
VT0006	6.7004e-06	6.7004e-06	6.03036e-06	6.03036e-06	5.36032e-06	5.36032e-06	4.69028e-06	4.69028e-06	4.02024e-06	4.02024e-06	3.3502e-06	3.3502e-06	2.68016e-06	2.68016e-06	2.01012e-06	2.01012e-06	1.34008e-06	1.34008e-06	6.7004e-07	6.7004e-07	0	0	R648 REACTION: Precorrin 6X_[cyt] + Acetate_[cyt] + S-Adenosyl-L-homocysteine_[cyt] <= Precorrin 5_[cyt] + S-Adenosyl-L-methionine_[cyt] + H2O_[cyt]
VT0007	-6.7004e-06	-6.7004e-06	-6.03036e-06	-6.03036e-06	-5.36032e-06	-5.36032e-06	-4.69028e-06	-4.69028e-06	-4.02024e-06	-4.02024e-06	-3.3502e-06	-3.3502e-06	-2.68016e-06	-2.68016e-06	-2.01012e-06	-2.01012e-06	-1.34008e-06	-1.34008e-06	-6.7004e-07	-6.7004e-07	0	0	R649 REACTION: Precorrin 6Y_[cyt] + NADP+_[cyt] <=> Precorrin 6X_[cyt] + NADPH_[cyt] + H+_[cyt]
VT0008	6.7004e-06	6.7004e-06	6.03036e-06	6.03036e-06	5.36032e-06	5.36032e-06	4.69028e-06	4.69028e-06	4.02024e-06	4.02024e-06	3.3502e-06	3.3502e-06	2.68016e-06	2.68016e-06	2.01012e-06	2.01012e-06	1.34008e-06	1.34008e-06	6.7004e-07	6.7004e-07	0	0	R650 REACTION: 2 S-Adenosyl-L-methionine_[cyt] + Precorrin 6Y_[cyt] => 2 S-Adenosyl-L-homocysteine_[cyt] + Precorrin 8X_[cyt] + CO2_[cyt]
VT0009	6.7004e-06	6.7004e-06	6.03036e-06	6.03036e-06	5.36032e-06	5.36032e-06	4.69028e-06	4.69028e-06	4.02024e-06	4.02024e-06	3.3502e-06	3.3502e-06	2.68016e-06	2.68016e-06	2.01012e-06	2.01012e-06	1.34008e-06	1.34008e-06	6.7004e-07	6.7004e-07	0	0	R651 REACTION: Precorrin 8X_[cyt] <=> Hydrogenobyrinate_[cyt]
VT0010	6.7004e-06	6.7004e-06	6.03036e-06	6.03036e-06	5.36032e-06	5.36032e-06	4.69028e-06	4.69028e-06	4.02024e-06	4.02024e-06	3.3502e-06	3.3502e-06	2.68016e-06	2.68016e-06	2.01012e-06	2.01012e-06	1.34008e-06	1.34008e-06	6.7004e-07	6.7004e-07	0	0	R652 REACTION: Hydrogenobyrinate_[cyt] + 2 L-Glutamine_[cyt] + 2 ATP_[cyt] + 2 H2O_[cyt] => Hydrogenobyrinate a,c diamide_[cyt] + 2 Orthophosphate_[cyt] + 2 L-Glutamate_[cyt] + 2 ADP_[cyt]
VT0011	6.7004e-06	6.7004e-06	6.03036e-06	6.03036e-06	5.36032e-06	5.36032e-06	4.69028e-06	4.69028e-06	4.02024e-06	4.02024e-06	3.3502e-06	3.3502e-06	2.68016e-06	2.68016e-06	2.01012e-06	2.01012e-06	1.34008e-06	1.34008e-06	6.7004e-07	6.7004e-07	0	0	R653 REACTION: Hydrogenobyrinate a,c diamide_[cyt] + Cobalt ion_[cyt] + ATP_[cyt] + H2O_[cyt] => Cob(II)yrinate a,c diamide_[cyt] + Orthophosphate_[cyt] + ADP_[cyt] + H+_[cyt]
VT0012	3.3502e-06	3.3502e-06	3.01518e-06	3.01518e-06	2.68016e-06	2.68016e-06	2.34514e-06	2.34514e-06	2.01012e-06	2.01012e-06	1.6751e-06	1.6751e-06	1.34008e-06	1.34008e-06	1.00506e-06	1.00506e-06	6.7004e-07	6.7004e-07	3.3502e-07	3.3502e-07	0	0	R654 REACTION: 2 Cob(II)yrinate a,c diamide_[cyt] + Reduced FMN_[cyt] <=> 2 Cob(I)yrinate a,c diamide_[cyt] + FMN_[cyt] + 2 H+_[cyt]
VT0013	6.7004e-06	6.7004e-06	6.03036e-06	6.03036e-06	5.36032e-06	5.36032e-06	4.69028e-06	4.69028e-06	4.02024e-06	4.02024e-06	3.3502e-06	3.3502e-06	2.68016e-06	2.68016e-06	2.01012e-06	2.01012e-06	1.34008e-06	1.34008e-06	6.7004e-07	6.7004e-07	0	0	R655 REACTION: Cob(I)yrinate a,c diamide_[cyt] + ATP_[cyt] + H+_[cyt] => Adenosyl cobyrinate a,c diamide_[cyt] + Triphosphate_[cyt]
VT0014	6.7004e-06	6.7004e-06	6.03036e-06	6.03036e-06	5.36032e-06	5.36032e-06	4.69028e-06	4.69028e-06	4.02024e-06	4.02024e-06	3.3502e-06	3.3502e-06	2.68016e-06	2.68016e-06	2.01012e-06	2.01012e-06	1.34008e-06	1.34008e-06	6.7004e-07	6.7004e-07	0	0	R656 REACTION: Adenosyl cobyrinate a,c diamide_[cyt] + 4 L-Glutamine_[cyt] + 4 ATP_[cyt] + 4 H2O_[cyt] => Adenosyl cobyrinate hexaamide_[cyt] + 4 L-Glutamate_[cyt] + 4 Orthophosphate_[cyt] + 4 ADP_[cyt]
VT0015	6.7004e-06	6.7004e-06	6.03036e-06	6.03036e-06	5.36032e-06	5.36032e-06	4.69028e-06	4.69028e-06	4.02024e-06	4.02024e-06	3.3502e-06	3.3502e-06	2.68016e-06	2.68016e-06	2.01012e-06	2.01012e-06	1.34008e-06	1.34008e-06	6.7004e-07	6.7004e-07	0	0	R657 REACTION: Adenosyl cobyrinate hexaamide_[cyt] + D-1-Aminopropan-2-ol O-phosphate_[cyt] + ATP_[cyt] => Adenosyl cobinamide phosphate_[cyt] + ADP_[cyt] + Orthophosphate_[cyt]
VT0016	6.7004e-06	6.7004e-06	6.03036e-06	6.03036e-06	5.36032e-06	5.36032e-06	4.69028e-06	4.69028e-06	4.02024e-06	4.02024e-06	3.3502e-06	3.3502e-06	2.68016e-06	2.68016e-06	2.01012e-06	2.01012e-06	1.34008e-06	1.34008e-06	6.7004e-07	6.7004e-07	0	0	R658 REACTION: Adenosyl cobinamide phosphate_[cyt] + GTP_[cyt] => Adenosine-GDP-cobinamide_[cyt] + Diphosphate_[cyt]
VT0017	6.7004e-06	6.7004e-06	6.03036e-06	6.03036e-06	5.36032e-06	5.36032e-06	4.69028e-06	4.69028e-06	4.02024e-06	4.02024e-06	3.3502e-06	3.3502e-06	2.68016e-06	2.68016e-06	2.01012e-06	2.01012e-06	1.34008e-06	1.34008e-06	6.7004e-07	6.7004e-07	0	0	R659 REACTION: Nicotinate D-ribonucleotide_[cyt] + Dimethylbenzimidazole_[cyt] => Nicotinate_[cyt] + N1-(5-Phospho-alpha-D-ribosyl)-5,6-dimethylbenzimidazole_[cyt] + H+_[cyt]
VT0018	6.7004e-06	6.7004e-06	6.03036e-06	6.03036e-06	5.36032e-06	5.36032e-06	4.69028e-06	4.69028e-06	4.02024e-06	4.02024e-06	3.3502e-06	3.3502e-06	2.68016e-06	2.68016e-06	2.01012e-06	2.01012e-06	1.34008e-06	1.34008e-06	6.7004e-07	6.7004e-07	0	0	R660 REACTION: N1-(5-Phospho-alpha-D-ribosyl)-5,6-dimethylbenzimidazole_[cyt] + H2O_[cyt] => alpha-Ribazole_[cyt] + Orthophosphate_[cyt]
VT0019	6.7004e-06	6.7004e-06	6.03036e-06	6.03036e-06	5.36032e-06	5.36032e-06	4.69028e-06	4.69028e-06	4.02024e-06	4.02024e-06	3.3502e-06	3.3502e-06	2.68016e-06	2.68016e-06	2.01012e-06	2.01012e-06	1.34008e-06	1.34008e-06	6.7004e-07	6.7004e-07	0	0	R661 REACTION: Cobamide coenzyme_[cyt] + GMP_[cyt] + H+_[cyt] <= Adenosine-GDP-cobinamide_[cyt] + alpha-Ribazole_[cyt]

## Sheet: ethylene
biomass	1		0.9		0.8		0.7		0.6		0.5		0.4		0.3		0.2		0.1		0
product	0		0.1		0.2		0.3		0.4		0.5		0.6		0.7		0.8		0.9		1
reaction ID	min	max	min	max	min	max	min	max	min	max	min	max	min	max	min	max	min	max	min	max	min	max	reaction
AA0001	-0.00533202	-0.00533202	-0.00479882	-0.00479882	-0.00426561	-0.00426561	-0.00373241	-0.00373241	-0.00319921	-0.00319921	-0.00266601	-0.00266601	-0.00213281	-0.00213281	-0.00159961	-0.00159961	-0.0010664	-0.0010664	-0.000533202	-0.000533202	-2.50111e-12	0	R1 REACTION: L-Phenylalanine_[cyt] + 2-Oxoglutarate_[cyt] <=> Phenylpyruvate_[cyt] + L-Glutamate_[cyt]
AA0002	-0.00388051	-0.00388051	-0.00349246	-0.00349246	-0.00310441	-0.00310441	-0.00271636	-0.00271636	-0.00232831	-0.00232831	-0.00194026	-0.00194026	-0.00155221	-0.00155221	-0.00116415	-0.00116415	-0.000776103	-0.000776103	-0.000388051	-0.000388051	-2.27374e-12	0	R2 REACTION: L-Tyrosine_[cyt] + 2-Oxoglutarate_[cyt] <=> 3-(4-Hydroxyphenyl)pyruvate_[cyt] + L-Glutamate_[cyt]
AA0003	0.0113702	0.0113702	0.0102331	0.0102331	0.00909612	0.00909612	0.00795911	0.00795911	0.00682209	0.00682209	0.00568508	0.00568508	0.00454806	0.00454806	0.00341105	0.00341105	0.00227403	0.00227403	0.00113702	0.00113702	0	3.28669e-11	R3 REACTION: Phosphoenolpyruvate_[cyt] + D-Erythrose 4-phosphate_[cyt] + H2O_[cyt] => 2-Dehydro-3-deoxy-D-arabino-heptonate 7-phosphate_[cyt] + Orthophosphate_[cyt]
AA0004	0.0113702	0.0113702	0.0102331	0.0102331	0.00909612	0.00909612	0.00795911	0.00795911	0.00682209	0.00682209	0.00568508	0.00568508	0.00454806	0.00454806	0.00341105	0.00341105	0.00227403	0.00227403	0.00113702	0.00113702	0	3.28669e-11	R4 REACTION: 2-Dehydro-3-deoxy-D-arabino-heptonate 7-phosphate_[cyt] => 3-Dehydroquinate_[cyt] + Orthophosphate_[cyt]
AA0005	0.0113702	0.0113702	0.0102331	0.0102331	0.00909612	0.00909612	0.00795911	0.00795911	0.00682209	0.00682209	0.00568508	0.00568508	0.00454806	0.00454806	0.00341105	0.00341105	0.00227403	0.00227403	0.00113702	0.00113702	0	3.28555e-11	R5 REACTION: 3-Dehydroquinate_[cyt] <=> 3-Dehydroshikimate_[cyt] + H2O_[cyt]
AA0006	-0.0113702	-0.0113702	-0.0102331	-0.0102331	-0.00909612	-0.00909612	-0.00795911	-0.00795911	-0.00682209	-0.00682209	-0.00568508	-0.00568508	-0.00454806	-0.00454806	-0.00341105	-0.00341105	-0.00227403	-0.00227403	-0.00113702	-0.00113702	-3.28555e-11	0	R6 REACTION: Shikimate_[cyt] + NADP+_[cyt] <=> 3-Dehydroshikimate_[cyt] + NADPH_[cyt] + H+_[cyt]
AA0007	0.0113702	0.0113702	0.0102331	0.0102331	0.00909612	0.00909612	0.00795911	0.00795911	0.00682209	0.00682209	0.00568508	0.00568508	0.00454806	0.00454806	0.00341105	0.00341105	0.00227403	0.00227403	0.00113702	0.00113702	0	3.28669e-11	R7 REACTION: ATP_[cyt] + Shikimate_[cyt] => ADP_[cyt] + Shikimate 3-phosphate_[cyt]
AA0008	0.0113702	0.0113702	0.0102331	0.0102331	0.00909612	0.00909612	0.00795911	0.00795911	0.00682209	0.00682209	0.00568508	0.00568508	0.00454806	0.00454806	0.00341105	0.00341105	0.00227403	0.00227403	0.00113702	0.00113702	0	3.28555e-11	R8 REACTION: Phosphoenolpyruvate_[cyt] + Shikimate 3-phosphate_[cyt] <=> Orthophosphate_[cyt] + 5-O-(1-Carboxyvinyl)-3-phosphoshikimate_[cyt]
AA0009	0.0113702	0.0113702	0.0102331	0.0102331	0.00909612	0.00909612	0.00795911	0.00795911	0.00682209	0.00682209	0.00568508	0.00568508	0.00454806	0.00454806	0.00341105	0.00341105	0.00227403	0.00227403	0.00113702	0.00113702	0	3.28669e-11	R9 REACTION: 5-O-(1-Carboxyvinyl)-3-phosphoshikimate_[cyt] => Chorismate_[cyt] + Orthophosphate_[cyt]
AA0010	0	1.52779e-11	0	0.0018559	0	0.00164968	0	0.00144347	0	0.00123726	0	0.00103105	0	0.000824842	0	0.000618632	0	0.000412421	0	0.000206211	0	9.46537e-13	R10 REACTION: Chorismate_[cyt] + L-Glutamine_[cyt] => Anthranilate_[cyt] + Pyruvate_[cyt] + L-Glutamate_[cyt]
AA0011	0.00206211	0.00206211	0	0.0018559	0	0.00164968	0	0.00144347	0	0.00123726	0	0.00103105	0	0.000824842	0	0.000618632	0	0.000412421	0	0.000206211	0	1.0778e-12	R11 REACTION: Chorismate_[cyt] + NH3_[cyt] => Anthranilate_[cyt] + Pyruvate_[cyt] + H2O_[cyt]
AA0012	0.00206211	0.00206211	0.0018559	0.0018559	0.00164968	0.00164968	0.00144347	0.00144347	0.00123726	0.00123726	0.00103105	0.00103105	0.000824842	0.000824842	0.000618632	0.000618632	0.000412421	0.000412421	0.000206211	0.000206211	0	9.71524e-13	R12 REACTION: N-(5-Phospho-D-ribosyl)anthranilate_[cyt] + Diphosphate_[cyt] <= Anthranilate_[cyt] + 5-Phospho-alpha-D-ribose 1-diphosphate_[cyt]
AA0013	0.00206211	0.00206211	0.0018559	0.0018559	0.00164968	0.00164968	0.00144347	0.00144347	0.00123726	0.00123726	0.00103105	0.00103105	0.000824842	0.000824842	0.000618632	0.000618632	0.000412421	0.000412421	0.000206211	0.000206211	0	9.71524e-13	R13 REACTION: N-(5-Phospho-D-ribosyl)anthranilate_[cyt] => 1-(2-Carboxyphenylamino)-1'-deoxy-D-ribulose 5'-phosphate_[cyt]
AA0014	0.00206211	0.00206211	0.0018559	0.0018559	0.00164968	0.00164968	0.00144347	0.00144347	0.00123726	0.00123726	0.00103105	0.00103105	0.000824842	0.000824842	0.000618632	0.000618632	0.000412421	0.000412421	0.000206211	0.000206211	0	9.71524e-13	R14 REACTION: 1-(2-Carboxyphenylamino)-1'-deoxy-D-ribulose 5'-phosphate_[cyt] => Indoleglycerol phosphate_[cyt] + CO2_[cyt] + H2O_[cyt]
AA0015	0	0.00206211	0	0.0018559	0	0.00164968	0	0.00144347	0	0.00123726	0	0.00103105	0	0.000824842	0	0.000618632	0	0.000412421	0	0.000206211	0	9.71524e-13	R15 REACTION: Indoleglycerol phosphate_[cyt] => Indole_[cyt] + D-Glyceraldehyde 3-phosphate_[cyt]
AA0016	0	0.00206211	0	0.0018559	0	0.00164968	0	0.00144347	0	0.00123726	0	0.00103105	0	0.000824842	0	0.000618632	0	0.000412421	0	0.000206211	0	9.71524e-13	R16 REACTION: L-Serine_[cyt] + Indoleglycerol phosphate_[cyt] => L-Tryptophan_[cyt] + D-Glyceraldehyde 3-phosphate_[cyt] + H2O_[cyt]
AA0017	0	0.00206211	0	0.0018559	0	0.00164968	0	0.00144347	0	0.00123726	0	0.00103105	0	0.000824842	0	0.000618632	0	0.000412421	0	0.000206211	0	1.02318e-12	R17 REACTION: L-Serine_[cyt] + Indole_[cyt] <=> L-Tryptophan_[cyt] + H2O_[cyt]
AA0018	0.00922733	0.00922733	0.0083046	0.0083046	0.00738186	0.00738186	0.00645913	0.00645913	0.0055364	0.0055364	0.00461367	0.00461367	0.00369093	0.00369093	0.0027682	0.0027682	0.00184547	0.00184547	0.000922733	0.000922733	0	5.22959e-12	R18 REACTION: Chorismate_[cyt] <=> Prephenate_[cyt]
AA0019	0.00533202	0.00533202	0.00479882	0.00479882	0.00426561	0.00426561	0.00373241	0.00373241	0.00319921	0.00319921	0.00266601	0.00266601	0.00213281	0.00213281	0.00159961	0.00159961	0.0010664	0.0010664	0.000533202	0.000533202	0	2.5293e-12	R19 REACTION: Prephenate_[cyt] => Phenylpyruvate_[cyt] + H2O_[cyt] + CO2_[cyt]
AA0020	0.00389531	0.00389531	0.00350578	0.00350578	0.00311625	0.00311625	0.00272672	0.00272672	0.00233719	0.00233719	0.00194766	0.00194766	0.00155813	0.00155813	0.00116859	0.00116859	0.000779063	0.000779063	0.000389531	0.000389531	0	2.12102e-12	R20 REACTION: Prephenate_[cyt] + NAD+_[cyt] => 3-(4-Hydroxyphenyl)pyruvate_[cyt] + CO2_[cyt] + NADH_[cyt] + H+_[cyt]
AG0001	-0.0146773	0	-0.0385976	0	-0.122658	0	-0.206718	0	-0.290778	0	-0.374838	0	-0.458898	0	-0.542958	0	-0.627018	0	-0.711078	0	-0.795138	0	R21 REACTION: N-Acetylornithine_[cyt] + 2-Oxoglutarate_[cyt] <=> N-Acetyl-L-glutamate 5-semialdehyde_[cyt] + L-Glutamate_[cyt]
AG0002	0	-9.93977e-12	0	0.025388	0	0.110916	0	0.196444	0	0.281971	0	0.367499	0	0.453027	0	0.538555	0	0.624083	0	0.70961	0	0.795138	R22 REACTION: 2 L-Glutamate_[cyt] + NAD+_[cyt] <= L-Glutamine_[cyt] + 2-Oxoglutarate_[cyt] + NADH_[cyt] + H+_[cyt]
AG0003	0.0413467	0.0413467	0.037212	0.0626	0.0330774	0.143993	0.0289427	0.225386	0.024808	0.306779	0.0206733	0.388173	0.0165387	0.469566	0.012404	0.550959	0.00826934	0.632352	0.00413467	0.713745	0	0.795138	R23 REACTION: ATP_[cyt] + L-Glutamate_[cyt] + NH3_[cyt] => ADP_[cyt] + Orthophosphate_[cyt] + L-Glutamine_[cyt]
AG0004	0	-2.69438e-11	0	0.025388	0	0.110916	0	0.196444	0	0.281971	0	0.367499	0	0.453027	0	0.538555	0	0.624083	0	0.70961	0	0.795138	R24 REACTION: L-Glutamine_[cyt] + H2O_[cyt] => L-Glutamate_[cyt] + NH3_[cyt]
AG0005	-1000	999.806	-1000	999.826	-1000	999.907	-1000	999.988	-1000	1000	-1000	1000	-1000	1000	-1000	1000	-1000	1000	-1000	1000	-1000	1000	R25 REACTION: L-Glutamate_[cyt] + NADP+_[cyt] + H2O_[cyt] <=> 2-Oxoglutarate_[cyt] + NH3_[cyt] + NADPH_[cyt] + H+_[cyt]
AG0006	0	0.0146773	0	0.0385976	0	0.122658	0	0.206718	0	0.290778	0	0.374838	0	0.458898	0	0.542958	0	0.627018	0	0.711078	0	0.795138	R26 REACTION: ATP_[cyt] + L-Glutamate_[cyt] => ADP_[cyt] + L-Glutamyl 5-phosphate_[cyt]
AG0007	0	0.0146773	0	0.0385976	0	0.122658	0	0.206718	0	0.290778	0	0.374838	0	0.458898	0	0.542958	0	0.627018	0	0.711078	0	0.795138	R27 REACTION: L-Glutamate 5-semialdehyde_[cyt] + Orthophosphate_[cyt] + NADP+_[cyt] <= L-Glutamyl 5-phosphate_[cyt] + NADPH_[cyt] + H+_[cyt]
AG0008	0	-8.18056e-12	0	0.025388	0	0.110916	0	0.196444	0	0.281971	0	0.367499	0	0.453027	0	0.538555	0	0.624083	0	0.70961	0	0.795138	R28 REACTION: L-Glutamate 5-semialdehyde_[cyt] + NAD+_[cyt] + H2O_[cyt] => L-Glutamate_[cyt] + NADH_[cyt] + H+_[cyt]
AG0009	0	-1.18789e-11	0	0.025388	0	0.110916	0	0.196444	0	0.281971	0	0.367499	0	0.453027	0	0.538555	0	0.624083	0	0.70961	0	0.795138	R29 REACTION: (S)-1-Pyrroline-5-carboxylate_[cyt] + NAD+_[cyt] + 2 H2O_[cyt] => L-Glutamate_[cyt] + NADH_[cyt] + H+_[cyt]
AG0010	0	-1.33433e-11	0	9.02391e-10	0	1.09658e-09	0	1.2422e-09	0	1.43483e-09	0	1.62457e-09	0	1.81913e-09	0	1.98266e-09	0	2.14267e-09	0	2.30932e-09	0	2.5062e-09	R30 REACTION: L-Proline_[cyt] + PQ_[tlm] => (S)-1-Pyrroline-5-carboxylate_[cyt] + PQH2_[tlm]
AG0011	0	0	0	3.88639e-10	0	4.63158e-10	0	5.36331e-10	0	6.12332e-10	0	6.85048e-10	0	7.66396e-10	0	8.38611e-10	0	9.04009e-10	0	9.86224e-10	0	1.05865e-09	R31 REACTION: L-Proline_[cyt] + PQ_[cym] => (S)-1-Pyrroline-5-carboxylate_[cyt] + PQH2_[cym]
AG0012	0.00681968	0.00681968	0.00613771	0.00613771	0.00545574	0.00545574	0.00477378	0.00477378	0.00409181	0.00409181	0.00340984	0.00340984	0.00272787	0.00272787	0.0020459	0.00204591	0.00136394	0.00136394	0.000681968	0.00068197	0	2.50557e-09	R32 REACTION: L-Proline_[cyt] + NADP+_[cyt] <= (S)-1-Pyrroline-5-carboxylate_[cyt] + NADPH_[cyt] + H+_[cyt]
AG0013	0	-1.30887e-11	0	0.0192988	0	0.0613288	0	0.103359	0	0.145389	0	0.187419	0	0.229449	0	0.271479	0	0.313509	0	0.355539	0	0.397569	R33 REACTION: Acetyl-CoA_[cyt] + L-Glutamate_[cyt] => CoA_[cyt] + N-Acetyl-L-glutamate_[cyt]
AG0014	0	0.0146773	0	0.0385976	0	0.122658	0	0.206718	0	0.290778	0	0.374838	0	0.458898	0	0.542958	0	0.627018	0	0.711078	0	0.795138	R34 REACTION: N-Acetylornithine_[cyt] + L-Glutamate_[cyt] => L-Ornithine_[cyt] + N-Acetyl-L-glutamate_[cyt]
AG0015	0	-1.31877e-11	0	0.0192988	0	0.0613288	0	0.103359	0	0.145389	0	0.187419	0	0.229449	0	0.271479	0	0.313509	0	0.355539	0	0.397569	R35 REACTION: N-Acetylornithine_[cyt] + H2O_[cyt] <=> Acetate_[cyt] + L-Ornithine_[cyt]
AG0016	-0.00681968	-0.00681968	-0.0190504	0.00633761	-0.0919383	0.0189775	-0.164826	0.0316174	-0.237714	0.0442573	-0.310602	0.0568972	-0.38349	0.0695371	-0.456378	0.082177	-0.529266	0.094817	-0.602154	0.107457	-0.675041	0.120097	R36 REACTION: (S)-1-Pyrroline-5-carboxylate_[cyt] + H2O_[cyt] <=> L-Glutamate 5-semialdehyde_[cyt]
AG0017	0	0.0146773	0	0.0385976	0	0.122658	0	0.206718	0	0.290778	0	0.374838	0	0.458898	0	0.542958	0	0.627018	0	0.711078	0	0.795138	R37 REACTION: ATP_[cyt] + N-Acetyl-L-glutamate_[cyt] => ADP_[cyt] + N-Acetyl-L-glutamate 5-phosphate_[cyt]
AG0018	-0.0146773	0	-0.0385976	0	-0.122658	0	-0.206718	0	-0.290778	0	-0.374838	0	-0.458898	0	-0.542958	0	-0.627018	0	-0.711078	0	-0.795138	0	R38 REACTION: N-Acetyl-L-glutamate 5-semialdehyde_[cyt] + Orthophosphate_[cyt] + NADP+_[cyt] <=> N-Acetyl-L-glutamate 5-phosphate_[cyt] + NADPH_[cyt] + H+_[cyt]
AG0019	0.00785766	0.00785766	0.0195472	0.0195472	0.0307194	0.0307194	0.0418916	0.0418916	0.0530637	0.0530637	0.0642359	0.0642359	0.0754081	0.0754081	0.0865802	0.0865802	0.0977524	0.0977524	0.108925	0.108925	0.120097	0.120097	R39 REACTION: Carbamoyl phosphate_[cyt] + L-Ornithine_[cyt] <=> Orthophosphate_[cyt] + L-Citrulline_[cyt]
AG0020	0.00785766	0.00785766	0.0195472	0.0449352	0.0307194	0.141635	0.0418916	0.238335	0.0530637	0.335035	0.0642359	0.431735	0.0754081	0.528435	0.0865802	0.625135	0.0977524	0.721835	0.108925	0.818535	0.120097	0.915235	R40 REACTION: N-(L-Arginino)succinate_[cyt] => Fumarate_[cyt] + L-Arginine_[cyt]
AG0021	0.00785766	0.00785766	0.0195472	0.0449352	0.0307194	0.141635	0.0418916	0.238335	0.0530637	0.335035	0.0642359	0.431735	0.0754081	0.528435	0.0865802	0.625135	0.0977524	0.721835	0.108925	0.818535	0.120097	0.915235	R41 REACTION: ATP_[cyt] + L-Citrulline_[cyt] + L-Aspartate_[cyt] => AMP_[cyt] + Diphosphate_[cyt] + N-(L-Arginino)succinate_[cyt]
AG0022	0	0	0	0.012694	0	0.0554579	0	0.0982218	0	0.140986	0	0.18375	0	0.226513	0	0.269277	0	0.312041	0	0.354805	0	0.397569	R42 REACTION: 2 ATP_[cyt] + L-Glutamine_[cyt] + HCO3-_[cyt] + H2O_[cyt] + H+_[cyt] => 2 ADP_[cyt] + Orthophosphate_[cyt] + L-Glutamate_[cyt] + Carbamoyl phosphate_[cyt]
AG0023	0.0170768	0.0170768	0.0151505	0.0278445	-0.0173632	0.0380947	-0.0498768	0.048345	-0.0823905	0.0585952	-0.114904	0.0688455	-0.147418	0.0790957	-0.179931	0.089346	-0.212445	0.0995963	-0.244959	0.109847	-0.277472	0.120097	R43 REACTION: ATP_[cyt] + NH3_[cyt] + CO2_[cyt] <=> ADP_[cyt] + Carbamoyl phosphate_[cyt]
AG0024	0.259202	0.259202	0.270708	0.270708	0.280661	0.280661	0.290615	0.290615	0.300569	0.300569	0.310522	0.310522	0.320476	0.320476	0.330429	0.330429	0.340383	0.340383	0.350337	0.350337	0.36029	0.36029	R44 REACTION: Nitrite_[cyt] + H2O_[cyt] + 2 Oxidized ferredoxin_[cyt] <= Nitrate_[cyt] + 2 Reduced ferredoxin_[cyt] + 2 H+_[cyt]
AG0025	0.259202	0.259202	0.270708	0.270708	0.280661	0.280661	0.290615	0.290615	0.300569	0.300569	0.310522	0.310522	0.320476	0.320476	0.330429	0.330429	0.340383	0.340383	0.350337	0.350337	0.36029	0.36029	R45 REACTION: NH3_[cyt] + 2 H2O_[cyt] + 6 Oxidized ferredoxin_[cyt] <= Nitrite_[cyt] + 6 Reduced ferredoxin_[cyt] + 7 H+_[cyt]
AG0026	0	-9.93977e-12	0	0.025388	0	0.110916	0	0.196444	0	0.281971	0	0.367499	0	0.453027	0	0.538555	0	0.624083	0	0.70961	0	0.795138	R46 REACTION: 2 L-Glutamate_[cyt] + 2 Oxidized ferredoxin_[cyt] <= L-Glutamine_[cyt] + 2-Oxoglutarate_[cyt] + 2 Reduced ferredoxin_[cyt] + 2 H+_[cyt]
AG0027	0	-1.09157e-11	0	0.025388	0	0.110916	0	0.196444	0	0.281971	0	0.367499	0	0.453027	0	0.538555	0	0.624083	0	0.70961	0	0.795138	R47 REACTION: L-Arginine_[cyt] + H2O_[cyt] => L-Citrulline_[cyt] + NH3_[cyt]
AG0028	-0.00785766	0.00681968	-0.0195472	0.0190504	-0.0307194	0.0919383	-0.0418916	0.164826	-0.0530637	0.237714	-0.0642359	0.310602	-0.0754081	0.38349	-0.0865802	0.456378	-0.0977524	0.529266	-0.108925	0.602154	-0.120097	0.675041	R48 REACTION: L-Ornithine_[cyt] + 2-Oxoglutarate_[cyt] <=> L-Glutamate 5-semialdehyde_[cyt] + L-Glutamate_[cyt]
AG0029	0	-4.61759e-13	0	1.93379e-10	0	2.30953e-10	0	2.69545e-10	0	3.06615e-10	0	3.49072e-10	0	3.88882e-10	0	4.26889e-10	0	4.5738e-10	0	4.95783e-10	0	5.36902e-10	R49 REACTION: L-Arginine_[cyt] + PQ_[tlm] + H2O_[cyt] => 5-Guanidino-2-oxopentanoate_[cyt] + NH3_[cyt] + PQH2_[tlm]
AG0030	0	-7.86978e-13	0	1.51169e-10	0	1.68322e-10	0	2.19409e-10	0	2.34134e-10	0	2.63584e-10	0	2.93379e-10	0	3.22813e-10	0	3.54459e-10	0	3.84971e-10	0	4.15123e-10	R50 REACTION: L-Arginine_[cyt] + PQ_[cym] + H2O_[cyt] => 5-Guanidino-2-oxopentanoate_[cyt] + NH3_[cyt] + PQH2_[cym]
AG0031	0	8.9127e-13	0	1.97396e-10	0	2.30921e-10	0	2.69311e-10	0	3.05846e-10	0	3.48074e-10	0	3.85391e-10	0	4.23245e-10	0	4.60774e-10	0	4.99114e-10	-5.6235e-13	5.36487e-10	R51 REACTION: 5-Guanidino-2-oxopentanoate_[cyt] + H2O2_[cyt] => 4-Guanidinobutanoate_[cyt] + CO2_[cyt] + H2O_[cyt]
AG0032	0	8.9127e-13	0	1.97396e-10	0	2.30921e-10	0	2.69311e-10	0	3.05846e-10	0	3.48074e-10	0	3.85391e-10	0	4.23245e-10	0	4.60774e-10	0	4.99114e-10	-5.6235e-13	5.36487e-10	R52 REACTION: 4-Guanidinobutanoate_[cyt] + H2O_[cyt] => 4-Aminobutanoate_[cyt] + Urea_[cyt]
AG0033	0.00115582	0.00115582	0.00104024	0.00104024	0.000924655	0.000924656	0.000809073	0.000809074	0.000693492	0.000693492	0.00057791	0.00057791	0.000462328	0.000462328	0.000346746	0.000346746	0.000231164	0.000231164	0.000115582	0.000115582	0	5.36936e-10	R53 REACTION: Urea_[cyt] + H2O_[cyt] => CO2_[cyt] + 2 NH3_[cyt]
AG0034	0	0	0	1.52024e-10	0	1.83355e-10	0	2.05608e-10	0	2.32735e-10	0	2.65896e-10	0	2.99387e-10	0	3.20083e-10	0	3.48847e-10	0	3.81542e-10	0	4.1016e-10	R54 REACTION: L-Proline_[cyt] + 2-Oxoglutarate_[cyt] + Oxygen_[cyt] => trans-4-Hydroxy-L-proline_[cyt] + Succinate_[cyt] + CO2_[cyt]
AG0035	0	0	0	1.52024e-10	0	1.83355e-10	0	2.05608e-10	0	2.32735e-10	0	2.65896e-10	0	2.99387e-10	0	3.20083e-10	0	3.48847e-10	0	3.81542e-10	0	4.1016e-10	R55 REACTION: trans-4-Hydroxy-L-proline_[cyt] + NADP+_[cyt] => L-1-Pyrroline-3-hydroxy-5-carboxylate_[cyt] + NADPH_[cyt] + H+_[cyt]
AG0036	0	0	0	1.52024e-10	0	1.83355e-10	0	2.05608e-10	0	2.32735e-10	0	2.65896e-10	0	2.99387e-10	0	3.20083e-10	0	3.48847e-10	0	3.81542e-10	0	4.1016e-10	R56 REACTION: L-1-Pyrroline-3-hydroxy-5-carboxylate_[cyt] + NAD+_[cyt] + 2 H2O_[cyt] => L-erythro-4-Hydroxyglutamate_[cyt] + NADH_[cyt] + H+_[cyt]
AG0037	0	0	0	1.51999e-10	0	1.83377e-10	0	2.05659e-10	0	2.32717e-10	0	2.65914e-10	0	2.99337e-10	0	3.20028e-10	0	3.48791e-10	0	3.81533e-10	0	4.10182e-10	R57 REACTION: L-erythro-4-Hydroxyglutamate_[cyt] + 2-Oxoglutarate_[cyt] <=> D-4-Hydroxy-2-oxoglutarate_[cyt] + L-Glutamate_[cyt]
AG0038	0	0	0	1.52024e-10	0	1.83355e-10	0	2.05608e-10	0	2.32735e-10	0	2.65896e-10	0	2.99387e-10	0	3.20083e-10	0	3.48847e-10	0	3.81542e-10	0	4.1016e-10	R58 REACTION: D-4-Hydroxy-2-oxoglutarate_[cyt] => Pyruvate_[cyt] + Glyoxylate_[cyt]
AG0039	0.00115582	0.00115582	0.00104024	0.00104024	0.000924655	0.000924655	0.000809073	0.000809073	0.000693492	0.000693492	0.00057791	0.00057791	0.000462328	0.000462328	0.000346746	0.000346746	0.000231164	0.000231164	0.000115582	0.000115582	0	5.09076e-13	R59 REACTION: L-Arginine_[cyt] => Agmatine_[cyt] + CO2_[cyt]
AL0001	0.0083368	0.0083368	0.00750312	0.00750312	0.00666944	0.00666944	0.00583576	0.00583576	0.00500208	0.00500208	0.00416839	0.0041684	0.00333471	0.00333472	0.00250103	0.00250104	0.00166735	0.00166736	0.000833672	0.00083368	0	3.6965e-12	R60 REACTION: L-Threonine_[cyt] => 2-Oxobutanoate_[cyt] + NH3_[cyt]
AL0002	0.0156492	0.0156492	0.0140843	0.0140843	0.0125194	0.0125194	0.0109545	0.0109545	0.00938954	0.00938955	0.00782462	0.00782462	0.00625969	0.0062597	0.00469477	0.00469477	0.00312984	0.00312985	0.00156492	0.00156492	0	6.91758e-12	R61 REACTION: O-Phospho-L-homoserine_[cyt] + H2O_[cyt] => L-Threonine_[cyt] + Orthophosphate_[cyt]
AL0003	0.0156492	0.0156492	0.0140843	0.0140843	0.0125194	0.0125194	0.0109545	0.0109545	0.00938954	0.00938955	0.00782462	0.00782462	0.00625969	0.0062597	0.00469477	0.00469477	0.00312984	0.00312985	0.00156492	0.00156492	0	6.91758e-12	R62 REACTION: ATP_[cyt] + L-Homoserine_[cyt] => ADP_[cyt] + O-Phospho-L-homoserine_[cyt]
AL0004	0.0184582	0.0184582	0.0166124	0.0166124	0.0147665	0.0147666	0.0129207	0.0129207	0.0110749	0.0110749	0.00922909	0.0092291	0.00738327	0.00738328	0.00553745	0.00553746	0.00369163	0.00369164	0.00184581	0.00184582	0	8.04625e-12	R63 REACTION: L-Homoserine_[cyt] + NADP+_[cyt] <= L-Aspartate 4-semialdehyde_[cyt] + NADPH_[cyt] + H+_[cyt]
AL0005	0.0247545	0.0247545	0.022279	0.022279	0.0198036	0.0198036	0.0173281	0.0173281	0.0148527	0.0148527	0.0123772	0.0123772	0.00990179	0.0099018	0.00742634	0.00742635	0.00495089	0.0049509	0.00247544	0.00247545	0	1.07909e-11	R64 REACTION: L-Aspartate 4-semialdehyde_[cyt] + Orthophosphate_[cyt] + NADP+_[cyt] <= 4-Phospho-L-aspartate_[cyt] + NADPH_[cyt] + H+_[cyt]
AL0006	0.0247545	0.0247545	0.022279	0.022279	0.0198036	0.0198036	0.0173281	0.0173281	0.0148527	0.0148527	0.0123772	0.0123772	0.00990179	0.0099018	0.00742634	0.00742635	0.00495089	0.0049509	0.00247544	0.00247545	0	1.07909e-11	R65 REACTION: ATP_[cyt] + L-Aspartate_[cyt] => ADP_[cyt] + 4-Phospho-L-aspartate_[cyt]
AL0007	0.00629631	0.00629631	0.00566668	0.00566668	0.00503705	0.00503705	0.00440742	0.00440742	0.00377779	0.00377779	0.00314815	0.00314815	0.00251852	0.00251852	0.00188889	0.00188889	0.00125926	0.00125926	0.000629631	0.000629631	0	3.42837e-12	R66 REACTION: L-Aspartate 4-semialdehyde_[cyt] + Pyruvate_[cyt] => L-2,3-Dihydrodipicolinate_[cyt] + 2 H2O_[cyt]
AL0008	0.00629631	0.00629631	0.00566668	0.00566668	0.00503705	0.00503705	0.00440742	0.00440742	0.00377779	0.00377779	0.00314815	0.00314815	0.00251852	0.00251852	0.00188889	0.00188889	0.00125926	0.00125926	0.000629631	0.000629631	0	3.42837e-12	R67 REACTION: 2,3,4,5-Tetrahydrodipicolinate_[cyt] + NADP+_[cyt] <= L-2,3-Dihydrodipicolinate_[cyt] + NADPH_[cyt] + H+_[cyt]
AL0009	0.00629631	0.00629631	0.00566668	0.00566668	0.00503705	0.00503705	0.00440742	0.00440742	0.00377779	0.00377779	0.00314815	0.00314815	0.00251852	0.00251852	0.00188889	0.00188889	0.00125926	0.00125926	0.000629631	0.000629631	0	3.42837e-12	R68 REACTION: LL-2,6-Diaminoheptanedioate_[cyt] + 2-Oxoglutarate_[cyt] <= 2,3,4,5-Tetrahydrodipicolinate_[cyt] + L-Glutamate_[cyt] + H2O_[cyt]
AL0010	0.00629631	0.00629631	0.00566668	0.00566668	0.00503705	0.00503705	0.00440742	0.00440742	0.00377779	0.00377779	0.00314815	0.00314815	0.00251852	0.00251852	0.00188889	0.00188889	0.00125926	0.00125926	0.000629631	0.000629631	0	3.41061e-12	R69 REACTION: LL-2,6-Diaminoheptanedioate_[cyt] <=> meso-2,6-Diaminoheptanedioate_[cyt]
AL0011	0.00556769	0.00556769	0.00501092	0.00501092	0.00445415	0.00445415	0.00389738	0.00389738	0.00334061	0.00334061	0.00278384	0.00278384	0.00222707	0.00222707	0.00167031	0.00167031	0.00111354	0.00111354	0.000556769	0.000556769	0	3.03163e-12	R70 REACTION: meso-2,6-Diaminoheptanedioate_[cyt] => L-Lysine_[cyt] + CO2_[cyt]
AL0012	0.00539093	0.00539093	0.00485184	0.0175459	0.00431275	0.0597707	0.00377365	0.101995	0.00323456	0.14422	0.00269547	0.186445	0.00215637	0.22867	0.00161728	0.270895	0.00107819	0.313119	0.000539093	0.355344	0	0.397569	R71 REACTION: ATP_[cyt] + L-Aspartate_[cyt] + L-Glutamine_[cyt] + H2O_[cyt] => AMP_[cyt] + Diphosphate_[cyt] + L-Asparagine_[cyt] + L-Glutamate_[cyt]
AL0013	0	-2.08526e-12	0	0.012694	0	0.0554579	0	0.0982218	0	0.140986	0	0.18375	0	0.226513	0	0.269277	0	0.312041	0	0.354805	0	0.397569	R72 REACTION: L-Asparagine_[cyt] + H2O_[cyt] => L-Aspartate_[cyt] + NH3_[cyt]
AL0014	6.7004e-06	6.7004e-06	6.03036e-06	6.03036e-06	5.36032e-06	5.36032e-06	4.69028e-06	4.69028e-06	4.02024e-06	4.02024e-06	3.3502e-06	3.3502e-06	2.68016e-06	2.68016e-06	2.01012e-06	2.01012e-06	1.34008e-06	1.34008e-06	6.7004e-07	6.7004e-07	0	0	R73 REACTION: L-Threonine_[cyt] + ATP_[cyt] => L-Threonine O-3-phosphate_[cyt] + ADP_[cyt]
AL0015	6.7004e-06	6.7004e-06	6.03036e-06	6.03036e-06	5.36032e-06	5.36032e-06	4.69028e-06	4.69028e-06	4.02024e-06	4.02024e-06	3.3502e-06	3.3502e-06	2.68016e-06	2.68016e-06	2.01012e-06	2.01012e-06	1.34008e-06	1.34008e-06	6.7004e-07	6.7004e-07	0	0	R74 REACTION: L-Threonine O-3-phosphate_[cyt] => D-1-Aminopropan-2-ol O-phosphate_[cyt] + CO2_[cyt]
Bi0001	0	-5.35014e-13	0	6.15812e-11	0	7.48512e-11	0	8.56805e-11	0	9.76807e-11	0	1.10795e-10	0	1.22522e-10	0	1.35431e-10	0	1.46105e-10	0	1.58031e-10	0	1.70924e-10	R662 REACTION: Pyruvate_[cyt] => Acetaldehyde_[cyt] + CO2_[cyt]
Bi0002	0	-3.10522e-13	0	3.34921e-11	0	4.07165e-11	0	4.66159e-11	0	5.3234e-11	0	6.02963e-11	0	6.7356e-11	0	7.37828e-11	0	7.94688e-11	0	8.65627e-11	0	9.30624e-11	R663 REACTION: 3-Methyl-2-oxobutanoic acid_[cyt] => Isobutyraldehyde_[cyt] + CO2_[cyt]
Bi0003	0	-2.27374e-13	0	3.11502e-11	0	3.72893e-11	0	4.22915e-11	0	4.95675e-11	0	5.53655e-11	0	6.12772e-11	0	6.7871e-11	0	7.35554e-11	0	7.8785e-11	0	8.54925e-11	R664 REACTION: Isobutyraldehyde_[cyt] + NADH_[cyt] + H+_[cyt] <=> Isobutanol_[cyt] + NAD+_[cyt]
Bi0004	0	-2.9127e-13	0	4.15536e-11	0	5.03011e-11	0	5.75138e-11	0	6.50234e-11	0	7.32503e-11	0	8.14351e-11	0	8.95554e-11	0	9.83604e-11	0	1.05802e-10	0	1.14258e-10	R665 REACTION: (R)-3-Hydroxybutanoyl-CoA_[cyt] + H2O_[cyt] => (R)-3-Hydroxybutanoate_[cyt] + CoA_[cyt]
Bi0005	0	0	0.0124753	0.0124753	0.0244333	0.0244333	0.0363912	0.0363912	0.0483491	0.0483491	0.0603071	0.0603071	0.072265	0.072265	0.0842229	0.0842229	0.0961809	0.0961809	0.108139	0.108139	0.120097	0.120097	R666 REACTION: 3 2-Oxoglutarate_[cyt] + 3 Oxygen_[cyt] + L-Arginine_[cyt] => 2 Ethylene_[cyt] + 7 CO2_[cyt] + Succinate_[cyt] + Guanidine_[cyt] + (S)-1-Pyrroline-5-carboxylate_[cyt] + 3 H2O_[cyt]
Bi0006	0	-3.41061e-13	0	3.13776e-11	0	3.80851e-11	0	4.34284e-11	0	4.97948e-11	0	5.63887e-11	0	6.29825e-11	0	6.90079e-11	0	7.43512e-11	0	8.03766e-11	0	8.6402e-11	R667 REACTION: (R)-3-Hydroxybutanoyl-CoA_[cyt] <=> Crotonoyl-CoA + H2O_[cyt]
Bi0007	3.41061e-13	0	-3.13776e-11	0	-3.80851e-11	0	-4.34284e-11	0	-4.97948e-11	0	-5.63887e-11	0	-6.29825e-11	0	-6.90079e-11	0	-7.43512e-11	0	-8.03766e-11	0	-8.6402e-11	0	R668 REACTION: Butanoyl-CoA_[cyt] + NAD+_[cyt] <=> Crotonoyl-CoA_[cyt] + NADH_[cyt] + H+_[cyt]
Bi0008	0	-2.9361e-13	0	3.14148e-11	0	3.81087e-11	0	4.34716e-11	0	4.97895e-11	0	5.64025e-11	0	6.30071e-11	0	6.89666e-11	0	7.43256e-11	0	8.0424e-11	0	8.63716e-11	R669 REACTION: Butanoyl-CoA_[cyt] + NADH_[cyt] + H+_[cyt] => Butyraldehyde_[cyt] + CoA_[cyt] + NAD+_[cyt]
Bi0009	0	-2.04109e-13	0	3.14173e-11	0	3.81113e-11	0	4.34716e-11	0	4.98164e-11	0	5.64266e-11	0	6.24429e-11	0	6.90187e-11	0	7.42589e-11	0	8.01711e-11	0	8.34982e-11	R670 REACTION: Butyraldehyde_[cyt] + 4 H+_[cyt] + Oxygen_[cyt] + 4 Reduced ferredoxin_[cyt] => Propane_[cyt] + Formate_[cyt] + H2O_[cyt] + 4 Oxidized ferredoxin_[cyt]
Bi0010	0	2.71883e-13	0	3.17232e-11	0	3.77139e-11	0	4.37772e-11	0	4.94207e-11	0	5.59137e-11	0	6.19334e-11	0	6.84509e-11	0	7.43799e-11	0	7.9774e-11	0	8.63342e-11	R671 REACTION: Butyraldehyde_[cyt] + NADPH_[cyt] + H+_[cyt] => 1-Butanol_[cyt] + NADP+_[cyt]
Bi0011	0	-1.13687e-13	0	2.68301e-11	0	3.16049e-11	0	3.66072e-11	0	4.3201e-11	0	4.77485e-11	0	5.27507e-11	0	5.77529e-11	0	6.34373e-11	0	6.83258e-11	0	7.35554e-11	R672 REACTION: Dimethylallyl diphosphate_[cyt] <=> Isoprene_[cyt] + Diphosphate_[cyt]
Bi0012	0	0	0	6.98194e-12	0	8.28938e-12	0	9.56035e-12	0	1.09826e-11	0	1.24613e-11	0	1.38107e-11	0	1.52461e-11	0	1.64035e-11	0	1.7827e-11	0	1.91937e-11	R673 REACTION: Octadecanoyl-[acp]_[cyt] + NADPH_[cyt] + H+_[cyt] => Octadecanal_[cyt] + ACP_[cyt] + NADP+_[cyt]
Bi0013	0	0	0	8.04074e-12	0	9.12197e-12	0	1.07451e-11	0	1.2657e-11	0	1.40273e-11	0	1.57022e-11	0	1.68256e-11	0	1.84735e-11	0	2.0061e-11	0	2.13992e-11	R674 REACTION: Hexadecanoyl-[acp] + NADPH_[cyt] + H+_[cyt] => Hexadecanal_[cyt] + ACP_[cyt] + NADP+_[cyt]
Bi0014	0	0	0	6.99087e-12	0	8.37494e-12	0	9.69826e-12	0	1.09892e-11	0	1.24422e-11	0	1.37725e-11	0	1.5223e-11	0	1.63771e-11	0	1.78165e-11	0	1.91937e-11	R675 REACTION: Octadecanal_[cyt] + NADPH_[cyt] + H+_[cyt] => 1-Octadecanol_[cyt] + NADP+_[cyt]
Bi0015	0	0	0	6.98052e-12	0	8.28206e-12	0	9.54124e-12	0	1.09911e-11	0	1.24633e-11	0	1.38024e-11	0	1.52341e-11	0	1.64147e-11	0	1.76977e-11	0	1.90487e-11	R676 REACTION: Octadecanal_[cyt] + 4 H+_[cyt] + Oxygen_[cyt] + 4 Reduced ferredoxin_[cyt] => Heptadecane_[cyt] + Formate_[cyt] + H2O_[cyt] + 4 Oxidized ferredoxin_[cyt]
Bi0016	0	0	0	8.04074e-12	0	9.12197e-12	0	1.07451e-11	0	1.2657e-11	0	1.40273e-11	0	1.57022e-11	0	1.68256e-11	0	1.84735e-11	0	2.0061e-11	0	2.13992e-11	R677 REACTION: Hexadecanal_[cyt] + 4 H+_[cyt] + Oxygen_[cyt] + 4 Reduced ferredoxin_[cyt] => Pentadecane_[cyt] + Formate_[cyt] + H2O_[cyt] + 4 Oxidized ferredoxin_[cyt]
Bi0017	0	-1.50046e-13	0	3.35906e-11	0	4.06373e-11	0	4.65488e-11	0	5.38197e-11	0	6.02806e-11	0	6.66994e-11	0	7.37827e-11	0	8.00624e-11	0	8.59061e-11	0	9.29701e-11	R678 REACTION: 2-Acetolactate_[cyt] => (R)-Acetoin_[cyt] + CO2_[cyt]
Bi0018	1.13687e-13	0	-3.35376e-11	0	-4.05862e-11	0	-4.64979e-11	0	-5.37739e-11	0	-6.0254e-11	0	-6.67342e-11	0	-7.37828e-11	0	-8.00355e-11	0	-8.59472e-11	0	-9.29958e-11	0	R679 REACTION: (R,R)-Butane-2,3-diol_[cyt] + NAD+_[cyt] <=> (R)-Acetoin_[cyt] + NADH_[cyt] + H+_[cyt]
Bi0019	0	0	0.0124753	0.0124753	0.0244333	0.0244333	0.0363912	0.0363912	0.0483491	0.0483491	0.0603071	0.0603071	0.072265	0.072265	0.0842229	0.0842229	0.0961809	0.0961809	0.108139	0.108139	0.120097	0.120097	R680 REACTION: Guanidine_[cyt] => Guanidine_[ext]
BM0001	0.0147293	0.0147293	0.0132564	0.0132564	0.0117835	0.0117835	0.0103105	0.0103105	0.0088376	0.0088376	0.00736467	0.00736467	0.00589173	0.00589173	0.0044188	0.0044188	0.00294587	0.00294587	0.00147293	0.00147293	0	8.02019e-12	R75 REACTION: 0.766 L-Alanine_[cyt] + 0.455 L-Arginine_[cyt] + 0.366 L-Asparagine_[cyt] + 0.454 L-Aspartate_[cyt] + 0.090 L-Cysteine_[cyt] + 0.502 L-Glutamine_[cyt] + 0.546 L-Glutamate_[cyt] + 0.666 Glycine_[cyt] + 0.168 L-Histidine_[cyt] + 0.566 L-Isoleucine_[cyt] + 1.029 L-Leucine_[cyt] + 0.378 L-Lysine_[cyt] + 0.177 L-Methionine_[cyt] + 0.362 L-Phenylalanine_[cyt] + 0.463 L-Proline_[cyt] + 0.5…
BM0002	0.000895312	0.000895312	0.000805781	0.000805781	0.00071625	0.00071625	0.000626719	0.000626719	0.000537187	0.000537187	0.000447656	0.000447656	0.000358125	0.000358125	0.000268594	0.000268594	0.000179062	0.000179062	8.95312e-05	8.95312e-05	0	4.15971e-13	R76 REACTION: 0.7749 dCTP_[cyt] + 0.8517 dTTP_[cyt] + 0.7772 dGTP_[cyt] + 0.8487 dATP_[cyt] => 1 B2_[cyt] + 3.2525 Diphosphate_[cyt]
BM0003	0.00490978	0.00490978	0.0044188	0.0044188	0.00392782	0.00392782	0.00343684	0.00343684	0.00294587	0.00294587	0.00245489	0.00245489	0.00196391	0.00196391	0.00147293	0.00147293	0.000981955	0.000981955	0.000490978	0.000490978	0	2.66944e-12	R77 REACTION: 0.8080 GTP_[cyt] + 0.7300 ATP_[cyt] + 0.7799 CTP_[cyt] + 0.8012 UTP_[cyt] => 1 B3_[cyt] + 3.1191 Diphosphate_[cyt]
BM0004	0.00170398	0.00170398	0.00153358	0.00153358	0.00136319	0.00136319	0.00119279	0.00119279	0.00102239	0.00102239	0.000851991	0.000851991	0.000681593	0.000681593	0.000511194	0.000511194	0.000340796	0.000340796	0.000170398	0.000170398	0	7.68602e-13	R78 REACTION: 0.4276 LipidADS + 0.4276 Peptidoglycan_[cyt] => 1 B4_[cyt]
BM0005	0.00346572	0.00346572	0.00311915	0.00311915	0.00277258	0.00277258	0.00242601	0.00242601	0.00207943	0.00207943	0.00173286	0.00173286	0.00138629	0.00138629	0.00103972	0.00103972	0.000693145	0.000693145	0.000346572	0.000346572	0	2.0473e-12	R79 REACTION: 0.380 3-beta-D-Galactosyl-1,2-diacylglycerol_MDGD_[cyt] + 0.2650 Digalactosyl-diacylglycerol_DGDG_[cyt] + 0.2550 Sulfoquinovosyldiacylglycerol_SQDG_[cyt] + 0.100 Phosphatidylglycerol_PG_[cyt] => 1 B5_[cyt]
BM0006	0.00083755	0.00083755	0.000753795	0.000753795	0.00067004	0.00067004	0.000586285	0.000586285	0.00050253	0.00050253	0.000418775	0.000418775	0.00033502	0.00033502	0.000251265	0.000251265	0.00016751	0.00016751	8.3755e-05	8.3755e-05	0	4.5605e-13	R80 REACTION: 1.147 Putrescine_[cyt] + 0.233 Spermidine_[cyt] + 0.010 Acetyl-CoA_[cyt] + 0.006 CoA_[cyt] + 0.003 Succinyl-CoA_[cyt] + 0.001 Malonyl-CoA_[cyt] + 0.062 NAD+_[cyt] + 0.002 NADH_[cyt] + 0.004 NADPH_[cyt] + 0.012 NADP_[cyt] + 0.008 FAD_[cyt] + 0.008 Tetrahydrofolate_[cyt] + 0.008 5,10-Methenyltetrahydrofolate_[cyt] + 0.008 5-Methyltetrahydrofolate_[cyt] + 0.008 Thiamin diphosphate_[cyt…
BM0007	0.00028881	0.00028881	0.000259929	0.000259929	0.000231048	0.000231048	0.000202167	0.000202167	0.000173286	0.000173286	0.000144405	0.000144405	0.000115524	0.000115524	8.66431e-05	8.66431e-05	5.77621e-05	5.77621e-05	2.8881e-05	2.8881e-05	0	1.57278e-13	R81 REACTION: 17.040 Potassium_[cyt] + 1.136 NH4+_[cyt] + 0.757 Magnesium_[cyt] + 0.454 Calcium_[cyt] + 0.682 Fe2+_[cyt] + 0.682 Fe3+_[cyt] + 0.303 Copper_[cyt] + 0.303 Manganese_[cyt] + 0.303 Molybdate_[cyt] + 0.303 Cobalt ion_[cyt] + 0.303 Zinc_[cyt] + 0.379 Sulfate_[cyt] + 0.379 Orthophosphate_[cyt] + 0.379 Sodium_[cyt] => 1 B7_[cyt]
BM0008	0.000704697	0.000704697	0.000634228	0.000634228	0.000563758	0.000563758	0.000493288	0.000493288	0.000422818	0.000422818	0.000352349	0.000352349	0.000281879	0.000281879	0.000211409	0.000211409	0.000140939	0.000140939	7.04697e-05	7.04697e-05	0	3.83711e-13	R82 REACTION: 0.827 Chlorophyll a_[cyt] + 0.134 beta-Carotene_[cyt] + 0.113 Zeaxanthin_[cyt] + 0.098 Echinenone_[cyt] + 0.063 gamma-Carotene_[cyt] + 0.010 alpha-Tocopherol_[cyt] + 0.001 beta-Tocopherol_[cyt] + 0.001 gamma-Tocopherol_[cyt] + 0.009 delta-Tocopherol_[cyt] + 0.067 Phylloquinone_[cyt] => 1 B8_[cyt]
BM0009	0.028881	0.028881	0.0259929	0.0259929	0.0231048	0.0231048	0.0202167	0.0202167	0.0173286	0.0173286	0.0144405	0.0144405	0.0115524	0.0115524	0.00866431	0.00866431	0.00577621	0.00577621	0.0028881	0.0028881	0	1.57259e-11	R83 REACTION: 53.350 ATP_[cyt] + 53.350 H2O_[cyt] + 0.51 B1_[cyt] + 0.031 B2_[cyt] + 0.17 B3_[cyt] + 0.059 B4_[cyt] + 0.12 B5_[cyt] + 0.029 B6_[cyt] + 0.01 B7_[cyt] + 0.0244 B8_[cyt] + 0.21031 Glycogen => 1 Biomass_[ext] + 53.350 ADP_[cyt] + 53.350 Pi_[cyt]
CA0001	0.000287517	0.000287517	0.000258765	0.000258765	0.000230013	0.000230013	0.000201262	0.000201262	0.00017251	0.00017251	0.000143758	0.000143758	0.000115007	0.000115007	8.6255e-05	8.6255e-05	5.75033e-05	5.75033e-05	2.87517e-05	2.87517e-05	0	1.63861e-13	R84 REACTION: 2 Geranylgeranyl diphosphate_[cyt] => Diphosphate_[cyt] + Prephytoene diphosphate_[cyt]
CA0002	0.000287517	0.000287517	0.000258765	0.000258765	0.000230013	0.000230013	0.000201262	0.000201262	0.00017251	0.00017251	0.000143758	0.000143758	0.000115007	0.000115007	8.6255e-05	8.6255e-05	5.75033e-05	5.75033e-05	2.87517e-05	2.87517e-05	0	1.63861e-13	R85 REACTION: Prephytoene diphosphate_[cyt] => Phytoene_[cyt] + Diphosphate_[cyt]
CA0003	0.000287517	0.000287517	0.000258765	0.000258765	0.000230013	0.000230013	0.000201262	0.000201262	0.00017251	0.00017251	0.000143758	0.000143758	0.000115007	0.000115007	8.6255e-05	8.6255e-05	5.75033e-05	5.75033e-05	2.87517e-05	2.87517e-05	0	1.63861e-13	R86 REACTION: Phytoene_[cyt] + NADP+_[cyt] => all-trans-Phytofluene_[cyt] + NADPH_[cyt] + H+_[cyt]
CA0004	0.000287517	0.000287517	0.000258765	0.000258765	0.000230013	0.000230013	0.000201262	0.000201262	0.00017251	0.00017251	0.000143758	0.000143758	0.000115007	0.000115007	8.6255e-05	8.6255e-05	5.75033e-05	5.75033e-05	2.87517e-05	2.87517e-05	0	1.63861e-13	R87 REACTION: all-trans-Phytofluene_[cyt] + NADP+_[cyt] => all-trans-zeta-Carotene_[cyt] + NADPH_[cyt] + H+_[cyt]
CA0005	0.000287517	0.000287517	0.000258765	0.000258765	0.000230013	0.000230013	0.000201262	0.000201262	0.00017251	0.00017251	0.000143758	0.000143758	0.000115007	0.000115007	8.6255e-05	8.6255e-05	5.75033e-05	5.75033e-05	2.87517e-05	2.87517e-05	0	1.63861e-13	R88 REACTION: all-trans-zeta-Carotene_[cyt] + NADPH_[cyt] + H+_[cyt] + Oxygen_[cyt] => all-trans-Neurosporene_[cyt] + 2 H2O_[cyt] + NADP+_[cyt]
CA0006	0.000287517	0.000287517	0.000258765	0.000258765	0.000230013	0.000230013	0.000201262	0.000201262	0.00017251	0.00017251	0.000143758	0.000143758	0.000115007	0.000115007	8.6255e-05	8.6255e-05	5.75033e-05	5.75033e-05	2.87517e-05	2.87517e-05	0	1.63861e-13	R89 REACTION: all-trans-Neurosporene_[cyt] + NADPH_[cyt] + H+_[cyt] + Oxygen_[cyt] => Lycopene_[cyt] + 2 H2O_[cyt] + NADP+_[cyt]
CA0007	0.000287517	0.000287517	0.000258765	0.000258765	0.000230013	0.000230013	0.000201262	0.000201262	0.00017251	0.00017251	0.000143758	0.000143758	0.000115007	0.000115007	8.6255e-05	8.6255e-05	5.75033e-05	5.75033e-05	2.87517e-05	2.87517e-05	0	1.13687e-13	R90 REACTION: Lycopene_[cyt] <=> gamma-Carotene_[cyt]
CA0008	0.000243121	0.000243121	0.000218809	0.000218809	0.000194496	0.000194496	0.000170184	0.000170184	0.000145872	0.000145872	0.00012156	0.00012156	9.72482e-05	9.72482e-05	7.29362e-05	7.29362e-05	4.86241e-05	4.86241e-05	2.43121e-05	2.43121e-05	0	0	R91 REACTION: gamma-Carotene_[cyt] <=> beta-Carotene_[cyt]
CA0009	7.96308e-05	7.96308e-05	7.16677e-05	7.16677e-05	6.37046e-05	6.37046e-05	5.57416e-05	5.57416e-05	4.77785e-05	4.77785e-05	3.98154e-05	3.98154e-05	3.18523e-05	3.18523e-05	2.38892e-05	2.38892e-05	1.59262e-05	1.59262e-05	7.96308e-06	7.96308e-06	0	0	R92 REACTION: beta-Carotene_[cyt] + NADH_[cyt] + H+_[cyt] + Oxygen_[cyt] => beta-Cryptoxanthin_[cyt] + NAD+_[cyt] + H2O_[cyt]
CA0010	7.96308e-05	7.96308e-05	7.16677e-05	7.16677e-05	6.37046e-05	6.37046e-05	5.57416e-05	5.57416e-05	4.77785e-05	4.77785e-05	3.98154e-05	3.98154e-05	3.18523e-05	3.18523e-05	2.38892e-05	2.38892e-05	1.59262e-05	1.59262e-05	7.96308e-06	7.96308e-06	0	0	R93 REACTION: beta-Cryptoxanthin_[cyt] + NADH_[cyt] + H+_[cyt] + Oxygen_[cyt] => Zeaxanthin_[cyt] + NAD+_[cyt] + H2O_[cyt]
CA0011	0	0	0	0	0	0	0	0	0	0	0	0	0	0	0	0	0	0	0	0	0	0	R94 REACTION: Echinenone_[cyt] + NADH_[cyt] + H+_[cyt] + Oxygen_[cyt] => 3-Hydroxyechinenone_[cyt] + NAD+_[cyt] + H2O_[cyt]
CA0012	6.90603e-05	6.90603e-05	6.21543e-05	6.21543e-05	5.52483e-05	5.52483e-05	4.83422e-05	4.83422e-05	4.14362e-05	4.14362e-05	3.45302e-05	3.45302e-05	2.76241e-05	2.76241e-05	2.07181e-05	2.07181e-05	1.38121e-05	1.38121e-05	6.90603e-06	6.90603e-06	0	0	R95 REACTION: beta-Carotene_[cyt] + NADPH_[cyt] + H+_[cyt] + Oxygen_[cyt] => Echinenone_[cyt] + NADP+_[cyt] + H2O_[cyt] + H+_[cyt]
CP0001	0.00487669	0.00487669	0.00438902	0.00438902	0.00390135	0.00390135	0.00341368	0.00341368	0.00292601	0.00292601	0.00243835	0.00243835	0.00195068	0.00195068	0.00146301	0.00146301	0.000975338	0.000975338	0.000487669	0.000487669	0	2.16769e-12	R96 REACTION: tRNA(Glu)_[cyt] + L-Glutamate_[cyt] + ATP_[cyt] => L-Glutamyl-tRNA(Glu)_[cyt] + Diphosphate_[cyt] + AMP_[cyt]
CP0002	0.00487669	0.00487669	0.00438902	0.00438902	0.00390135	0.00390135	0.00341368	0.00341368	0.00292601	0.00292601	0.00243835	0.00243835	0.00195068	0.00195068	0.00146301	0.00146301	0.000975338	0.000975338	0.000487669	0.000487669	0	2.16769e-12	R97 REACTION: L-Glutamyl-tRNA(Glu)_[cyt] + NADPH_[cyt] + H+_[cyt] => (S)-4-Amino-5-oxopentanoate_[cyt] + tRNA(Glu)_[cyt] + NADP+_[cyt]
CP0003	-0.00487669	-0.00487669	-0.00438902	-0.00438902	-0.00390135	-0.00390135	-0.00341368	-0.00341368	-0.00292601	-0.00292601	-0.00243835	-0.00243835	-0.00195068	-0.00195068	-0.00146301	-0.00146301	-0.000975338	-0.000975338	-0.000487669	-0.000487669	-2.16005e-12	0	R98 REACTION: 5-Aminolevulinate_[cyt] <=> (S)-4-Amino-5-oxopentanoate_[cyt]
CP0004	0.00243835	0.00243835	0.00219451	0.00219451	0.00195068	0.00195068	0.00170684	0.00170684	0.00146301	0.00146301	0.00121917	0.00121917	0.000975338	0.000975338	0.000731504	0.000731504	0.000487669	0.000487669	0.000243835	0.000243835	0	1.08373e-12	R99 REACTION: 2 5-Aminolevulinate_[cyt] => Porphobilinogen_[cyt] + 2 H2O_[cyt]
CP0005	0.000609586	0.000609586	0.000548628	0.000548628	0.000487669	0.000487669	0.00042671	0.00042671	0.000365752	0.000365752	0.000304793	0.000304793	0.000243835	0.000243835	0.000182876	0.000182876	0.000121917	0.000121917	6.09586e-05	6.09586e-05	0	3.2338e-13	R100 REACTION: 4 Porphobilinogen_[cyt] + H2O_[cyt] <=> Hydroxymethylbilane_[cyt] + 4 NH3_[cyt]
CP0006	0.000609586	0.000609586	0.000548628	0.000548628	0.000487669	0.000487669	0.00042671	0.00042671	0.000365752	0.000365752	0.000304793	0.000304793	0.000243835	0.000243835	0.000182876	0.000182876	0.000121917	0.000121917	6.09586e-05	6.09586e-05	0	3.2338e-13	R101 REACTION: Hydroxymethylbilane_[cyt] => Uroporphyrinogen III_[cyt] + H2O_[cyt]
CP0007	0.000602886	0.000602886	0.000542597	0.000542597	0.000482309	0.000482309	0.00042202	0.00042202	0.000361732	0.000361732	0.000301443	0.000301443	0.000241154	0.000241154	0.000180866	0.000180866	0.000120577	0.000120577	6.02886e-05	6.02886e-05	0	2.54227e-13	R102 REACTION: Uroporphyrinogen III_[cyt] => Coproporphyrinogen III_[cyt] + 4 CO2_[cyt]
CP0008	0.000602886	0.000602886	0.000542597	0.000542597	0.000482309	0.000482309	0.00042202	0.00042202	0.000361732	0.000361732	0.000301443	0.000301443	0.000241154	0.000241154	0.000180866	0.000180866	0.000120577	0.000120577	6.02885e-05	6.02886e-05	0	2.69771e-13	R103 REACTION: Coproporphyrinogen III_[cyt] + Oxygen_[cyt] => Protoporphyrinogen IX_[cyt] + 2 CO2_[cyt] + 2 H2O_[cyt]
CP0009	0	0	0	1.88935e-11	0	2.24118e-11	0	2.56686e-11	0	2.93555e-11	0	3.325e-11	0	3.67994e-11	0	4.06913e-11	0	4.37662e-11	0	4.7618e-11	0	8.87627e-12	R104 REACTION: Coproporphyrinogen III_[cyt] + 2 S-Adenosyl-L-methionine_[cyt] => Protoporphyrinogen IX_[cyt] + 2 CO2_[cyt] + 2 L-Methionine_[cyt] + 2 5'-Deoxyadenosine_[cyt]
CP0010	0.000602886	0.000602886	0.000542597	0.000542597	0.000482309	0.000482309	0.00042202	0.00042202	0.000361732	0.000361732	0.000301443	0.000301443	0.000241154	0.000241154	0.000180866	0.000180866	0.000120577	0.000120577	6.02886e-05	6.02886e-05	0	2.70931e-13	R105 REACTION: Protoporphyrinogen IX_[cyt] + 3 Oxygen_[cyt] => Protoporphyrin_[cyt] + 3 H2O2_[cyt]
CP0011	0.000582785	0.000582785	0.000524506	0.000524506	0.000466228	0.000466228	0.000407949	0.000407949	0.000349671	0.000349671	0.000291392	0.000291392	0.000233114	0.000233114	0.000174835	0.000174835	0.000116557	0.000116557	5.82785e-05	5.82785e-05	0	2.66801e-13	R106 REACTION: ATP_[cyt] + Protoporphyrin_[cyt] + Magnesium_[cyt] + H2O_[cyt] => ADP_[cyt] + Orthophosphate_[cyt] + Magnesium protoporphyrin_[cyt] + 2 H+_[cyt]
CP0012	0.000582785	0.000582785	0.000524506	0.000524506	0.000466228	0.000466228	0.000407949	0.000407949	0.000349671	0.000349671	0.000291392	0.000291392	0.000233114	0.000233114	0.000174835	0.000174835	0.000116557	0.000116557	5.82785e-05	5.82785e-05	0	2.66801e-13	R107 REACTION: S-Adenosyl-L-methionine_[cyt] + Magnesium protoporphyrin_[cyt] => S-Adenosyl-L-homocysteine_[cyt] + Magnesium protoporphyrin monomethyl ester_[cyt]
CP0013	0.000582785	0.000582785	0.000524506	0.000524506	0.000466228	0.000466228	0.000407949	0.000407949	0.000349671	0.000349671	0.000291392	0.000291392	0.000233114	0.000233114	0.000174835	0.000174835	0.000116557	0.000116557	5.82785e-05	5.82785e-05	0	2.66801e-13	R108 REACTION: Magnesium protoporphyrin monomethyl ester_[cyt] + NADPH_[cyt] + H+_[cyt] + Oxygen_[cyt] => 13(1)-Hydroxy-magnesium-protoporphyrin IX 13-monomethyl ester_[cyt] + NADP+_[cyt] + H2O_[cyt]
CP0014	0.000582785	0.000582785	0.000524506	0.000524506	0.000466228	0.000466228	0.000407949	0.000407949	0.000349671	0.000349671	0.000291392	0.000291392	0.000233114	0.000233114	0.000174835	0.000174835	0.000116557	0.000116557	5.82785e-05	5.82785e-05	0	2.66801e-13	R109 REACTION: 13(1)-Hydroxy-magnesium-protoporphyrin IX 13-monomethyl ester_[cyt] + NADPH_[cyt] + H+_[cyt] + Oxygen_[cyt] => 13(1)-Oxo-magnesium-protoporphyrin IX 13-monomethyl ester_[cyt] + NADP+_[cyt] + 2 H2O_[cyt]
CP0015	0.000582785	0.000582785	0.000524506	0.000524506	0.000466228	0.000466228	0.000407949	0.000407949	0.000349671	0.000349671	0.000291392	0.000291392	0.000233114	0.000233114	0.000174835	0.000174835	0.000116557	0.000116557	5.82785e-05	5.82785e-05	0	2.66801e-13	R110 REACTION: 13(1)-Oxo-magnesium-protoporphyrin IX 13-monomethyl ester_[cyt] + NADPH_[cyt] + H+_[cyt] + Oxygen_[cyt] => Divinylprotochlorophyllide_[cyt] + NADP+_[cyt] + 2 H2O_[cyt]
CP0016	0.000582785	0.000582785	0.000524506	0.000524506	0.000466228	0.000466228	0.000407949	0.000407949	0.000349671	0.000349671	0.000291392	0.000291392	0.000233114	0.000233114	0.000174835	0.000174835	0.000116557	0.000116557	5.82785e-05	5.82785e-05	0	2.66801e-13	R111 REACTION: Divinylprotochlorophyllide_[cyt] + NADPH_[cyt] + H+_[cyt] => Protochlorophyllide_[cyt] + NADP+_[cyt]
CP0017	0.000582785	0.000582785	0	7.76012e-10	0	9.24125e-10	0	1.06471e-09	0	1.21137e-09	0	1.37822e-09	0	1.52334e-09	0	1.67223e-09	0	1.80224e-09	0	1.94278e-09	0	2.66979e-13	R112 REACTION: Chlorophyllide_[cyt] + NADP+_[cyt] <= Protochlorophyllide_[cyt] + NADPH_[cyt] + H+_[cyt]
CP0018	0	-1.85637e-11	0.000524505	0.000524506	0.000466227	0.000466228	0.000407948	0.000407949	0.00034967	0.000349671	0.000291391	0.000291392	0.000233112	0.000233114	0.000174834	0.000174835	0.000116555	0.000116557	5.82765e-05	5.82785e-05	0	2.67013e-13	R113 REACTION: Protochlorophyllide_[cyt] + Reduced ferredoxin_[cyt] + 2 ATP_[cyt] + 2 H2O_[cyt] + 2 H+_[cyt] => Chlorophyllide_[cyt] + Oxidized ferredoxin_[cyt] + 2 ADP_[cyt] + 2 Orthophosphate_[cyt]
CP0019	0.000582785	0.000582785	0.000524506	0.000524506	0.000466228	0.000466228	0.000407949	0.000407949	0.000349671	0.000349671	0.000291392	0.000291392	0.000233114	0.000233114	0.000174835	0.000174835	0.000116557	0.000116557	5.82785e-05	5.82785e-05	0	3.32139e-13	R114 REACTION: Chlorophyllide_[cyt] + Phytyl diphosphate_[cyt] => Chlorophyll a_[cyt] + Diphosphate_[cyt]
FO0001	0.00351475	0.00351475	0.00316327	0.00316327	0.0028118	0.0028118	0.00246032	0.00246032	0.00210885	0.00210885	0.00175737	0.00175737	0.0014059	0.0014059	0.00105442	0.00105442	0.000702949	0.00070295	0.000351475	0.000351475	0	3.41847e-10	R115 REACTION: 5-Methyltetrahydrofolate_[cyt] + NADP+_[cyt] <= 5,10-Methylenetetrahydrofolate_[cyt] + NADPH_[cyt] + H+_[cyt]
FO0002	2.68016e-05	2.68016e-05	2.41214e-05	2.41214e-05	2.14413e-05	2.14413e-05	1.87611e-05	1.87611e-05	1.6081e-05	1.6081e-05	1.34008e-05	1.34008e-05	1.07206e-05	1.07206e-05	8.04048e-06	8.04048e-06	5.36032e-06	5.36032e-06	2.68016e-06	2.68016e-06	0	1.70169e-11	R116 REACTION: GTP_[cyt] + H2O_[cyt] => 2-Amino-4-hydroxy-6-(erythro-1,2,3-trihydroxypropyl)dihydropteridine triphosphate_[cyt] + Formate_[cyt]
FO0003	2.68016e-05	2.68016e-05	2.41214e-05	2.41214e-05	2.14413e-05	2.14413e-05	1.87611e-05	1.87611e-05	1.6081e-05	1.6081e-05	1.34008e-05	1.34008e-05	1.07206e-05	1.07206e-05	8.04048e-06	8.04048e-06	5.36032e-06	5.36032e-06	2.68016e-06	2.68016e-06	0	1.70169e-11	R117 REACTION: 2-Amino-4-hydroxy-6-(erythro-1,2,3-trihydroxypropyl)dihydropteridine triphosphate_[cyt] + H2O_[cyt] => Dihydroneopterin phosphate_[cyt] + Diphosphate_[cyt]
FO0004	2.68016e-05	2.68016e-05	2.41214e-05	2.41214e-05	2.14413e-05	2.14413e-05	1.87611e-05	1.87611e-05	1.6081e-05	1.6081e-05	1.34008e-05	1.34008e-05	1.07206e-05	1.07206e-05	8.04048e-06	8.04048e-06	5.36032e-06	5.36032e-06	2.68016e-06	2.68016e-06	0	1.70169e-11	R118 REACTION: 2-Amino-4-hydroxy-6-(D-erythro-1,2,3-trihydroxypropyl)-7,8-dihydropteridine_[cyt] + Orthophosphate_[cyt] <= Dihydroneopterin phosphate_[cyt] + H2O_[cyt]
FO0005	2.68016e-05	2.68016e-05	2.41214e-05	2.41214e-05	2.14413e-05	2.14413e-05	1.87611e-05	1.87611e-05	1.6081e-05	1.6081e-05	1.34008e-05	1.34008e-05	1.07206e-05	1.07206e-05	8.04048e-06	8.04048e-06	5.36032e-06	5.36032e-06	2.68016e-06	2.68016e-06	0	1.70169e-11	R119 REACTION: 2-Amino-4-hydroxy-6-(D-erythro-1,2,3-trihydroxypropyl)-7,8-dihydropteridine_[cyt] => Glycolaldehyde_[cyt] + 2-Amino-4-hydroxy-6-hydroxymethyl-7,8-dihydropteridine_[cyt]
FO0006	2.68016e-05	2.68016e-05	2.41214e-05	2.41214e-05	2.14413e-05	2.14413e-05	1.87611e-05	1.87611e-05	1.6081e-05	1.6081e-05	1.34008e-05	1.34008e-05	1.07206e-05	1.07206e-05	8.04048e-06	8.04048e-06	5.36032e-06	5.36032e-06	2.68016e-06	2.68016e-06	0	1.70169e-11	R120 REACTION: Glycolaldehyde_[cyt] + NAD+_[cyt] + H2O_[cyt] => Glycolate_[cyt] + NADH_[cyt] + H+_[cyt]
FO0007	0	-6.13909e-12	0	2.41214e-05	0	2.14413e-05	0	1.87611e-05	0	1.6081e-05	0	1.34008e-05	0	1.07206e-05	0	8.04048e-06	0	5.36032e-06	0	2.68016e-06	0	0	R121 REACTION: ATP_[cyt] + 2-Amino-4-hydroxy-6-hydroxymethyl-7,8-dihydropteridine_[cyt] => AMP_[cyt] + 2-Amino-7,8-dihydro-4-hydroxy-6-(diphosphooxymethyl)pteridine_[cyt]
FO0008	0	-6.13207e-12	0	2.41214e-05	0	2.14413e-05	0	1.87611e-05	0	1.6081e-05	0	1.34008e-05	0	1.07206e-05	0	8.04048e-06	0	5.36032e-06	0	2.68016e-06	0	0	R122 REACTION: 2-Amino-7,8-dihydro-4-hydroxy-6-(diphosphooxymethyl)pteridine_[cyt] + 4-Aminobenzoate_[cyt] => Diphosphate_[cyt] + Dihydropteroate_[cyt]
FO0009	2.68016e-05	2.68016e-05	0	2.41214e-05	0	2.14413e-05	0	1.87611e-05	0	1.6081e-05	0	1.34008e-05	0	1.07206e-05	0	8.04048e-06	0	5.36032e-06	0	2.68016e-06	0	0	R123 REACTION: 2-Amino-4-hydroxy-6-hydroxymethyl-7,8-dihydropteridine_[cyt] + 4-Aminobenzoate_[cyt] => Dihydropteroate_[cyt] + H2O_[cyt]
FO0010	2.68016e-05	2.68016e-05	2.41214e-05	2.41214e-05	2.14413e-05	2.14413e-05	1.87611e-05	1.87611e-05	1.6081e-05	1.6081e-05	1.34008e-05	1.34008e-05	1.07206e-05	1.07206e-05	8.04048e-06	8.04048e-06	5.36032e-06	5.36032e-06	2.68016e-06	2.68016e-06	0	1.70234e-11	R124 REACTION: 4-Amino-4-deoxychorismate_[cyt] => 4-Aminobenzoate_[cyt] + Pyruvate_[cyt]
FO0011	2.68016e-05	2.68016e-05	2.41214e-05	2.41214e-05	2.14413e-05	2.14413e-05	1.87611e-05	1.87611e-05	1.6081e-05	1.6081e-05	1.34008e-05	1.34008e-05	1.07206e-05	1.07206e-05	8.04048e-06	8.04048e-06	5.36032e-06	5.36032e-06	2.68016e-06	2.68016e-06	0	1.70234e-11	R125 REACTION: Chorismate_[cyt] + L-Glutamine_[cyt] => 4-Amino-4-deoxychorismate_[cyt] + L-Glutamate_[cyt]
FO0012	2.68016e-05	2.68016e-05	2.41214e-05	2.41214e-05	2.14413e-05	2.14413e-05	1.87611e-05	1.87611e-05	1.6081e-05	1.6081e-05	1.34008e-05	1.34008e-05	1.07206e-05	1.07206e-05	8.04048e-06	8.04048e-06	5.36032e-06	5.36032e-06	2.68016e-06	2.68016e-06	0	0	R126 REACTION: ATP_[cyt] + Dihydropteroate_[cyt] + L-Glutamate_[cyt] => ADP_[cyt] + Orthophosphate_[cyt] + Dihydrofolate_[cyt]
FO0013	2.68016e-05	2.68016e-05	2.41214e-05	2.41214e-05	2.14413e-05	2.14413e-05	1.87611e-05	1.87611e-05	1.6081e-05	1.6081e-05	1.34008e-05	1.34008e-05	1.07206e-05	1.07206e-05	8.04048e-06	8.04048e-06	5.36032e-06	5.36032e-06	2.68016e-06	2.68016e-06	0	0	R127 REACTION: Tetrahydrofolate_[cyt] + NADP+_[cyt] <= Dihydrofolate_[cyt] + NADPH_[cyt] + H+_[cyt]
FO0014	0	-8.25828e-12	0	0.00816352	0	0.00725646	0	0.00634941	0	0.00544235	0	0.00453529	0	0.00362823	0	0.00272118	0	0.00181412	0	0.00090706	0	2.04919e-09	R128 REACTION: 10-Formyltetrahydrofolate_[cyt] + H2O_[cyt] => Formate_[cyt] + Tetrahydrofolate_[cyt]
FO0015	0.0116389	0.0207095	0.010475	0.0186385	0.00931113	0.0165676	0.00814724	0.0144966	0.00698335	0.0124257	0.00581946	0.0103547	0.00465556	0.0082838	0.00349167	0.00621285	0.00232778	0.0041419	0.00116389	0.00207095	0	2.04818e-09	R129 REACTION: 5,10-Methenyltetrahydrofolate_[cyt] + H2O_[cyt] <=> 10-Formyltetrahydrofolate_[cyt] + H+_[cyt]
FO0016	0.0207162	0.0207162	0.0186446	0.0186446	0.016573	0.016573	0.0145013	0.0145013	0.0124297	0.0124297	0.0103581	0.0103581	0.00828648	0.00828648	0.00621486	0.00621486	0.00414324	0.00414324	0.00207162	0.00207162	0	2.04818e-09	R130 REACTION: 5,10-Methylenetetrahydrofolate_[cyt] + NADP+_[cyt] <=> 5,10-Methenyltetrahydrofolate_[cyt] + NADPH_[cyt]
GE0001	0.6312	0.6312	0.6312	0.656588	0.6312	0.742116	0.6312	0.827644	0.6312	0.913171	0.6312	0.998699	0.6312	1.08423	0.6312	1.16975	0.6312	1.25528	0.6312	1.34081	0.6312	1.42634	R131 REACTION: 1 ATP_[cyt] + H2O_[cyt] => 1 ADP_[cyt] + Orthophosphate_[cyt]
GE0002	1.23227	1.23227	1.26109	1.26109	1.28362	1.28362	1.30614	1.30614	1.32866	1.32866	1.35118	1.35118	1.37371	1.37371	1.39623	1.39623	1.41875	1.41875	1.44127	1.44127	1.4638	1.4638	R132 REACTION: 1 HCO3-_[cax] + 1 H+_[cax] <=> 1 H2CO3_[cax]
GE0003	0	996.857	0	996.903	0	997.02	0	997.137	0	997.254	0	997.371	0	997.488	0	997.605	0	997.722	0	997.838	0	997.955	R133 REACTION: Thioredoxin_[cyt] + NADP+_[cyt] <= Thioredoxin disulfide_[cyt] + NADPH_[cyt] + H+_[cyt]
GE0004	1.23227	1.23227	1.26109	1.26109	1.28362	1.28362	1.30614	1.30614	1.32866	1.32866	1.35118	1.35118	1.37371	1.37371	1.39623	1.39623	1.41875	1.41875	1.44127	1.44127	1.4638	1.4638	R134 REACTION: H2CO3_[cax] <=> CO2_[cax] + H2O_[cax]
GE0005	0	-7.89576e-12	0	0.025388	0	0.110916	0	0.196444	0	0.281971	0	0.367499	0	0.453027	0	0.538555	0	0.624083	0	0.70961	0	0.795138	R135 REACTION: Diphosphate_[cyt] + H2O_[cyt] => 2 Orthophosphate_[cyt]
GE0006	-6.7004e-06	-6.7004e-06	-6.03036e-06	-6.03036e-06	-5.36032e-06	-5.36032e-06	-4.69028e-06	-4.69028e-06	-4.02024e-06	-4.02024e-06	-3.3502e-06	-3.3502e-06	-2.68016e-06	-2.68016e-06	-2.01012e-06	-2.01012e-06	-1.34008e-06	-1.34008e-06	-6.7004e-07	-6.7004e-07	0	0	R136 REACTION: ATP_[cyt] + Diphosphate_[cyt] <=> ADP_[cyt] + Triphosphate_[cyt]
GE0007	-1000	-0.251352	-1000	-0.25073	-1000	-0.187899	-1000	-0.125068	-1000	-0.0622363	-1000	0.000594901	-1000	0.0634261	-1000	0.126257	-1000	0.189089	-1000	0.25192	-1000	0.314751	R137 REACTION: ATP_[cyt] + Orthophosphate_[cyt] <=> ADP_[cyt] + Diphosphate_[cyt]
GE0008	-1000	999.913	-1000	999.92	-1000	999.988	-1000	1000	-1000	1000	-1000	1000	-1000	1000	-1000	1000	-1000	1000	-1000	1000	-1000	1000	R138 REACTION: NADPH_[cyt] + H+_[cyt] + NAD+_[cyt] <=> NADP+_[cyt] + H+_[cyt] + NADH_[cyt]
GE0009	0.0448763	0.0448762	0.0448762	0.0448762	0.0448762	0.0448762	0.0448762	0.0448762	0.0448762	0.0448762	0.0448762	0.0448762	0.0448762	0.0448762	0.0448762	0.0448762	0.0448762	0.0448762	0.0448762	0.0448762	0.0448762	0.0448762	R139 REACTION: 2 Superoxide anion_[cyt] + 2 H+_[cyt] => H2O2_[cyt] + Oxygen_[cyt]
GE0010	0.0233793	0.0233793	0.0232852	0.0232852	0.0231911	0.0231911	0.023097	0.023097	0.0230028	0.0230028	0.0229087	0.0229087	0.0228146	0.0228146	0.0227205	0.0227205	0.0226264	0.0226264	0.0225322	0.0225322	0.0224381	0.0224381	R140 REACTION: 2 H2O2_[cyt] => Oxygen_[cyt] + 2 H2O_[cyt]
GE0011	0	-2.6148e-12	0	3.84697e-10	0	4.63615e-10	0	5.28075e-10	0	6.12545e-10	0	6.85873e-10	0	7.58632e-10	0	8.39464e-10	0	9.02673e-10	0	9.85096e-10	0	1.05751e-09	R141 REACTION: H2O2_[cyt] + 2 Glutathione_[cyt] => Glutathione disulfide_[cyt] + 2 H2O_[cyt]
GE0012	2.6148e-12	0	-3.84716e-10	0	-4.63615e-10	0	-5.28075e-10	0	-6.12545e-10	0	-6.85873e-10	0	-7.58632e-10	0	-8.39464e-10	0	-9.02673e-10	0	-9.85096e-10	0	-1.05751e-09	0	R142 REACTION: 2 Glutathione_[cyt] + NADP+_[cyt] <=> Glutathione disulfide_[cyt] + NADPH_[cyt] + H+_[cyt]
GE0013	-0.000328089	-0.000328089	-0.00029528	-0.00029528	-0.000262471	-0.000262471	-0.000229662	-0.000229662	-0.000196853	-0.000196853	-0.000164044	-0.000164044	-0.000131235	-0.000131235	-9.84266e-05	-9.84266e-05	-6.56177e-05	-6.56177e-05	-3.28089e-05	-3.28089e-05	-2.27374e-13	0	R143 REACTION: NH4+_[cyt] <=> NH3_[cyt] + H+_[cyt]
GL0001	0.00131698	0.00131698	0.00118528	0.00118528	0.00105358	0.00105358	0.000921883	0.000921883	0.000790185	0.000790185	0.000658488	0.000658488	0.00052679	0.00052679	0.000395093	0.000395093	0.000263395	0.000263395	0.000131698	0.000131698	0	6.24823e-13	R144 REACTION: 1.2759 sn-Glycerol 3-phosphate_[cyt] + 1.3302 Hexadecanoyl-[acp]_[cyt] + 0.0774 Hexadecenoyl-[acp]_[cyt] + 0.0034 Octadecanoyl-[acp]_[cyt] + 0.0635 Oleoyl-[acyl-carrier protein_[cyt] + 0.4236 Linoleoyl-[acp]_[cyt] + 0.6315 gamma-Linolenoyl-[acp]_[cyt] + 0.0032 alpha-Linolenoyl-[acp]_[cyt] + 0.0190 Stearidonoyl-[acp]_[cyt] => Phosphatidate_MGDG_[cyt] + 2.5518 Acyl-carrier protein_[c…
GL0002	0.000918417	0.000918417	0.000826575	0.000826575	0.000734734	0.000734734	0.000642892	0.000642892	0.00055105	0.00055105	0.000459209	0.000459209	0.000367367	0.000367367	0.000275525	0.000275525	0.000183683	0.000183683	9.18417e-05	9.18417e-05	0	1.30653e-11	R145 REACTION: 1.2954 sn-Glycerol 3-phosphate_[cyt] + 1.3061 Hexadecanoyl-[acp]_[cyt] + 0.0965 Hexadecenoyl-[acp]_[cyt] + 0.0223 Octadecanoyl-[acp]_[cyt] + 0.0584 Oleoyl-[acyl-carrier protein_[cyt] + 0.3334 Linoleoyl-[acp]_[cyt] + 0.7253 gamma-Linolenoyl-[acp]_[cyt] + 0.0095 alpha-Linolenoyl-[acp]_[cyt] + 0.0393 Stearidonoyl-[acp]_[cyt] => Phosphatidate_DGDG_[cyt] + 2.5908 Acyl-carrier protein_[c…
GL0003	0.00088376	0.00088376	0.000795384	0.000795384	0.000707008	0.000707008	0.000618632	0.000618632	0.000530256	0.000530256	0.00044188	0.00044188	0.000353504	0.000353504	0.000265128	0.000265128	0.000176752	0.000176752	8.8376e-05	8.8376e-05	0	1.10576e-11	R146 REACTION: 1.3747 sn-Glycerol 3-phosphate_[cyt] + 1.5612 Hexadecanoyl-[acp]_[cyt] + 0.1804 Hexadecenoyl-[acp]_[cyt] + 0.0434 Octadecanoyl-[acp]_[cyt] + 0.4011 Oleoyl-[acyl-carrier protein_[cyt] + 0.5331 Linoleoyl-[acp]_[cyt] + 0.0228 gamma-Linolenoyl-[acp]_[cyt] + 0.0165 alpha-Linolenoyl-[acp]_[cyt] => Phosphatidate_SQDG_[cyt] + 2.7494 Acyl-carrier protein_[cyt]
GL0004	0.000346572	0.000346572	0.000311915	0.000311915	0.000277258	0.000277258	0.000242601	0.000242601	0.000207943	0.000207943	0.000173286	0.000173286	0.000138629	0.000138629	0.000103972	0.000103972	6.93145e-05	6.93145e-05	3.46572e-05	3.46572e-05	0	1.88431e-13	R147 REACTION: 1.32535 sn-Glycerol 3-phosphate_[cyt] + 1.3327 Hexadecanoyl-[acp]_[cyt] + 0.0227 Hexadecenoyl-[acp]_[cyt] + 0.0457 Octadecanoyl-[acp]_[cyt] + 0.1701 Oleoyl-[acyl-carrier protein_[cyt] + 0.8637 Linoleoyl-[acp]_[cyt] + 0.2158 gamma-Linolenoyl-[acp]_[cyt] => Phosphatidate_PG_[cyt] + 2.6507 Acyl-carrier protein_[cyt]
GL0005	0.00131698	0.00131698	0.00118528	0.0265733	0.00105358	0.111969	0.000921883	0.197365	0.000790185	0.282762	0.000658488	0.368158	0.00052679	0.453554	0.000395093	0.53895	0.000263395	0.624346	0.000131698	0.709742	0	0.795138	R148 REACTION: Phosphatidate_MGDG_[cyt] + H2O_[cyt] => 1,2-Diacyl-sn-glycerol_MGDG_[cyt] + Orthophosphate_[cyt]
GL0006	0.000918417	0.000918417	0.000826575	0.0262146	0.000734734	0.111651	0.000642892	0.197087	0.00055105	0.282522	0.000459209	0.367958	0.000367367	0.453394	0.000275525	0.53883	0.000183683	0.624266	9.18417e-05	0.709702	0	0.795138	R149 REACTION: Phosphatidate_DGDG_[cyt] + H2O_[cyt] => 1,2-Diacyl-sn-glycerol_DGDG_[cyt] + Orthophosphate_[cyt]
GL0007	0.00088376	0.00088376	0.000795384	0.0261834	0.000707008	0.111623	0.000618632	0.197062	0.000530256	0.282502	0.00044188	0.367941	0.000353504	0.453381	0.000265128	0.53882	0.000176752	0.624259	8.8376e-05	0.709699	0	0.795138	R150 REACTION: Phosphatidate_SQDG_[cyt] + H2O_[cyt] => 1,2-Diacyl-sn-glycerol_SQDG_[cyt] + Orthophosphate_[cyt]
GL0008	0	0	0	0.025388	0	0.110916	0	0.196444	0	0.281971	0	0.367499	0	0.453027	0	0.538555	0	0.624083	0	0.70961	0	0.795138	R151 REACTION: ATP_[cyt] + 1,2-Diacyl-sn-glycerol_MGDG_[cyt] => ADP_[cyt] + Phosphatidate_MGDG_[cyt]
GL0009	0	0	0	0.025388	0	0.110916	0	0.196444	0	0.281971	0	0.367499	0	0.453027	0	0.538555	0	0.624083	0	0.70961	0	0.795138	R152 REACTION: ATP_[cyt] + 1,2-Diacyl-sn-glycerol_DGDG_[cyt] => ADP_[cyt] + Phosphatidate_DGDG_[cyt]
GL0010	0	0	0	0.025388	0	0.110916	0	0.196444	0	0.281971	0	0.367499	0	0.453027	0	0.538555	0	0.624083	0	0.70961	0	0.795138	R153 REACTION: ATP_[cyt] + 1,2-Diacyl-sn-glycerol_SQDG_[cyt] => ADP_[cyt] + Phosphatidate_SQDG_[cyt]
GL0011	0.000346572	0.000346572	0.000311915	0.000311915	0.000277258	0.000277258	0.000242601	0.000242601	0.000207943	0.000207943	0.000173286	0.000173286	0.000138629	0.000138629	0.000103972	0.000103972	6.93145e-05	6.93145e-05	3.46572e-05	3.46572e-05	0	1.88431e-13	R154 REACTION: CTP_[cyt] + Phosphatidate_PG_[cyt] => Diphosphate_[cyt] + CDP-diacylglycerol_PG_[cyt]
GL0012	0.000346572	0.000346572	0.000311915	0.000311915	0.000277258	0.000277258	0.000242601	0.000242601	0.000207943	0.000207943	0.000173286	0.000173286	0.000138629	0.000138629	0.000103972	0.000103972	6.93145e-05	6.93145e-05	3.46572e-05	3.46572e-05	0	1.88431e-13	R155 REACTION: CDP-diacylglycerol_PG_[cyt] + sn-Glycerol 3-phosphate_[cyt] => CMP_[cyt] + Phosphatidylglycerophosphate_PG_[cyt]
GL0013	0.000346572	0.000346572	0.000311915	0.000311915	0.000277258	0.000277258	0.000242601	0.000242601	0.000207943	0.000207943	0.000173286	0.000173286	0.000138629	0.000138629	0.000103972	0.000103972	6.93145e-05	6.93145e-05	3.46572e-05	3.46572e-05	0	1.88431e-13	R156 REACTION: Phosphatidylglycerophosphate_PG_[cyt] + H2O_[cyt] => Phosphatidylglycerol_PG_[cyt] + Orthophosphate_[cyt]
GL0014	0.00088376	0.00088376	0.000795384	0.000795384	0.000707008	0.000707008	0.000618632	0.000618632	0.000530256	0.000530256	0.00044188	0.00044188	0.000353504	0.000353504	0.000265128	0.000265128	0.000176752	0.000176752	8.8376e-05	8.8376e-05	0	4.1922e-13	R157 REACTION: UDP-glucose_[cyt] + Sulfite_[cyt] => UDP-6-sulfoquinovose_[cyt] + H2O_[cyt]
GL0015	0.00088376	0.00088376	0.000795384	0.000795384	0.000707008	0.000707008	0.000618632	0.000618632	0.000530256	0.000530256	0.00044188	0.00044188	0.000353504	0.000353504	0.000265128	0.000265128	0.000176752	0.000176752	8.8376e-05	8.8376e-05	0	4.1922e-13	R158 REACTION: UDP-6-sulfoquinovose_[cyt] + 1,2-Diacyl-sn-glycerol_SQDG_[cyt] => Sulfoquinovosyldiacylglycerol_SQDG_[cyt] + UDP_[cyt]
GL0016	0.00131698	0.00131698	0.00118528	0.00118528	0.00105358	0.00105358	0.000921883	0.000921883	0.000790185	0.000790185	0.000658488	0.000658488	0.00052679	0.00052679	0.000395093	0.000395093	0.000263395	0.000263395	0.000131698	0.000131698	0	7.16038e-13	R159 REACTION: UDP-glucose_[cyt] + 1,2-Diacyl-sn-glycerol_MGDG_[cyt] => UDP_[cyt] + 3-D-Glucosyl-1,2-diacylglycerol_MGDG_[cyt]
GL0017	0.00183683	0.00183683	0.00165315	0.00165315	0.00146947	0.00146947	0.00128578	0.00128578	0.0011021	0.0011021	0.000918417	0.000918417	0.000734734	0.000734734	0.00055105	0.00055105	0.000367367	0.000367367	0.000183683	0.000183683	0	8.71321e-13	R160 REACTION: UDP-glucose_[cyt] + 1,2-Diacyl-sn-glycerol_DGDG_[cyt] => UDP_[cyt] + 3-D-Glucosyl-1,2-diacylglycerol_DGDG_[cyt]
GL0018	0.00131698	0.00131698	0.00118528	0.00118528	0.00105358	0.00105358	0.000921883	0.000921883	0.000790185	0.000790185	0.000658488	0.000658488	0.00052679	0.00052679	0.000395093	0.000395093	0.000263395	0.000263395	0.000131698	0.000131698	0	6.82121e-13	R161 REACTION: 3-D-Glucosyl-1,2-diacylglycerol_MGDG_[cyt] <=> 1,2-Diacyl-3-beta-D-galactosyl-sn-glycerol_MGDG_[cyt]
GL0019	0.00183683	0.00183683	0.00165315	0.00165315	0.00146947	0.00146947	0.00128578	0.00128578	0.0011021	0.0011021	0.000918417	0.000918417	0.000734734	0.000734734	0.00055105	0.00055105	0.000367367	0.000367367	0.000183683	0.000183683	0	9.09495e-13	R162 REACTION: 3-D-Glucosyl-1,2-diacylglycerol_DGDG_[cyt] <=> 1,2-Diacyl-3-beta-D-galactosyl-sn-glycerol_DGDG_[cyt]
GL0020	0.000918417	0.000918417	0.000826575	0.000826575	0.000734734	0.000734734	0.000642892	0.000642892	0.00055105	0.00055105	0.000459209	0.000459209	0.000367367	0.000367367	0.000275525	0.000275525	0.000183683	0.000183683	9.18417e-05	9.18417e-05	0	4.3566e-13	R163 REACTION: 2 1,2-Diacyl-3-beta-D-galactosyl-sn-glycerol_DGDG_[cyt] => Digalactosyl-diacylglycerol_DGDG_[cyt] + 1,2-Diacyl-sn-glycerol_DGDG_[cyt]
GM0001	0.00135579	0.00135579	0.00122021	0.00122021	0.00108463	0.00108463	0.000949054	0.000949054	0.000813475	0.000813475	0.000677896	0.000677896	0.000542317	0.000542317	0.000406737	0.000406738	0.000271158	0.000271159	0.000135579	0.000135579	0	3.52593e-10	R164 REACTION: L-Serine_[cyt] + Acetyl-CoA_[cyt] => O-Acetyl-L-serine_[cyt] + CoA_[cyt]
GM0002	0.00135579	0.00135579	0.00122021	0.00122021	0.00108463	0.00108463	0.000949054	0.000949054	0.000813475	0.000813475	0.000677896	0.000677896	0.000542317	0.000542317	0.000406737	0.000406738	0.000271158	0.000271159	0.000135579	0.000135579	0	3.52593e-10	R165 REACTION: O-Acetyl-L-serine_[cyt] + Hydrogen sulfide_[cyt] => L-Cysteine_[cyt] + Acetate_[cyt]
GM0003	0.00504849	0.00504849	0.00454364	0.00454364	0.00403879	0.00403879	0.00353394	0.00353394	0.0030291	0.0030291	0.00252425	0.00252425	0.0020194	0.0020194	0.00151455	0.00151455	0.0010097	0.0010097	0.000504849	0.00050485	0	3.52736e-10	R166 REACTION: ATP_[cyt] + Sulfate_[cyt] => Diphosphate_[cyt] + Adenylyl sulfate_[cyt]
GM0004	0.00504849	0.00504849	0.00454364	0.0299317	0.00403879	0.114955	0.00353394	0.199978	0.0030291	0.285001	0.00252425	0.370023	0.0020194	0.455046	0.00151455	0.540069	0.0010097	0.625092	0.000504849	0.710115	0	0.795138	R167 REACTION: ATP_[cyt] + Adenylyl sulfate_[cyt] => ADP_[cyt] + 3'-Phosphoadenylyl sulfate_[cyt]
GM0005	0.00504849	0.00504849	0.00454364	0.00454364	0.00403879	0.00403879	0.00353394	0.00353394	0.0030291	0.0030291	0.00252425	0.00252425	0.0020194	0.0020194	0.00151455	0.00151455	0.0010097	0.0010097	0.000504849	0.00050485	0	3.52789e-10	R168 REACTION: Thioredoxin_[cyt] + 3'-Phosphoadenylyl sulfate_[cyt] => Thioredoxin disulfide_[cyt] + Sulfite_[cyt] + Adenosine 3',5'-bisphosphate_[cyt]
GM0006	0.00504849	0.00504849	0.00454364	0.00454364	0.00403879	0.00403879	0.00353394	0.00353394	0.0030291	0.0030291	0.00252425	0.00252425	0.0020194	0.0020194	0.00151455	0.00151455	0.0010097	0.0010097	0.000504849	0.00050485	0	3.52789e-10	R169 REACTION: Adenosine 3',5'-bisphosphate_[cyt] + H2O_[cyt] => AMP_[cyt] + Orthophosphate_[cyt]
GM0007	0.00416473	0.00416473	0.00374826	0.00374826	0.00333179	0.00333179	0.00291531	0.00291531	0.00249884	0.00249884	0.00208237	0.00208237	0.00166589	0.00166589	0.00124942	0.00124942	0.000832947	0.000832947	0.000416473	0.000416474	-3.9141e-13	3.52703e-10	R170 REACTION: Hydrogen sulfide_[cyt] + 6 Oxidized ferredoxin_[cyt] + 3 H2O_[cyt] <= Sulfite_[cyt] + 6 Reduced ferredoxin_[cyt] + 6 H+_[cyt]
GM0008	0	-2.22538e-11	0	0.025388	0	0.0868335	0	0.125675	0	0.164517	0	0.203359	0	0.242201	0	0.281043	0	0.319885	0	0.358727	0	0.397569	R171 REACTION: L-Serine_[cyt] => Pyruvate_[cyt] + NH3_[cyt]
GM0009	-0.0250102	-0.00292647	-0.0225092	-0.000282457	-0.0200082	0.00226404	-0.0175072	0.00481054	-0.0150061	0.00735704	-0.0125051	0.00990354	-0.0100041	0.01245	-0.00750307	0.0149965	-0.00500205	0.017543	-0.00250102	0.0200895	-2.04955e-09	0.022636	R172 REACTION: 5,10-Methylenetetrahydrofolate_[cyt] + Glycine_[cyt] + H2O_[cyt] <=> Tetrahydrofolate_[cyt] + L-Serine_[cyt]
GM0010	0	0.0220838	0	0.0222267	0	0.0222722	0	0.0223177	0	0.0223632	0	0.0224087	0	0.0224541	0	0.0224996	0	0.0225451	0	0.0225906	0	0.022636	R173 REACTION: Glycine_[cyt] + Tetrahydrofolate_[cyt] + NAD+_[cyt] => 5,10-Methylenetetrahydrofolate_[cyt] + NH3_[cyt] + CO2_[cyt] + NADH_[cyt] + H+_[cyt]
GM0011	0.00350805	0.00350805	0.00315724	0.00315724	0.00280644	0.00280644	0.00245563	0.00245563	0.00210483	0.00210483	0.00175402	0.00175402	0.00140322	0.00140322	0.00105241	0.00105241	0.000701609	0.00070161	0.000350805	0.000350805	0	3.41856e-10	R174 REACTION: 5-Methyltetrahydrofolate_[cyt] + L-Homocysteine_[cyt] => Tetrahydrofolate_[cyt] + L-Methionine_[cyt]
GM0012	0.000699106	0.000699106	0.000629195	0.000629196	0.000559285	0.000559285	0.000489374	0.000489374	0.000419464	0.000419464	0.000349553	0.000349553	0.000279642	0.000279643	0.000209732	0.000209732	0.000139821	0.000139821	6.99106e-05	6.99109e-05	0	3.41856e-10	R175 REACTION: S-Adenosyl-L-homocysteine_[cyt] + H2O_[cyt] => Adenosine_[cyt] + L-Homocysteine_[cyt]
GM0013	0	-1.5511e-12	0	1.23489e-10	0	1.49394e-10	0	1.72344e-10	0	2.00409e-10	0	2.22107e-10	0	2.44943e-10	0	2.65619e-10	0	2.9141e-10	0	3.17088e-10	0	3.41856e-10	R176 REACTION: S-Adenosyl-L-methionine_[cyt] + DNA cytosine_[cyt] => S-Adenosyl-L-homocysteine_[cyt] + DNA 5-methylcytosine_[cyt]
GM0014	0.000914356	0.000914356	0.000822921	0.000822921	0.000731485	0.000731485	0.000640049	0.00064005	0.000548614	0.000548614	0.000457178	0.000457178	0.000365743	0.000365743	0.000274307	0.000274307	0.000182871	0.000182872	9.14356e-05	9.1436e-05	0	3.41996e-10	R177 REACTION: Orthophosphate_[cyt] + Diphosphate_[cyt] + S-Adenosyl-L-methionine_[cyt] <= ATP_[cyt] + L-Methionine_[cyt] + H2O_[cyt]
GM0015	-667.411	0.0220838	-667.432	0.0222267	-667.47	0.0222722	-667.507	0.0223177	-667.545	0.0223632	-667.582	0.0224087	-667.62	0.0224541	-667.657	0.0224996	-667.695	0.0225451	-667.733	0.0225906	-667.77	0.022636	R178 REACTION: D-Glycerate_[cyt] + NADP+_[cyt] <=> Hydroxypyruvate_[cyt] + NADPH_[cyt] + H+_[cyt]
GM0016	-0.0220838	667.411	-0.0222267	667.432	-0.0222722	667.47	-0.0223177	667.507	-0.0223632	667.545	-0.0224087	667.582	-0.0224541	667.62	-0.0224996	667.657	-0.0225451	667.695	-0.0225906	667.733	-0.022636	667.77	R179 REACTION: L-Serine_[cyt] + Glyoxylate_[cyt] <=> Hydroxypyruvate_[cyt] + Glycine_[cyt]
GM0017	0	-1.24322e-11	0	0.025388	0	0.110916	0	0.196444	0	0.281971	0	0.367499	0	0.453027	0	0.538555	0	0.624083	0	0.70961	0	0.795138	R180 REACTION: ATP_[cyt] + D-Glycerate_[cyt] => ADP_[cyt] + 2-Phospho-D-glycerate_[cyt]
GM0018	0	0.0220838	0	0.0222267	0	0.0222722	0	0.0223177	0	0.0223632	0	0.0224087	0	0.0224541	0	0.0224996	0	0.0225451	0	0.0225906	0	0.022636	R181 REACTION: D-Glycerate_[cyt] + NADP+_[cyt] <= Tartronate semialdehyde_[cyt] + NADPH_[cyt] + H+_[cyt]
GM0019	0	0.0220838	0	0.0222267	0	0.0222722	0	0.0223177	0	0.0223632	0	0.0224087	0	0.0224541	0	0.0224996	0	0.0225451	0	0.0225906	0	0.022636	R182 REACTION: 2 Glyoxylate_[cyt] => Tartronate semialdehyde_[cyt] + CO2_[cyt]
GM0020	0	-3.8525e-12	0	3.90803e-10	0	4.62923e-10	0	5.28137e-10	0	6.13979e-10	0	6.85713e-10	0	7.57313e-10	0	8.41653e-10	0	9.04316e-10	0	9.85311e-10	0	6.97809e-10	R183 REACTION: Glyoxylate_[cyt] + Oxygen_[cyt] + H2O_[cyt] => Oxalate_[cyt] + H2O2_[cyt]
GM0021	0	-6.64226e-12	0	1.19729e-10	0	1.63701e-10	0	1.85202e-10	0	2.04825e-10	0	2.25595e-10	0	2.50912e-10	0	2.78925e-10	0	3.04623e-10	0	3.26117e-10	0	3.52568e-10	R184 REACTION: L-Cysteine_[cyt] + [enzyme]-cysteine_[cyt] => L-Alanine_[cyt] + [enzyme]-S-sulfanylcysteine_[cyt]
GM0022	-999.822	1000	-999.842	1000	-999.924	1000	-1000	1000	-1000	1000	-1000	1000	-1000	1000	-1000	1000	-1000	1000	-1000	1000	-1000	1000	R185 REACTION: Glycine_[cyt] + 2-Oxoglutarate_[cyt] <=> Glyoxylate_[cyt] + L-Glutamate_[cyt]
GM0023	0.00280894	0.00280894	0.00252805	0.00252805	0.00224715	0.00224715	0.00196626	0.00196626	0.00168536	0.00168536	0.00140447	0.00140447	0.00112358	0.00112358	0.000842682	0.000842682	0.000561788	0.000561788	0.000280894	0.000280894	0	5.48892e-11	R186 REACTION: Acetyl-CoA_[cyt] + L-Homoserine_[cyt] => CoA_[cyt] + O-Acetyl-L-homoserine_[cyt]
GM0024	0.00280894	0.00280894	0.00252805	0.00252805	0.00224715	0.00224715	0.00196626	0.00196626	0.00168536	0.00168536	0.00140447	0.00140447	0.00112358	0.00112358	0.000842682	0.000842682	0.000561788	0.000561788	0.000280894	0.000280894	0	5.48892e-11	R187 REACTION: O-Acetyl-L-homoserine_[cyt] + Hydrogen sulfide_[cyt] => L-Homocysteine_[cyt] + Acetate_[cyt]
GM0025	0	-4.86789e-12	0	3.83011e-10	0	4.63842e-10	0	5.2728e-10	0	6.12772e-10	0	6.85645e-10	0	7.5886e-10	0	8.39918e-10	0	9.03469e-10	0	9.84414e-10	0	1.05786e-09	R188 REACTION: Glycine_[cyt] + H2O_[cyt] + Oxygen_[cyt] => Glyoxylate_[cyt] + NH3_[cyt] + H2O2_[cyt]
GM0026	0	-1.23362e-11	0	0.025388	0	0.110916	0	0.196444	0	0.281971	0	0.367499	0	0.453027	0	0.538555	0	0.624083	0	0.70961	0	0.795138	R189 REACTION: 3'-Phosphoadenylyl sulfate_[cyt] + H2O_[cyt] => Adenylyl sulfate_[cyt] + Orthophosphate_[cyt]
GM0027	-1000	999.806	-1000	999.826	-1000	999.907	-1000	999.988	-1000	1000	-1000	1000	-1000	1000	-1000	1000	-1000	1000	-1000	1000	-1000	1000	R190 REACTION: Glycine_[cyt] + H2O_[cyt] + NAD+_[cyt] <=> Glyoxylate_[cyt] + NH3_[cyt] + NADH_[cyt] + H+_[cyt]
GM0028	0.000195149	0.000195149	0.000175634	0.000175634	0.000156119	0.000156119	0.000136604	0.000136604	0.00011709	0.00011709	9.75746e-05	9.75746e-05	7.80597e-05	7.80597e-05	5.85448e-05	5.85448e-05	3.90298e-05	3.90298e-05	1.95149e-05	1.95149e-05	0	0	R191 REACTION: S-Adenosyl-L-methionine_[cyt] + H+_[cyt] => S-Adenosylmethioninamine_[cyt] + CO2_[cyt]
GM0029	6.7004e-06	6.7004e-06	6.03036e-06	0.0127	5.36032e-06	0.0554633	4.69028e-06	0.0982265	4.02024e-06	0.14099	3.3502e-06	0.183753	2.68016e-06	0.226516	2.01012e-06	0.269279	1.34008e-06	0.312043	6.7004e-07	0.354806	0	0.397569	R192 REACTION: ATP_[cyt] + L-Glutamate_[cyt] + L-Cysteine_[cyt] => ADP_[cyt] + Orthophosphate_[cyt] + gamma-L-Glutamyl-L-cysteine_[cyt]
GM0030	6.7004e-06	6.7004e-06	6.03036e-06	0.0127	5.36032e-06	0.0554633	4.69028e-06	0.0982265	4.02024e-06	0.14099	3.3502e-06	0.183753	2.68016e-06	0.226516	2.01012e-06	0.269279	1.34008e-06	0.312043	6.7004e-07	0.354806	0	0.397569	R193 REACTION: ATP_[cyt] + gamma-L-Glutamyl-L-cysteine_[cyt] + Glycine_[cyt] => ADP_[cyt] + Orthophosphate_[cyt] + Glutathione_[cyt]
GM0031	0	-4.12859e-12	0	0.012694	0	0.0554579	0	0.0982218	0	0.140986	0	0.18375	0	0.226513	0	0.269277	0	0.312041	0	0.354805	0	0.397569	R194 REACTION: Glutathione_[cyt] + H2O_[cyt] => Cys-Gly_[cyt] + L-Glutamate_[cyt]
GM0032	0	-4.12859e-12	0	0.012694	0	0.0554579	0	0.0982218	0	0.140986	0	0.18375	0	0.226513	0	0.269277	0	0.312041	0	0.354805	0	0.397569	R195 REACTION: Cys-Gly_[cyt] + H2O_[cyt] => L-Cysteine_[cyt] + Glycine_[cyt]
GM0033	0.0140625	667.425	0.0103049	667.451	0.00664481	667.497	0.0029847	667.529	0	667.56	0	667.591	0	667.622	0	667.654	0	667.685	0	667.716	0	667.747	R196 REACTION: 3-Phospho-D-glycerate_[cyt] + NAD+_[cyt] <=> 3-Phosphonooxypyruvate_[cyt] + NADH_[cyt] + H+_[cyt]
GM0034	-667.425	-0.0140625	-667.451	-0.0103049	-667.497	-0.00664481	-667.529	-0.0029847	-667.56	0	-667.591	0	-667.622	0	-667.654	0	-667.685	0	-667.716	0	-667.747	0	R197 REACTION: O-Phospho-L-serine_[cyt] + 2-Oxoglutarate_[cyt] <=> 3-Phosphonooxypyruvate_[cyt] + L-Glutamate_[cyt]
GM0035	0.0140625	667.425	0.0103049	667.451	0.00664481	667.497	0.0029847	667.529	0	667.56	0	667.591	0	667.622	0	667.654	0	667.685	0	667.716	0	667.747	R198 REACTION: O-Phospho-L-serine_[cyt] + H2O_[cyt] => L-Serine_[cyt] + Orthophosphate_[cyt]
GS0001	0	-3.63295e-12	0	0.025388	0	0.110916	0	0.196444	0	0.281971	0	0.367499	0	0.453027	0	0.538555	0	0.624083	0	0.70961	0	0.795138	R199 REACTION: ATP_[cyt] + D-Glucose_[cyt] => ADP_[cyt] + D-Glucose 6-phosphate_[cyt]
GS0002	-0.0101115	-0.0101115	-0.00910039	-0.00910039	-0.00808924	-0.00808923	-0.00707809	-0.00707808	-0.00606693	-0.00606692	-0.00505578	-0.00505577	-0.00404463	-0.00404462	-0.00303348	-0.00303346	-0.00202232	-0.00202231	-0.00101117	-0.00101115	-1.68343e-08	0	R200 REACTION: D-Glucose 6-phosphate_[cyt] <=> D-Fructose 6-phosphate_[cyt]
GS0003	0	0.978871	0	1.03583	0	1.14756	0	1.25928	0	1.37101	0	1.48274	0	1.59447	0	1.70619	0	1.81792	0	1.92965	0	2.04138	R201 REACTION: D-Fructose 1,6-bisphosphate_[cyt] + H2O_[cyt] => D-Fructose 6-phosphate_[cyt] + Orthophosphate_[cyt]
GS0004	0	-8.25562e-12	0	0.025388	0	0.110916	0	0.196444	0	0.281971	0	0.367499	0	0.453027	0	0.538555	0	0.624083	0	0.70961	0	0.795138	R202 REACTION: ATP_[cyt] + D-Fructose 6-phosphate_[cyt] => ADP_[cyt] + D-Fructose 1,6-bisphosphate_[cyt]
GS0005	-0.978871	-1.11413e-11	-1.01044	0.025388	-1.03664	0.110916	-1.06284	0.196444	-1.08904	0.281971	-1.11524	0.367499	-1.14144	0.453027	-1.16764	0.538555	-1.19384	0.624083	-1.22004	0.70961	-1.24624	0.795138	R203 REACTION: D-Fructose 1,6-bisphosphate_[cyt] <=> Glycerone phosphate_[cyt] + D-Glyceraldehyde 3-phosphate_[cyt]
GS0006	-666.427	0.983829	-666.417	1.0276	-666.429	1.09606	-666.441	1.15009	-666.453	1.20147	-666.465	1.25185	-666.477	1.30223	-666.488	1.3526	-666.5	1.40298	-666.512	1.45336	-666.524	1.50374	R204 REACTION: D-Glyceraldehyde 3-phosphate_[cyt] <=> Glycerone phosphate_[cyt]
GS0007	0	1000	0	1000	0	1000	0	1000	0	1000	0	1000	0	1000	0	1000	0	1000	0	1000	0	1000	R205 REACTION: D-Glyceraldehyde 3-phosphate_[cyt] + Orthophosphate_[cyt] + NADP+_[cyt] <= 3-Phospho-D-glyceroyl phosphate_[cyt] + NADPH_[cyt] + H+_[cyt]
GS0008	0	1000	0	1000	0	1000	0	1000	0	1000	0	1000	0	1000	0	1000	0	1000	0	1000	0	1000	R206 REACTION: D-Glyceraldehyde 3-phosphate_[cyt] + Orthophosphate_[cyt] + NAD+_[cyt] => 3-Phospho-D-glyceroyl phosphate_[cyt] + NADH_[cyt] + H+_[cyt]
GS0009	-665.106	2.30473	-665.072	2.37317	-665.066	2.4598	-665.059	2.532	-665.053	2.60154	-665.046	2.67008	-665.04	2.73863	-665.034	2.80717	-665.027	2.87572	-665.021	2.94426	-665.015	3.01281	R207 REACTION: ATP_[cyt] + 3-Phospho-D-glycerate_[cyt] <=> ADP_[cyt] + 3-Phospho-D-glyceroyl phosphate_[cyt]
GS0010	-0.183846	-0.183846	-0.190412	-0.165024	-0.195943	-0.0850271	-0.201474	-0.00503064	-0.207006	0.0749658	-0.212537	0.154962	-0.218068	0.234959	-0.2236	0.314955	-0.229131	0.394952	-0.234662	0.474948	-0.240194	0.554945	R208 REACTION: 2-Phospho-D-glycerate_[cyt] <=> 3-Phospho-D-glycerate_[cyt]
GS0011	0.183846	0.183846	0.165024	0.190412	0.109109	0.195943	0.0757988	0.201474	0.0424882	0.207006	0.00917758	0.212537	-0.024133	0.218068	-0.0574437	0.2236	-0.0907543	0.229131	-0.124065	0.234662	-0.157376	0.240194	R209 REACTION: 2-Phospho-D-glycerate_[cyt] <=> Phosphoenolpyruvate_[cyt] + H2O_[cyt]
GS0012	-0.0101115	-0.0101115	-0.0344884	-0.00910039	-0.119005	-0.00808923	-0.203522	-0.00707808	-0.288038	-0.00606692	-0.372555	-0.00505577	-0.457072	-0.00404462	-0.541588	-0.00303346	-0.626105	-0.00202231	-0.710622	-0.00101115	-0.795138	0	R210 REACTION: D-Glucose 1-phosphate_[cyt] <=> D-Glucose 6-phosphate_[cyt]
GS0013	0	0	0	0	0	0	0	0	0	0	0	0	0	0	0	0	0	0	0	0	0	0	R211 REACTION: ATP_[cyt] + D-Fructose_[cyt] <=> ADP_[cyt] + D-Fructose 6-phosphate_[cyt]
GS0014	0	0	0	0	0	0	0	0	0	0	0	0	0	0	0	0	0	0	0	0	0	0	R212 REACTION: D-Mannose 6-phosphate_[cyt] <=> D-Fructose 6-phosphate_[cyt]
GS0015	0	0	0	0	0	0	0	0	0	0	0	0	0	0	0	0	0	0	0	0	0	0	R213 REACTION: D-Mannose 6-phosphate_[cyt] <=> D-Mannose 1-phosphate_[cyt]
GS0016	0	0	0	0	0	0	0	0	0	0	0	0	0	0	0	0	0	0	0	0	0	0	R214 REACTION: GTP_[cyt] + D-Mannose 1-phosphate_[cyt] => Diphosphate_[cyt] + GDP-mannose_[cyt]
GS0017	0	0	0	0	0	0	0	0	0	0	0	0	0	0	0	0	0	0	0	0	0	0	R215 REACTION: GDP_[cyt] + D-Mannose 1-phosphate_[cyt] => Orthophosphate_[cyt] + GDP-mannose_[cyt]
GS0018	0	0	0	0	0	0	0	0	0	0	0	0	0	0	0	0	0	0	0	0	0	0	R216 REACTION: dTTP_[cyt] + D-Glucose 1-phosphate_[cyt] => Diphosphate_[cyt] + dTDP-glucose_[cyt]
GS0019	0	0	0	0	0	0	0	0	0	0	0	0	0	0	0	0	0	0	0	0	0	0	R217 REACTION: CTP_[cyt] + D-Glucose 1-phosphate_[cyt] => Diphosphate_[cyt] + CDP-glucose_[cyt]
GS0020	0	0	0	0	0	0	0	0	0	0	0	0	0	0	0	0	0	0	0	0	0	0	R218 REACTION: dTDP-glucose_[cyt] <=> dTDP-galactose_[cyt]
GS0021	0	0	0	0	0	0	0	0	0	0	0	0	0	0	0	0	0	0	0	0	0	0	R219 REACTION: dTDP-glucose_[cyt] => 4,6-Dideoxy-4-oxo-dTDP-D-glucose_[cyt] + H2O_[cyt]
GS0022	0	0	0	0	0	0	0	0	0	0	0	0	0	0	0	0	0	0	0	0	0	0	R220 REACTION: 4,6-Dideoxy-4-oxo-dTDP-D-glucose_[cyt] => dTDP-4-dehydro-6-deoxy-L-mannose_[cyt]
GS0023	0	0	0	0	0	0	0	0	0	0	0	0	0	0	0	0	0	0	0	0	0	0	R221 REACTION: dTDP-6-deoxy-L-mannose_[cyt] + NADP+_[cyt] <= dTDP-4-dehydro-6-deoxy-L-mannose_[cyt] + NADPH_[cyt] + H+_[cyt]
GS0024	0.00403757	0.00403757	0.00363381	0.00363381	0.00323006	0.00323006	0.0028263	0.0028263	0.00242254	0.00242254	0.00201878	0.00201878	0.00161503	0.00161503	0.00121127	0.00121127	0.000807514	0.000807514	0.000403757	0.000403757	0	1.93268e-12	R222 REACTION: UTP_[cyt] + D-Glucose 1-phosphate_[cyt] <=> Diphosphate_[cyt] + UDP-glucose_[cyt]
GS0025	0	0	0	0	0	0	0	0	0	0	0	0	0	0	0	0	0	0	0	0	0	0	R223 REACTION: UDP-glucose_[cyt] <=> UDP-D-galactose_[cyt]
GS0026	-667.411	0	-667.432	0	-667.47	0	-667.507	0	-667.545	0	-667.582	0	-667.62	0	-667.657	0	-667.695	0	-667.733	0	-667.77	0	R224 REACTION: D-Glyceraldehyde_[cyt] + NAD+_[cyt] + H2O_[cyt] <=> D-Glycerate_[cyt] + NADH_[cyt] + H+_[cyt]
GS0027	-667.411	0	-667.432	0	-667.47	0	-667.507	0	-667.545	0	-667.582	0	-667.62	0	-667.657	0	-667.695	0	-667.733	0	-667.77	0	R225 REACTION: Glycerol_[cyt] + NADP+_[cyt] <=> D-Glyceraldehyde_[cyt] + NADPH_[cyt] + H+_[cyt]
GS0028	0	667.411	0	667.432	0	667.47	0	667.507	0	667.545	0	667.582	0	667.62	0	667.657	0	667.695	0	667.733	0	667.77	R226 REACTION: ATP_[cyt] + Glycerol_[cyt] => ADP_[cyt] + sn-Glycerol 3-phosphate_[cyt]
GS0029	-0.00489085	667.406	-0.00440177	667.428	-0.00391268	667.466	-0.0034236	667.504	-0.00293451	667.542	-0.00244543	667.58	-0.00195634	667.618	-0.00146726	667.656	-0.000978173	667.694	-0.000489088	667.732	-2.50554e-09	667.77	R227 REACTION: sn-Glycerol 3-phosphate_[cyt] + NAD+_[cyt] <=> Glycerone phosphate_[cyt] + NADH_[cyt] + H+_[cyt]
GS0030	0	-1.36288e-11	0	9.13182e-10	0	1.07616e-09	0	1.26532e-09	0	1.47536e-09	0	1.65358e-09	0	1.76145e-09	0	1.9786e-09	0	2.12228e-09	0	2.30976e-09	0	2.50559e-09	R228 REACTION: sn-Glycerol 3-phosphate_[cyt] + PQ_[tlm] => Glycerone phosphate_[cyt] + PQH2_[tlm]
GS0031	0	-7.41318e-12	0	3.86422e-10	0	4.48381e-10	0	5.34442e-10	0	6.05325e-10	0	6.8554e-10	0	7.58365e-10	0	8.3983e-10	0	9.04129e-10	0	9.84004e-10	0	1.05779e-09	R229 REACTION: sn-Glycerol 3-phosphate_[cyt] + PQ_[cym] => Glycerone phosphate_[cyt] + PQH2_[cym]
GS0032	0	0	0	0	0	0	0	0	0	0	0	0	0	0	0	0	0	0	0	0	0	0	R230 REACTION: UDP-glucose_[cyt] + D-Fructose 6-phosphate_[cyt] => UDP_[cyt] + Sucrose 6'-phosphate_[cyt]
GS0033	0	0	0	0	0	0	0	0	0	0	0	0	0	0	0	0	0	0	0	0	0	0	R231 REACTION: Sucrose 6'-phosphate_[cyt] + H2O_[cyt] => Sucrose_[cyt] + Orthophosphate_[cyt]
HE0001	2.01012e-05	2.01012e-05	1.80911e-05	1.80911e-05	1.6081e-05	1.6081e-05	1.40708e-05	1.40708e-05	1.20607e-05	1.20607e-05	1.00506e-05	1.00506e-05	8.04048e-06	8.04048e-06	6.03036e-06	6.03036e-06	4.02024e-06	4.02024e-06	2.01012e-06	2.01012e-06	0	0	R232 REACTION: Protoporphyrin_[cyt] + Fe2+_[cyt] => Heme_[cyt] + 2 H+_[cyt]
HE0002	1.34008e-05	1.34008e-05	1.20607e-05	1.20607e-05	1.07206e-05	1.07206e-05	9.38056e-06	9.38056e-06	8.04048e-06	8.04048e-06	6.7004e-06	6.7004e-06	5.36032e-06	5.36032e-06	4.02024e-06	4.02024e-06	2.68016e-06	2.68016e-06	1.34008e-06	1.34008e-06	0	0	R233 REACTION: Heme_[cyt] + H2O_[cyt] + trans,trans-Farnesyl diphosphate_[cyt] <=> Heme O_[cyt] + Diphosphate_[cyt]
HE0003	6.7004e-06	6.7004e-06	6.03036e-06	6.03036e-06	5.36032e-06	5.36032e-06	4.69028e-06	4.69028e-06	4.02024e-06	4.02024e-06	3.3502e-06	3.3502e-06	2.68016e-06	2.68016e-06	2.01012e-06	2.01012e-06	1.34008e-06	1.34008e-06	6.7004e-07	6.7004e-07	0	0	R234 REACTION: Heme O_[cyt] + H2O_[cyt] <=> Heme A_[cyt] + 4 H+_[cyt]
HE0004	0	0	0	0	0	0	0	0	0	0	0	0	0	0	0	0	0	0	0	0	0	0	R235 REACTION: Heme_[cyt] + 6 Reduced ferredoxin_[cyt] + 3 Oxygen_[cyt] + 8 H+_[cyt] => Biliverdin_[cyt] + CO_[cyt] + Fe2+_[cyt] + 6 Oxidized ferredoxin_[cyt] + 3 H2O_[cyt]
HE0005	0	0	0	0	0	0	0	0	0	0	0	0	0	0	0	0	0	0	0	0	0	0	R236 REACTION: Biliverdin_[cyt] + 4 Reduced ferredoxin_[cyt] + 4 H+_[cyt] => (3Z)-Phycocyanobilin_[cyt] + 4 Oxidized ferredoxin_[cyt]
HE0006	0	0	0	0	0	0	0	0	0	0	0	0	0	0	0	0	0	0	0	0	0	0	R237 REACTION: Bilirubin_[cyt] + NADP+_[cyt] <= Biliverdin_[cyt] + NADPH + H+_[cyt]
HI0001	0.00247453	0.00247453	0.00222707	0.00222707	0.00197962	0.00197962	0.00173217	0.00173217	0.00148472	0.00148472	0.00123726	0.00123726	0.000989811	0.000989811	0.000742358	0.000742358	0.000494905	0.000494905	0.000247453	0.000247453	0	1.17382e-12	R238 REACTION: 1-(5-Phospho-D-ribosyl)-ATP_[cyt] + Diphosphate_[cyt] <= ATP_[cyt] + 5-Phospho-alpha-D-ribose 1-diphosphate_[cyt]
HI0002	0.00247453	0.00247453	0.00222707	0.00222707	0.00197962	0.00197962	0.00173217	0.00173217	0.00148472	0.00148472	0.00123726	0.00123726	0.000989811	0.000989811	0.000742358	0.000742358	0.000494905	0.000494905	0.000247453	0.000247453	0	1.17382e-12	R239 REACTION: 1-(5-Phospho-D-ribosyl)-ATP_[cyt] + H2O_[cyt] => Phosphoribosyl-AMP_[cyt] + Diphosphate_[cyt]
HI0003	0.00247453	0.00247453	0.00222707	0.00222707	0.00197962	0.00197962	0.00173217	0.00173217	0.00148472	0.00148472	0.00123726	0.00123726	0.000989811	0.000989811	0.000742358	0.000742358	0.000494905	0.000494905	0.000247453	0.000247453	0	1.17382e-12	R240 REACTION: Phosphoribosyl-AMP_[cyt] + H2O_[cyt] => 5-(5-Phospho-D-ribosylaminoformimino)-1-(5-phosphoribosyl)- imidazole-4-carboxamide_[cyt]
HI0004	0.00247453	0.00247453	0.00222707	0.00222707	0.00197962	0.00197962	0.00173217	0.00173217	0.00148472	0.00148472	0.00123726	0.00123726	0.000989811	0.000989811	0.000742358	0.000742358	0.000494905	0.000494905	0.000247453	0.000247453	0	1.17382e-12	R241 REACTION: 5-(5-Phospho-D-ribosylaminoformimino)-1-(5-phosphoribosyl)- imidazole-4-carboxamide_[cyt] => N-(5'-Phospho-D-1'-ribulosylformimino)-5-amino-1-(5''-phospho-D- ribosyl)-4-imidazolecarboxamide_[cyt]
HI0005	0.00247453	0.00247453	0.00222707	0.00222707	0.00197962	0.00197962	0.00173217	0.00173217	0.00148472	0.00148472	0.00123726	0.00123726	0.000989811	0.000989811	0.000742358	0.000742358	0.000494905	0.000494905	0.000247453	0.000247453	0	1.17382e-12	R242 REACTION: N-(5'-Phospho-D-1'-ribulosylformimino)-5-amino-1-(5''-phospho-D- ribosyl)-4-imidazolecarboxamide_[cyt] + L-Glutamine_[cyt] => D-erythro-1-(Imidazol-4-yl)glycerol 3-phosphate_[cyt] + 1-(5'-Phosphoribosyl)-5-amino-4-imidazolecarboxamide_[cyt] + L-Glutamate_[cyt]
HI0006	0.00247453	0.00247453	0.00222707	0.00222707	0.00197962	0.00197962	0.00173217	0.00173217	0.00148472	0.00148472	0.00123726	0.00123726	0.000989811	0.000989811	0.000742358	0.000742358	0.000494905	0.000494905	0.000247453	0.000247453	0	1.17382e-12	R243 REACTION: D-erythro-1-(Imidazol-4-yl)glycerol 3-phosphate_[cyt] => 3-(Imidazol-4-yl)-2-oxopropyl phosphate_[cyt] + H2O_[cyt]
HI0007	-0.00247453	-0.00247453	-0.00222707	-0.00222707	-0.00197962	-0.00197962	-0.00173217	-0.00173217	-0.00148472	-0.00148472	-0.00123726	-0.00123726	-0.000989811	-0.000989811	-0.000742358	-0.000742358	-0.000494905	-0.000494905	-0.000247453	-0.000247453	-1.13687e-12	0	R244 REACTION: L-Histidinol phosphate_[cyt] + 2-Oxoglutarate_[cyt] <=> 3-(Imidazol-4-yl)-2-oxopropyl phosphate_[cyt] + L-Glutamate_[cyt]
HI0008	0.00247453	0.00247453	0.00222707	0.00222707	0.00197962	0.00197962	0.00173217	0.00173217	0.00148472	0.00148472	0.00123726	0.00123726	0.000989811	0.000989811	0.000742358	0.000742358	0.000494905	0.000494905	0.000247453	0.000247453	0	1.17382e-12	R245 REACTION: L-Histidinol phosphate_[cyt] + H2O_[cyt] => L-Histidinol_[cyt] + Orthophosphate_[cyt]
HI0009	0.00247453	0.00247453	0.00222707	0.00222707	0.00197962	0.00197962	0.00173217	0.00173217	0.00148472	0.00148472	0.00123726	0.00123726	0.000989811	0.000989811	0.000742358	0.000742358	0.000494905	0.000494905	0.000247453	0.000247453	0	1.17382e-12	R246 REACTION: L-Histidinol_[cyt] + NAD+_[cyt] => L-Histidinal_[cyt] + NADH_[cyt] + H+_[cyt]
HI0010	0.00247453	0.00247453	0.00222707	0.00222707	0.00197962	0.00197962	0.00173217	0.00173217	0.00148472	0.00148472	0.00123726	0.00123726	0.000989811	0.000989811	0.000742358	0.000742358	0.000494905	0.000494905	0.000247453	0.000247453	0	1.17382e-12	R247 REACTION: L-Histidinal_[cyt] + H2O_[cyt] + NAD+_[cyt] => L-Histidine_[cyt] + NADH_[cyt] + H+_[cyt]
IL0001	0.0324655	0.0324655	0.0292189	0.0292189	0.0259724	0.0259724	0.0227258	0.0227258	0.0194793	0.0194793	0.0162327	0.0162327	0.0129862	0.0129862	0.00973964	0.00973964	0.00649309	0.00649309	0.00324655	0.00324655	0	9.30135e-11	R248 REACTION: Pyruvate_[cyt] + Thiamin diphosphate_[cyt] => 2-(alpha-Hydroxyethyl)thiamine diphosphate_[cyt] + CO2_[cyt]
IL0002	0.0241287	0.0241287	0.0217158	0.0217158	0.0193029	0.0193029	0.0168901	0.0168901	0.0144772	0.0144772	0.0120643	0.0120643	0.00965147	0.00965147	0.0072386	0.0072386	0.00482573	0.00482573	0.00241287	0.00241287	0	9.30135e-11	R249 REACTION: 2-Acetolactate_[cyt] + Thiamin diphosphate_[cyt] <= 2-(alpha-Hydroxyethyl)thiamine diphosphate_[cyt] + Pyruvate_[cyt]
IL0003	0.0083368	0.0083368	0.00750312	0.00750312	0.00666944	0.00666944	0.00583576	0.00583576	0.00500208	0.00500208	0.0041684	0.0041684	0.00333472	0.00333472	0.00250104	0.00250104	0.00166736	0.00166736	0.00083368	0.00083368	0	4.53943e-12	R250 REACTION: 2-Oxobutanoate_[cyt] + 2-(alpha-Hydroxyethyl)thiamine diphosphate_[cyt] => (S)-2-Aceto-2-hydroxybutanoate_[cyt] + Thiamin diphosphate_[cyt]
IL0004	0.0241287	0.0241287	0.0217158	0.0217158	0.0193029	0.0193029	0.0168901	0.0168901	0.0144772	0.0144772	0.0120643	0.0120643	0.00965147	0.00965147	0.0072386	0.0072386	0.00482573	0.00482573	0.00241287	0.00241287	0	9.30624e-11	R251 REACTION: 2-Acetolactate_[cyt] + NADPH_[cyt] + H+_[cyt] => 2,3-Dihydroxy-3-methylbutanoate_[cyt] + NADP+_[cyt]
IL0005	0.0083368	0.0083368	0.00750312	0.00750312	0.00666944	0.00666944	0.00583576	0.00583576	0.00500208	0.00500208	0.0041684	0.0041684	0.00333472	0.00333472	0.00250104	0.00250104	0.00166736	0.00166736	0.00083368	0.00083368	0	4.53943e-12	R252 REACTION: (S)-2-Aceto-2-hydroxybutanoate_[cyt] => (R)-3-Hydroxy-3-methyl-2-oxopentanoate_[cyt]
IL0006	0.0083368	0.0083368	0.00750312	0.00750312	0.00666944	0.00666944	0.00583576	0.00583576	0.00500208	0.00500208	0.0041684	0.0041684	0.00333472	0.00333472	0.00250104	0.00250104	0.00166736	0.00166736	0.00083368	0.00083368	0	4.53943e-12	R253 REACTION: (R)-2,3-Dihydroxy-3-methylpentanoate_[cyt] + NADP+_[cyt] <= (R)-3-Hydroxy-3-methyl-2-oxopentanoate_[cyt] + NADPH_[cyt] + H+_[cyt]
IL0007	0.0241287	0.0241287	0.0217158	0.0217158	0.0193029	0.0193029	0.0168901	0.0168901	0.0144772	0.0144772	0.0120643	0.0120643	0.00965147	0.00965147	0.0072386	0.0072386	0.00482573	0.00482573	0.00241287	0.00241287	0	9.30624e-11	R254 REACTION: 2,3-Dihydroxy-3-methylbutanoate_[cyt] => 3-Methyl-2-oxobutanoic acid_[cyt] + H2O_[cyt]
IL0008	0.0083368	0.0083368	0.00750312	0.00750312	0.00666944	0.00666944	0.00583576	0.00583576	0.00500208	0.00500208	0.0041684	0.0041684	0.00333472	0.00333472	0.00250104	0.00250104	0.00166736	0.00166736	0.00083368	0.00083368	0	4.53943e-12	R255 REACTION: (R)-2,3-Dihydroxy-3-methylpentanoate_[cyt] => (S)-3-Methyl-2-oxopentanoic acid_[cyt] + H2O_[cyt]
IL0009	-0.0151565	-0.0151565	-0.0136408	-0.0136408	-0.0121252	-0.0121252	-0.0106095	-0.0106095	-0.00909389	-0.00909389	-0.00757824	-0.00757824	-0.00606259	-0.00606259	-0.00454694	-0.00454694	-0.0030313	-0.0030313	-0.00151565	-0.00151565	-6.9349e-12	0	R256 REACTION: L-Leucine_[cyt] + 2-Oxoglutarate_[cyt] <=> 4-Methyl-2-oxopentanoate_[cyt] + L-Glutamate_[cyt]
IL0010	-0.00895543	-0.00895543	-0.00805989	-0.00805989	-0.00716435	-0.00716435	-0.0062688	-0.0062688	-0.00537326	-0.00537326	-0.00447772	-0.00447772	-0.00358217	-0.00358217	-0.00268663	-0.00268663	-0.00179109	-0.00179109	-0.000895543	-0.000895543	-4.09273e-12	0	R257 REACTION: L-Valine_[cyt] + 2-Oxoglutarate_[cyt] <=> 3-Methyl-2-oxobutanoic acid_[cyt] + L-Glutamate_[cyt]
IL0011	-0.0083368	-0.0083368	-0.00750312	-0.00750312	-0.00666944	-0.00666944	-0.00583576	-0.00583576	-0.00500208	-0.00500208	-0.0041684	-0.0041684	-0.00333472	-0.00333472	-0.00250104	-0.00250104	-0.00166736	-0.00166736	-0.00083368	-0.00083368	-4.54747e-12	0	R258 REACTION: L-Isoleucine_[cyt] + 2-Oxoglutarate_[cyt] <=> (S)-3-Methyl-2-oxopentanoic acid_[cyt] + L-Glutamate_[cyt]
IL0012	0.0151565	0.0151565	0.0136408	0.0136408	0.0121252	0.0121252	0.0106095	0.0106095	0.00909389	0.00909389	0.00757824	0.00757824	0.00606259	0.00606259	0.00454694	0.00454694	0.0030313	0.0030313	0.00151565	0.00151565	0	6.93434e-12	R259 REACTION: (2S)-2-Isopropylmalate_[cyt] + CoA_[cyt] <= Acetyl-CoA_[cyt] + 3-Methyl-2-oxobutanoic acid_[cyt] + H2O_[cyt]
IL0013	0.0151565	0.0151565	0.0136408	0.0136408	0.0121252	0.0121252	0.0106095	0.0106095	0.00909389	0.00909389	0.00757824	0.00757824	0.00606259	0.00606259	0.00454694	0.00454694	0.0030313	0.0030313	0.00151565	0.00151565	0	6.93434e-12	R260 REACTION: (2S)-2-Isopropylmalate_[cyt] => 2-Isopropylmaleate_[cyt] + H2O_[cyt]
IL0014	0.0151565	0.0151565	0.0136408	0.0136408	0.0121252	0.0121252	0.0106095	0.0106095	0.00909389	0.00909389	0.00757824	0.00757824	0.00606259	0.00606259	0.00454694	0.00454694	0.0030313	0.0030313	0.00151565	0.00151565	0	6.93434e-12	R261 REACTION: (2R,3S)-3-Isopropylmalate_[cyt] <= 2-Isopropylmaleate_[cyt] + H2O_[cyt]
IL0015	0.0151565	0.0151565	0.0136408	0.0136408	0.0121252	0.0121252	0.0106095	0.0106095	0.00909389	0.00909389	0.00757824	0.00757824	0.00606259	0.00606259	0.00454694	0.00454694	0.0030313	0.0030313	0.00151565	0.00151565	0	6.93434e-12	R262 REACTION: (2R,3S)-3-Isopropylmalate_[cyt] + NAD+_[cyt] => (2S)-2-Isopropyl-3-oxosuccinate_[cyt] + NADH_[cyt] + H+_[cyt]
IL0016	0.0151565	0.0151565	0.0136408	0.0136408	0.0121252	0.0121252	0.0106095	0.0106095	0.00909389	0.00909389	0.00757824	0.00757824	0.00606259	0.00606259	0.00454694	0.00454694	0.0030313	0.0030313	0.00151565	0.00151565	0	6.93434e-12	R263 REACTION: 4-Methyl-2-oxopentanoate_[cyt] + CO2_[cyt] <= (2S)-2-Isopropyl-3-oxosuccinate_[cyt]
IL0017	0	-3.03918e-12	0	3.03265e-09	0	3.67794e-09	0	4.26379e-09	0	4.86896e-09	0	5.45845e-09	0	6.10027e-09	0	6.67944e-09	0	7.18958e-09	0	7.84002e-09	0	3.69315e-12	R264 REACTION: Acetyl-CoA_[cyt] + Pyruvate_[cyt] + H2O_[cyt] => (R)-2-Methylmalate_[cyt] + CoA_[cyt]
IL0018	0	-3.06954e-12	0	3.0326e-09	0	3.67788e-09	0	4.26382e-09	0	4.86898e-09	0	5.45845e-09	0	6.10032e-09	0	6.67944e-09	0	7.18956e-09	0	7.84007e-09	0	3.63798e-12	R265 REACTION: (R)-2-Methylmalate_[cyt] <=> 2-Methylmaleate_[cyt] + H2O_[cyt]
IL0019	0	-3.06954e-12	0	3.0326e-09	0	3.67788e-09	0	4.26382e-09	0	4.86898e-09	0	5.45845e-09	0	6.10032e-09	0	6.67944e-09	0	7.18956e-09	0	7.84007e-09	0	3.63798e-12	R266 REACTION: 2-Methylmaleate_[cyt] + H2O_[cyt] <=> D-erythro-3-Methylmalate_[cyt]
IL0020	0	-3.03918e-12	0	3.03265e-09	0	3.67794e-09	0	4.26379e-09	0	4.86896e-09	0	5.45845e-09	0	6.10027e-09	0	6.67944e-09	0	7.18958e-09	0	7.84002e-09	0	3.69315e-12	R267 REACTION: 2-Oxobutanoate_[cyt] + CO2_[cyt] + NADH_[cyt] + H+_[cyt] <= D-erythro-3-Methylmalate_[cyt] + NAD+_[cyt]
IN0001	0	0	0	0	0	0	0	0	0	0	0	0	0	0	0	0	0	0	0	0	0	0	R268 REACTION: D-Glucose 6-phosphate_[cyt] => 1D-myo-Inositol 3-phosphate_[cyt]
IN0002	0	0	0	0	0	0	0	0	0	0	0	0	0	0	0	0	0	0	0	0	0	0	R269 REACTION: 1D-myo-Inositol 3-phosphate_[cyt] + H2O_[cyt] => myo-Inositol_[cyt] + Orthophosphate_[cyt]
LI0001	0.0120031	0.0120031	0.0108027	0.0108027	0.00960244	0.00960244	0.00840214	0.00840214	0.00720183	0.00720183	0.00600153	0.00600153	0.00480122	0.00480122	0.00360092	0.00360092	0.00240061	0.00240061	0.00120031	0.00120031	0	2.13993e-11	R270 REACTION: Acetyl-CoA_[cyt] + Acyl-carrier protein_[cyt] => CoA_[cyt] + Acetyl-[acp]_[cyt]
LI0002	0.0120031	0.0120031	0.0108027	0.0108027	0.00960244	0.00960244	0.00840214	0.00840214	0.00720183	0.00720183	0.00600153	0.00600153	0.00480122	0.00480122	0.00360092	0.00360092	0.00240061	0.00240061	0.00120031	0.00120031	0	2.13993e-11	R271 REACTION: Acetyl-[acp]_[cyt] + Malonyl-[acp]_[cyt] => Acetoacetyl-[acp]_[cyt] + CO2_[cyt] + Acyl-carrier protein_[cyt]
LI0003	0.0850454	0.0850454	0.0765409	0.0765409	0.0680363	0.0680363	0.0595318	0.0595318	0.0510273	0.0510273	0.0425227	0.0425227	0.0340182	0.0340182	0.0255136	0.0255136	0.0170091	0.0170091	0.00850454	0.00850454	0	1.59329e-10	R272 REACTION: ATP_[cyt] + Acetyl-CoA_[cyt] + HCO3-_[cyt] + H+_[cyt] => ADP_[cyt] + Orthophosphate_[cyt] + Malonyl-CoA_[cyt]
LI0004	0.0850446	0.0850446	0.0765401	0.0765401	0.0680357	0.0680357	0.0595312	0.0595312	0.0510268	0.0510268	0.0425223	0.0425223	0.0340178	0.0340178	0.0255134	0.0255134	0.0170089	0.0170089	0.00850446	0.00850446	0	1.59329e-10	R273 REACTION: Malonyl-CoA_[cyt] + Acyl-carrier protein_[cyt] => CoA_[cyt] + Malonyl-[acp]_[cyt]
LI0005	0.0120031	0.0120031	0.0108027	0.0108027	0.00960244	0.00960244	0.00840214	0.00840214	0.00720183	0.00720183	0.00600153	0.00600153	0.00480122	0.00480122	0.00360092	0.00360092	0.00240061	0.00240061	0.00120031	0.00120031	0	2.13993e-11	R274 REACTION: Butyryl-[acp]_[cyt] + Malonyl-[acp]_[cyt] => 3-Oxohexanoyl-[acp]_[cyt] + CO2_[cyt] + Acyl-carrier protein_[cyt]
LI0006	0.0120031	0.0120031	0.0108027	0.0108027	0.00960244	0.00960244	0.00840214	0.00840214	0.00720183	0.00720183	0.00600153	0.00600153	0.00480122	0.00480122	0.00360092	0.00360092	0.00240061	0.00240061	0.00120031	0.00120031	0	2.13993e-11	R275 REACTION: Hexanoyl-[acp]_[cyt] + Malonyl-[acp]_[cyt] => 3-Oxooctanoyl-[acp]_[cyt] + CO2_[cyt] + Acyl-carrier protein_[cyt]
LI0007	0.0120031	0.0120031	0.0108027	0.0108027	0.00960244	0.00960244	0.00840214	0.00840214	0.00720183	0.00720183	0.00600153	0.00600153	0.00480122	0.00480122	0.00360092	0.00360092	0.00240061	0.00240061	0.00120031	0.00120031	0	2.13993e-11	R276 REACTION: Octanoyl-[acp]_[cyt] + Malonyl-[acp]_[cyt] => 3-Oxodecanoyl-[acp]_[cyt] + CO2_[cyt] + Acyl-carrier protein_[cyt]
LI0008	0.0120031	0.0120031	0.0108027	0.0108027	0.00960244	0.00960244	0.00840214	0.00840214	0.00720183	0.00720183	0.00600153	0.00600153	0.00480122	0.00480122	0.00360092	0.00360092	0.00240061	0.00240061	0.00120031	0.00120031	0	2.13993e-11	R277 REACTION: Decanoyl-[acp]_[cyt] + Malonyl-[acp]_[cyt] => 3-Oxododecanoyl-[acp]_[cyt] + CO2_[cyt] + Acyl-carrier protein_[cyt]
LI0009	0.0120031	0.0120031	0.0108027	0.0108027	0.00960244	0.00960244	0.00840214	0.00840214	0.00720183	0.00720183	0.00600153	0.00600153	0.00480122	0.00480122	0.00360092	0.00360092	0.00240061	0.00240061	0.00120031	0.00120031	0	2.13993e-11	R278 REACTION: Dodecanoyl-[acp]_[cyt] + Malonyl-[acp]_[cyt] => 3-Oxotetradecanoyl-[acp]_[cyt] + CO2_[cyt] + Acyl-carrier protein_[cyt]
LI0010	0.00908856	0.00908856	0.00817971	0.00817971	0.00727085	0.00727085	0.00636199	0.00636199	0.00545314	0.00545314	0.00454428	0.00454428	0.00363542	0.00363542	0.00272657	0.00272657	0.00181771	0.00181771	0.000908856	0.000908856	0	2.14015e-11	R279 REACTION: Tetradecanoyl-[acp]_[cyt] + Malonyl-[acp]_[cyt] => 3-Oxohexadecanoyl-[acp]_[cyt] + CO2_[cyt] + Acyl-carrier protein_[cyt]
LI0011	0.00393771	0.00393771	0.00354394	0.00354394	0.00315017	0.00315017	0.0027564	0.0027564	0.00236263	0.00236263	0.00196886	0.00196886	0.00157509	0.00157509	0.00118131	0.00118131	0.000787543	0.000787543	0.000393771	0.000393772	0	1.9917e-11	R280 REACTION: Hexadecanoyl-[acp]_[cyt] + Malonyl-[acp]_[cyt] => 3-Oxostearoyl-[acp]_[cyt] + Acyl-carrier protein_[cyt] + CO2_[cyt]
LI0012	-0.0120031	-0.0120031	-0.0108027	-0.0108027	-0.00960244	-0.00960244	-0.00840214	-0.00840214	-0.00720183	-0.00720183	-0.00600153	-0.00600153	-0.00480122	-0.00480122	-0.00360092	-0.00360092	-0.00240061	-0.00240061	-0.00120031	-0.00120031	-2.13731e-11	0	R281 REACTION: (3R)-3-Hydroxybutanoyl-[acp]_[cyt] + NADP+_[cyt] <=> Acetoacetyl-[acp]_[cyt] + NADPH_[cyt] + H+_[cyt]
LI0013	-0.0120031	-0.0120031	-0.0108027	-0.0108027	-0.00960244	-0.00960244	-0.00840214	-0.00840214	-0.00720183	-0.00720183	-0.00600153	-0.00600153	-0.00480122	-0.00480122	-0.00360092	-0.00360092	-0.00240061	-0.00240061	-0.00120031	-0.00120031	-2.13731e-11	0	R282 REACTION: (R)-3-Hydroxyhexanoyl-[acp]_[cyt] + NADP+_[cyt] <=> 3-Oxohexanoyl-[acp]_[cyt] + NADPH_[cyt] + H+_[cyt]
LI0014	-0.0120031	-0.0120031	-0.0108027	-0.0108027	-0.00960244	-0.00960244	-0.00840214	-0.00840214	-0.00720183	-0.00720183	-0.00600153	-0.00600153	-0.00480122	-0.00480122	-0.00360092	-0.00360092	-0.00240061	-0.00240061	-0.00120031	-0.00120031	-2.13731e-11	0	R283 REACTION: (3R)-3-Hydroxyoctanoyl-[acp]_[cyt] + NADP+_[cyt] <=> 3-Oxooctanoyl-[acp]_[cyt] + NADPH_[cyt] + H+_[cyt]
LI0015	-0.0120031	-0.0120031	-0.0108027	-0.0108027	-0.00960244	-0.00960244	-0.00840214	-0.00840214	-0.00720183	-0.00720183	-0.00600153	-0.00600153	-0.00480122	-0.00480122	-0.00360092	-0.00360092	-0.00240061	-0.00240061	-0.00120031	-0.00120031	-2.13731e-11	0	R284 REACTION: (3R)-3-Hydroxydecanoyl-[acp]_[cyt] + NADP+_[cyt] <=> 3-Oxodecanoyl-[acp]_[cyt] + NADPH_[cyt] + H+_[cyt]
LI0016	-0.0120031	-0.0120031	-0.0108027	-0.0108027	-0.00960244	-0.00960244	-0.00840214	-0.00840214	-0.00720183	-0.00720183	-0.00600153	-0.00600153	-0.00480122	-0.00480122	-0.00360092	-0.00360092	-0.00240061	-0.00240061	-0.00120031	-0.00120031	-2.13731e-11	0	R285 REACTION: (R)-3-Hydroxydodecanoyl-[acp]_[cyt] + NADP+_[cyt] <=> 3-Oxododecanoyl-[acp]_[cyt] + NADPH_[cyt] + H+_[cyt]
LI0017	-0.0120031	-0.0120031	-0.0108027	-0.0108027	-0.00960244	-0.00960244	-0.00840214	-0.00840214	-0.00720183	-0.00720183	-0.00600153	-0.00600153	-0.00480122	-0.00480122	-0.00360092	-0.00360092	-0.00240061	-0.00240061	-0.00120031	-0.00120031	-2.13731e-11	0	R286 REACTION: (3R)-3-Hydroxytetradecanoyl-[acp]_[cyt] + NADP+_[cyt] <=> 3-Oxotetradecanoyl-[acp]_[cyt] + NADPH_[cyt] + H+_[cyt]
LI0018	-0.00908856	-0.00908856	-0.00817971	-0.00817971	-0.00727085	-0.00727085	-0.00636199	-0.00636199	-0.00545314	-0.00545314	-0.00454428	-0.00454428	-0.00363542	-0.00363542	-0.00272657	-0.00272657	-0.00181771	-0.00181771	-0.000908856	-0.000908856	-2.13731e-11	0	R287 REACTION: (3R)-3-Hydroxypalmitoyl-[acp]_[cyt] + NADP+_[cyt] <=> 3-Oxohexadecanoyl-[acp]_[cyt] + NADPH_[cyt] + H+_[cyt]
LI0019	0.00393771	0.00393771	0.00354394	0.00354394	0.00315017	0.00315017	0.0027564	0.0027564	0.00236263	0.00236263	0.00196886	0.00196886	0.00157509	0.00157509	0.00118131	0.00118131	0.000787543	0.000787543	0.000393771	0.000393772	0	1.98952e-11	R288 REACTION: 3-Oxostearoyl-[acp]_[cyt] + NADPH_[cyt] + H+_[cyt] <=> 3-Hydroxyoctadecanoyl-[acp]_[cyt] + NADP+_[cyt]
LI0020	0.0120031	0.0120031	0.0108027	0.0108027	0.00960244	0.00960244	0.00840214	0.00840214	0.00720183	0.00720183	0.00600153	0.00600153	0.00480122	0.00480122	0.00360092	0.00360092	0.00240061	0.00240061	0.00120031	0.00120031	0	2.13731e-11	R289 REACTION: (3R)-3-Hydroxybutanoyl-[acp]_[cyt] <=> But-2-enoyl-[acp]_[cyt] + H2O_[cyt]
LI0021	0.0120031	0.0120031	0.0108027	0.0108027	0.00960244	0.00960244	0.00840214	0.00840214	0.00720183	0.00720183	0.00600153	0.00600153	0.00480122	0.00480122	0.00360092	0.00360092	0.00240061	0.00240061	0.00120031	0.00120031	0	2.13731e-11	R290 REACTION: (R)-3-Hydroxyhexanoyl-[acp]_[cyt] <=> trans-Hex-2-enoyl-[acp]_[cyt] + H2O_[cyt]
LI0022	0.0120031	0.0120031	0.0108027	0.0108027	0.00960244	0.00960244	0.00840214	0.00840214	0.00720183	0.00720183	0.00600153	0.00600153	0.00480122	0.00480122	0.00360092	0.00360092	0.00240061	0.00240061	0.00120031	0.00120031	0	2.13731e-11	R291 REACTION: (3R)-3-Hydroxyoctanoyl-[acp]_[cyt] <=> trans-Oct-2-enoyl-[acp]_[cyt] + H2O_[cyt]
LI0023	0.0120031	0.0120031	0.0108027	0.0108027	0.00960244	0.00960244	0.00840214	0.00840214	0.00720183	0.00720183	0.00600153	0.00600153	0.00480122	0.00480122	0.00360092	0.00360092	0.00240061	0.00240061	0.00120031	0.00120031	0	2.13731e-11	R292 REACTION: (3R)-3-Hydroxydecanoyl-[acp]_[cyt] <=> trans-Dec-2-enoyl-[acp]_[cyt] + H2O_[cyt]
LI0024	0.0120031	0.0120031	0.0108027	0.0108027	0.00960244	0.00960244	0.00840214	0.00840214	0.00720183	0.00720183	0.00600153	0.00600153	0.00480122	0.00480122	0.00360092	0.00360092	0.00240061	0.00240061	0.00120031	0.00120031	0	2.13731e-11	R293 REACTION: (R)-3-Hydroxydodecanoyl-[acp]_[cyt] <=> trans-Dodec-2-enoyl-[acp]_[cyt] + H2O_[cyt]
LI0025	0.00908856	0.00908856	0.00817971	0.00817971	0.00727085	0.00727085	0.00636199	0.00636199	0.00545314	0.00545314	0.00454428	0.00454428	0.00363542	0.00363542	0.00272657	0.00272657	0.00181771	0.00181771	0.000908856	0.000908856	0	2.13731e-11	R294 REACTION: (3R)-3-Hydroxytetradecanoyl-[acp]_[cyt] <=> trans-Tetradec-2-enoyl-[acp]_[cyt] + H2O_[cyt]
LI0026	0.00908856	0.00908856	0.00817971	0.00817971	0.00727085	0.00727085	0.00636199	0.00636199	0.00545314	0.00545314	0.00454428	0.00454428	0.00363542	0.00363542	0.00272657	0.00272657	0.00181771	0.00181771	0.000908856	0.000908856	0	2.13731e-11	R295 REACTION: (3R)-3-Hydroxypalmitoyl-[acp]_[cyt] <=> trans-Hexadec-2-enoyl-[acp]_[cyt] + H2O_[cyt]
LI0027	0.00393771	0.00393771	0.00354394	0.00354394	0.00315017	0.00315017	0.0027564	0.0027564	0.00236263	0.00236263	0.00196886	0.00196886	0.00157509	0.00157509	0.00118131	0.00118131	0.000787543	0.000787543	0.000393771	0.000393772	0	1.98952e-11	R296 REACTION: 3-Hydroxyoctadecanoyl-[acp]_[cyt] <=> (2E)-Octadecenoyl-[acp]_[cyt] + H2O_[cyt]
LI0028	-0.0120031	-0.0120031	-0.0108027	-0.0108027	-0.00960244	-0.00960244	-0.00840214	-0.00840214	-0.00720183	-0.00720183	-0.00600153	-0.00600153	-0.00480122	-0.00480122	-0.00360092	-0.00360092	-0.00240061	-0.00240061	-0.00120031	-0.00120031	-2.13731e-11	0	R297 REACTION: Butyryl-[acp]_[cyt] + NADP+_[cyt] <=> But-2-enoyl-[acp]_[cyt] + NADPH_[cyt] + H+_[cyt]
LI0029	-0.0120031	-0.0120031	-0.0108027	-0.0108027	-0.00960244	-0.00960244	-0.00840214	-0.00840214	-0.00720183	-0.00720183	-0.00600153	-0.00600153	-0.00480122	-0.00480122	-0.00360092	-0.00360092	-0.00240061	-0.00240061	-0.00120031	-0.00120031	-2.13731e-11	0	R298 REACTION: Hexanoyl-[acp]_[cyt] + NADP+_[cyt] <=> trans-Hex-2-enoyl-[acp]_[cyt] + NADPH_[cyt] + H+_[cyt]
LI0030	-0.0120031	-0.0120031	-0.0108027	-0.0108027	-0.00960244	-0.00960244	-0.00840214	-0.00840214	-0.00720183	-0.00720183	-0.00600153	-0.00600153	-0.00480122	-0.00480122	-0.00360092	-0.00360092	-0.00240061	-0.00240061	-0.00120031	-0.00120031	-2.13731e-11	0	R299 REACTION: Octanoyl-[acp]_[cyt] + NADP+_[cyt] <=> trans-Oct-2-enoyl-[acp]_[cyt] + NADPH_[cyt] + H+_[cyt]
LI0031	-0.0120031	-0.0120031	-0.0108027	-0.0108027	-0.00960244	-0.00960244	-0.00840214	-0.00840214	-0.00720183	-0.00720183	-0.00600153	-0.00600153	-0.00480122	-0.00480122	-0.00360092	-0.00360092	-0.00240061	-0.00240061	-0.00120031	-0.00120031	-2.13731e-11	0	R300 REACTION: Decanoyl-[acp]_[cyt] + NADP+_[cyt] <=> trans-Dec-2-enoyl-[acp]_[cyt] + NADPH_[cyt] + H+_[cyt]
LI0032	-0.0120031	-0.0120031	-0.0108027	-0.0108027	-0.00960244	-0.00960244	-0.00840214	-0.00840214	-0.00720183	-0.00720183	-0.00600153	-0.00600153	-0.00480122	-0.00480122	-0.00360092	-0.00360092	-0.00240061	-0.00240061	-0.00120031	-0.00120031	-2.13731e-11	0	R301 REACTION: Dodecanoyl-[acp]_[cyt] + NADP+_[cyt] <=> trans-Dodec-2-enoyl-[acp]_[cyt] + NADPH_[cyt] + H+_[cyt]
LI0033	-0.00908856	-0.00908856	-0.00817971	-0.00817971	-0.00727085	-0.00727085	-0.00636199	-0.00636199	-0.00545314	-0.00545314	-0.00454428	-0.00454428	-0.00363542	-0.00363542	-0.00272657	-0.00272657	-0.00181771	-0.00181771	-0.000908856	-0.000908856	-2.13731e-11	0	R302 REACTION: Tetradecanoyl-[acp]_[cyt] + NADP+_[cyt] <=> trans-Tetradec-2-enoyl-[acp]_[cyt] + NADPH_[cyt] + H+_[cyt]
LI0034	-0.00908856	-0.00908856	-0.00817971	-0.00817971	-0.00727085	-0.00727085	-0.00636199	-0.00636199	-0.00545314	-0.00545314	-0.00454428	-0.00454428	-0.00363542	-0.00363542	-0.00272657	-0.00272657	-0.00181771	-0.00181771	-0.000908856	-0.000908856	-2.13731e-11	0	R303 REACTION: Hexadecanoyl-[acp]_[cyt] + NADP+_[cyt] <=> trans-Hexadec-2-enoyl-[acp]_[cyt] + NADPH_[cyt] + H+_[cyt]
LI0035	0.00393771	0.00393771	0.00354394	0.00354394	0.00315017	0.00315017	0.0027564	0.0027564	0.00236263	0.00236263	0.00196886	0.00196886	0.00157509	0.00157509	0.00118131	0.00118131	0.000787543	0.000787543	0.000393771	0.000393772	0	1.98952e-11	R304 REACTION: (2E)-Octadecenoyl-[acp]_[cyt] + NADPH_[cyt] + H+_[cyt] <=> Octadecanoyl-[acp]_[cyt] + NADP+_[cyt]
LI0036	0.000357859	0.000357859	0.000322073	0.000322073	0.000286287	0.000286287	0.000250501	0.000250501	0.000214715	0.000214715	0.000178929	0.000178929	0.000143143	0.000143143	0.000107358	0.000107358	7.15717e-05	7.15717e-05	3.57859e-05	3.57859e-05	0	6.82121e-13	R305 REACTION: Hexadecanoyl-[acp]_[cyt] + NADPH_[cyt] + H+_[cyt] + Oxygen_[cyt] <=> Hexadecenoyl-[acp]_[cyt] + NADP+_[cyt] + 2 H2O_[cyt]
LI0037	0.00386661	0.00386661	0.00347994	0.00347994	0.00309328	0.00309328	0.00270662	0.00270662	0.00231996	0.00231996	0.0019333	0.0019333	0.00154664	0.00154664	0.00115998	0.00115998	0.000773321	0.000773321	0.000386661	0.000386661	0	1.92131e-11	R306 REACTION: Octadecanoyl-[acp]_[cyt] + NADPH_[cyt] + H+_[cyt] + Oxygen_[cyt] <=> Oleoyl-[acp]_[cyt] + NADP+_[cyt] + 2 H2O_[cyt]
LI0038	0.00331591	0.00331591	0.00298432	0.00298432	0.00265273	0.00265273	0.00232114	0.00232114	0.00198955	0.00198955	0.00165796	0.00165796	0.00132637	0.00132637	0.000994774	0.000994774	0.000663183	0.000663183	0.000331591	0.000331591	0	4.09273e-12	R307 REACTION: Oleoyl-[acp]_[cyt] + NADPH_[cyt] + H+_[cyt] + Oxygen_[cyt] <=> Linoleoyl-[acp]_[cyt] + NADP+_[cyt] + 2 H2O_[cyt]
LI0039	0.00159274	0.00159274	0.00143346	0.00143346	0.00127419	0.00127419	0.00111492	0.00111492	0.000955643	0.000955643	0.000796369	0.000796369	0.000637095	0.000637095	0.000477821	0.000477821	0.000318548	0.000318548	0.000159274	0.000159274	0	9.32232e-12	R308 REACTION: Linoleoyl-[acp]_[cyt] + NADPH_[cyt] + H+_[cyt] + Oxygen_[cyt] <=> gamma-Linolenoyl-[acp]_[cyt] + NADP+_[cyt] + 2 H2O_[cyt]
LI0040	8.86376e-05	8.86376e-05	7.97739e-05	7.97739e-05	7.09101e-05	7.09101e-05	6.20464e-05	6.20464e-05	5.31826e-05	5.31826e-05	4.43188e-05	4.43188e-05	3.54551e-05	3.54551e-05	2.65913e-05	2.65913e-05	1.77275e-05	1.77275e-05	8.86376e-06	8.86376e-06	0	6.82121e-13	R309 REACTION: Linoleoyl-[acp]_[cyt] + NADPH_[cyt] + H+_[cyt] + Oxygen_[cyt] <=> alpha-Linolenoyl-[acp]_[cyt] + NADP+_[cyt] + 2 H2O_[cyt]
LI0041	6.11163e-05	6.11163e-05	5.50047e-05	5.50047e-05	4.88931e-05	4.88931e-05	4.27814e-05	4.27814e-05	3.66698e-05	3.66698e-05	3.05582e-05	3.05582e-05	2.44465e-05	2.44465e-05	1.83349e-05	1.83349e-05	1.22233e-05	1.22233e-05	6.11163e-06	6.11163e-06	0	5.68434e-13	R310 REACTION: alpha-Linolenoyl-[acp]_[cyt] + NADPH_[cyt] + H+_[cyt] + Oxygen_[cyt] <=> Stearidonoyl-[acp]_[cyt] + NADP+_[cyt] + 2 H2O_[cyt]
LI0042	0.00145724	0.00145724	0.00131152	0.00131152	0.0011658	0.0011658	0.00102007	0.00102007	0.000874347	0.000874347	0.000728622	0.000728622	0.000582898	0.000582898	0.000437173	0.000437173	0.000291449	0.000291449	0.000145724	0.000145724	0	7.93477e-13	R311 REACTION: (3R)-3-Hydroxytetradecanoyl-[acp]_[cyt] + UDP-N-acetyl-D-glucosamine_[cyt] => Acyl-carrier protein_[cyt] + UDP-3-O-(3-hydroxytetradecanoyl)-N-acetylglucosamine_[cyt]
LI0043	0.00145724	0.00145724	0.00131152	0.00131152	0.0011658	0.0011658	0.00102007	0.00102007	0.000874347	0.000874347	0.000728622	0.000728622	0.000582898	0.000582898	0.000437173	0.000437173	0.000291449	0.000291449	0.000145724	0.000145724	0	7.93477e-13	R312 REACTION: UDP-3-O-(3-hydroxytetradecanoyl)-N-acetylglucosamine_[cyt] + H2O_[cyt] => UDP-3-O-(3-hydroxytetradecanoyl)-D-glucosamine_[cyt] + Acetate_[cyt]
LI0044	0.00145724	0.00145724	0.00131152	0.00131152	0.0011658	0.0011658	0.00102007	0.00102007	0.000874347	0.000874347	0.000728622	0.000728622	0.000582898	0.000582898	0.000437173	0.000437173	0.000291449	0.000291449	0.000145724	0.000145724	0	7.93477e-13	R313 REACTION: UDP-2,3-bis(3-hydroxytetradecanoyl)glucosamine_[cyt] + Acyl-carrier protein_[cyt] <= UDP-3-O-(3-hydroxytetradecanoyl)-D-glucosamine_[cyt] + (3R)-3-Hydroxytetradecanoyl-[acp]_[cyt]
LI0045	0.000728622	0.000728622	0.00065576	0.00065576	0.000582898	0.000582898	0.000510036	0.000510036	0.000437173	0.000437173	0.000364311	0.000364311	0.000291449	0.000291449	0.000218587	0.000218587	0.000145724	0.000145724	7.28622e-05	7.28622e-05	0	3.96739e-13	R314 REACTION: UDP-2,3-bis(3-hydroxytetradecanoyl)glucosamine_[cyt] + Lipid X_[cyt] => UDP_[cyt] + Lipid A disaccharide_[cyt]
LI0046	0.000728622	0.000728622	0.00065576	0.00065576	0.000582898	0.000582898	0.000510036	0.000510036	0.000437173	0.000437173	0.000364311	0.000364311	0.000291449	0.000291449	0.000218587	0.000218587	0.000145724	0.000145724	7.28622e-05	7.28622e-05	0	3.96739e-13	R315 REACTION: UDP-2,3-bis(3-hydroxytetradecanoyl)glucosamine_[cyt] + H2O_[cyt] => UMP_[cyt] + Lipid X_[cyt]
ME0001	-1000	1000	-1000	1000	-1000	1000	-1000	1000	-1000	1000	-1000	1000	-1000	1000	-1000	1000	-1000	1000	-1000	1000	-1000	1000	R316 REACTION: 1 CO2_[med] + H2O_[med] <=> 1 HCO3-_[med] + H+_[med]
ME0002	-1000	1000	-1000	1000	-1000	1000	-1000	1000	-1000	1000	-1000	1000	-1000	1000	-1000	1000	-1000	1000	-1000	1000	-1000	1000	R317 REACTION: 1 CO2_[med] + OH-_[med] <=> 1 HCO3-_[med]
ME0003	-1000	1000	-1000	1000	-1000	1000	-1000	1000	-1000	1000	-1000	1000	-1000	1000	-1000	1000	-1000	1000	-1000	1000	-1000	1000	R318 REACTION: 1 H2O_[med] <=> H+_[med] + OH-_[med]
ME0005	-1000	1000	-1000	1000	-1000	1000	-1000	1000	-1000	1000	-1000	1000	-1000	1000	-1000	1000	-1000	1000	-1000	1000	-1000	1000	R319 REACTION: 1 H2CO3_[med] <=> H+_[med] + 1 HCO3-_[med]
ME0006	-1000	1000	-1000	1000	-1000	1000	-1000	1000	-1000	1000	-1000	1000	-1000	1000	-1000	1000	-1000	1000	-1000	1000	-1000	1000	R320 REACTION: 1 H2CO3_[med] <=> 1 CO2_[med] + H2O_[med]
ME0007	-1000	1000	-1000	1000	-1000	1000	-1000	1000	-1000	1000	-1000	1000	-1000	1000	-1000	1000	-1000	1000	-1000	1000	-1000	1000	R321 REACTION: 1 HCO3-_[med] <=> 1 Carbonate_[med] + H+_[med]
ME0008	-1000	1000	-1000	1000	-1000	1000	-1000	1000	-1000	1000	-1000	1000	-1000	1000	-1000	1000	-1000	1000	-1000	1000	-1000	1000	R322 REACTION: 1 HCO3-_[med] + OH-_[med] <=> 1 Carbonate_[med] + H2O_[med]
MO0006	0.028881	0.028881	0.0259929	0.0259929	0.0231048	0.0231048	0.0202167	0.0202167	0.0173286	0.0173286	0.0144405	0.0144405	0.0115524	0.0115524	0.00866431	0.00866431	0.00577621	0.00577621	0.0028881	0.0028881	0	1.57259e-11	R696 REACTION: Biomass_[cyt] => Biomass_[ext]
MO0007	0	0	0	0	0	0	0	0	0	0	0	0	0	0	0	0	0	0	0	0	0	0	R697 REACTION: D-Ribulose 1,5-bisphosphate_[cax] + CO2_[cax] + H2O_[cax] => 2 3-Phospho-D-glycerate_[cax]
MO0008	0	0	0	0	0	0	0	0	0	0	0	0	0	0	0	0	0	0	0	0	0	0	R698 REACTION: D-Ribulose 1,5-bisphosphate_[cax] + Oxygen_[cax] => 3-Phospho-D-glycerate_[cax] + 2-Phosphoglycolate_[cax]
NI0001	6.7004e-05	6.7004e-05	6.03036e-05	6.03036e-05	5.36032e-05	5.36032e-05	4.69028e-05	4.69028e-05	4.02024e-05	4.02024e-05	3.3502e-05	3.3502e-05	2.68016e-05	2.68016e-05	2.01012e-05	2.01012e-05	1.34008e-05	1.34008e-05	6.7004e-06	6.7004e-06	0	3.33779e-11	R323 REACTION: L-Aspartate_[cyt] + Oxygen_[cyt] => Iminoaspartate_[cyt] + H2O2_[cyt]
NI0002	6.7004e-05	6.7004e-05	6.03036e-05	6.03036e-05	5.36032e-05	5.36032e-05	4.69028e-05	4.69028e-05	4.02024e-05	4.02024e-05	3.3502e-05	3.3502e-05	2.68016e-05	2.68016e-05	2.01012e-05	2.01012e-05	1.34008e-05	1.34008e-05	6.7004e-06	6.7004e-06	0	3.33779e-11	R324 REACTION: Pyridine-2,3-dicarboxylate_[cyt] + 2 H2O_[cyt] + Orthophosphate_[cyt] <= Iminoaspartate_[cyt] + Glycerone phosphate_[cyt]
NI0003	6.7004e-05	6.7004e-05	6.03036e-05	6.03036e-05	5.36032e-05	5.36032e-05	4.69028e-05	4.69028e-05	4.02024e-05	4.02024e-05	3.3502e-05	3.3502e-05	2.68016e-05	2.68016e-05	2.01012e-05	2.01012e-05	1.34008e-05	1.34008e-05	6.7004e-06	6.7004e-06	0	3.33779e-11	R325 REACTION: Nicotinate D-ribonucleotide_[cyt] + Diphosphate_[cyt] + CO2_[cyt] <= Pyridine-2,3-dicarboxylate_[cyt] + 5-Phospho-alpha-D-ribose 1-diphosphate_[cyt] + H+_[cyt]
NI0004	6.7004e-05	6.7004e-05	6.03036e-05	6.03036e-05	5.36032e-05	5.36032e-05	4.69028e-05	4.69028e-05	4.02024e-05	4.02024e-05	3.3502e-05	3.3502e-05	2.68016e-05	2.68016e-05	2.01012e-05	2.01012e-05	1.34008e-05	1.34008e-05	6.7004e-06	6.7004e-06	0	3.34239e-11	R326 REACTION: ATP_[cyt] + Nicotinate D-ribonucleotide_[cyt] <=> Diphosphate_[cyt] + Deamino-NAD+_[cyt]
NI0005	6.7004e-05	6.7004e-05	6.03036e-05	6.03036e-05	5.36032e-05	5.36032e-05	4.69028e-05	4.69028e-05	4.02024e-05	4.02024e-05	3.3502e-05	3.3502e-05	2.68016e-05	2.68016e-05	2.01012e-05	2.01012e-05	1.34008e-05	1.34008e-05	6.7004e-06	6.7004e-06	0	3.33779e-11	R327 REACTION: ATP_[cyt] + Deamino-NAD+_[cyt] + L-Glutamine_[cyt] + H2O_[cyt] => AMP_[cyt] + Diphosphate_[cyt] + NAD+_[cyt] + L-Glutamate_[cyt]
NI0006	1.34008e-05	1.34008e-05	1.20607e-05	1.20607e-05	1.07206e-05	1.07206e-05	9.38056e-06	9.38056e-06	8.04048e-06	8.04048e-06	6.7004e-06	6.7004e-06	5.36032e-06	5.36032e-06	4.02024e-06	4.02024e-06	2.68016e-06	2.68016e-06	1.34008e-06	1.34008e-06	0	3.44686e-11	R328 REACTION: ATP_[cyt] + NAD+_[cyt] => ADP_[cyt] + NADP+_[cyt]
NI0007	-6.7004e-06	-6.7004e-06	-6.03036e-06	-6.03036e-06	-5.36032e-06	-5.36032e-06	-4.69028e-06	-4.69028e-06	-4.02024e-06	-4.02024e-06	-3.3502e-06	-3.3502e-06	-2.68016e-06	-2.68016e-06	-2.01012e-06	-2.01012e-06	-1.34008e-06	-1.34008e-06	-6.7004e-07	-6.7004e-07	0	0	R329 REACTION: Nicotinate D-ribonucleotide_[cyt] + Diphosphate_[cyt] <=> Nicotinate_[cyt] + 5-Phospho-alpha-D-ribose 1-diphosphate_[cyt] + H+_[cyt]
PC0001	1.6751e-05	1.6751e-05	1.50759e-05	1.50759e-05	1.34008e-05	1.34008e-05	1.17257e-05	1.17257e-05	1.00506e-05	1.00506e-05	8.3755e-06	8.3755e-06	6.7004e-06	6.7004e-06	5.0253e-06	5.0253e-06	3.3502e-06	3.3502e-06	1.6751e-06	1.6751e-06	0	2.51992e-11	R330 REACTION: L-Aspartate_[cyt] => beta-Alanine_[cyt] + CO2_[cyt]
PC0002	1.6751e-05	1.6751e-05	1.50759e-05	1.50759e-05	1.34008e-05	1.34008e-05	1.17257e-05	1.17257e-05	1.00506e-05	1.00506e-05	8.3755e-06	8.3755e-06	6.7004e-06	6.7004e-06	5.0253e-06	5.0253e-06	3.3502e-06	3.3502e-06	1.6751e-06	1.6751e-06	0	2.51992e-11	R331 REACTION: 5,10-Methylenetetrahydrofolate_[cyt] + 3-Methyl-2-oxobutanoic acid_[cyt] + H2O_[cyt] => Tetrahydrofolate_[cyt] + 2-Dehydropantoate_[cyt]
PC0003	-1.6751e-05	-1.6751e-05	-1.50759e-05	-1.50759e-05	-1.34008e-05	-1.34008e-05	-1.17257e-05	-1.17257e-05	-1.00506e-05	-1.00506e-05	-8.3755e-06	-8.3755e-06	-6.7004e-06	-6.7004e-06	-5.0253e-06	-5.0253e-06	-3.3502e-06	-3.3502e-06	-1.6751e-06	-1.6751e-06	-2.52385e-11	0	R332 REACTION: (R)-Pantoate_[cyt] + NADP+_[cyt] <=> 2-Dehydropantoate_[cyt] + NADPH_[cyt] + H+_[cyt]
PC0004	1.6751e-05	1.6751e-05	1.50759e-05	1.50759e-05	1.34008e-05	1.34008e-05	1.17257e-05	1.17257e-05	1.00506e-05	1.00506e-05	8.3755e-06	8.3755e-06	6.7004e-06	6.7004e-06	5.0253e-06	5.0253e-06	3.3502e-06	3.3502e-06	1.6751e-06	1.6751e-06	0	2.51992e-11	R333 REACTION: ATP_[cyt] + (R)-Pantoate_[cyt] + beta-Alanine_[cyt] => AMP_[cyt] + Diphosphate_[cyt] + Pantothenate_[cyt]
PC0005	1.6751e-05	1.6751e-05	1.50759e-05	1.50759e-05	1.34008e-05	1.34008e-05	1.17257e-05	1.17257e-05	1.00506e-05	1.00506e-05	8.3755e-06	8.3755e-06	6.7004e-06	6.7004e-06	5.0253e-06	5.0253e-06	3.3502e-06	3.3502e-06	1.6751e-06	1.6751e-06	0	2.51992e-11	R334 REACTION: ATP_[cyt] + Pantothenate_[cyt] => ADP_[cyt] + D-4'-Phosphopantothenate_[cyt]
PC0006	1.6751e-05	1.6751e-05	1.50759e-05	1.50759e-05	1.34008e-05	1.34008e-05	1.17257e-05	1.17257e-05	1.00506e-05	1.00506e-05	8.3755e-06	8.3755e-06	6.7004e-06	6.7004e-06	5.0253e-06	5.0253e-06	3.3502e-06	3.3502e-06	1.6751e-06	1.6751e-06	0	2.71389e-11	R335 REACTION: (R)-4'-Phosphopantothenoyl-L-cysteine_[cyt] => Pantetheine 4'-phosphate_[cyt] + CO2_[cyt]
PC0007	0	1.6751e-05	0	1.50759e-05	0	1.34008e-05	0	1.17257e-05	0	1.00506e-05	0	8.3755e-06	0	6.7004e-06	0	5.0253e-06	0	3.3502e-06	0	1.6751e-06	0	2.52006e-11	R336 REACTION: ATP_[cyt] + D-4'-Phosphopantothenate_[cyt] + L-Cysteine_[cyt] => AMP_[cyt] + Diphosphate_[cyt] + (R)-4'-Phosphopantothenoyl-L-cysteine_[cyt]
PC0008	0	1.6751e-05	0	1.50759e-05	0	1.34008e-05	0	1.17257e-05	0	1.00506e-05	0	8.3755e-06	0	6.7004e-06	0	5.0253e-06	0	3.3502e-06	0	1.6751e-06	0	2.71519e-11	R337 REACTION: CTP_[cyt] + D-4'-Phosphopantothenate_[cyt] + L-Cysteine_[cyt] => CMP_[cyt] + Diphosphate_[cyt] + (R)-4'-Phosphopantothenoyl-L-cysteine_[cyt]
PC0009	1.6751e-05	1.6751e-05	1.50759e-05	1.50759e-05	1.34008e-05	1.34008e-05	1.17257e-05	1.17257e-05	1.00506e-05	1.00506e-05	8.3755e-06	8.3755e-06	6.7004e-06	6.7004e-06	5.0253e-06	5.0253e-06	3.3502e-06	3.3502e-06	1.6751e-06	1.6751e-06	0	2.71389e-11	R338 REACTION: ATP_[cyt] + Pantetheine 4'-phosphate_[cyt] => Diphosphate_[cyt] + Dephospho-CoA_[cyt]
PC0010	1.6751e-05	1.6751e-05	1.50759e-05	1.50759e-05	1.34008e-05	1.34008e-05	1.17257e-05	1.17257e-05	1.00506e-05	1.00506e-05	8.3755e-06	8.3755e-06	6.7004e-06	6.7004e-06	5.0253e-06	5.0253e-06	3.3502e-06	3.3502e-06	1.6751e-06	1.6751e-06	0	2.71389e-11	R339 REACTION: ATP_[cyt] + Dephospho-CoA_[cyt] => ADP_[cyt] + CoA_[cyt]
PG0001	0.00291449	0.00291449	0.00262304	0.00262304	0.00233159	0.00233159	0.00204014	0.00204014	0.00174869	0.00174869	0.00145724	0.00145724	0.0011658	0.0011658	0.000874347	0.000874347	0.000582898	0.000582898	0.000291449	0.000291449	0	1.59162e-12	R340 REACTION: L-Glutamine_[cyt] + D-Fructose 6-phosphate_[cyt] <=> L-Glutamate_[cyt] + D-Glucosamine 6-phosphate_[cyt]
PG0002	-0.00291449	-0.00291449	-0.00262304	-0.00262304	-0.00233159	-0.00233159	-0.00204014	-0.00204014	-0.00174869	-0.00174869	-0.00145724	-0.00145724	-0.0011658	-0.0011658	-0.000874347	-0.000874347	-0.000582898	-0.000582898	-0.000291449	-0.000291449	-1.59162e-12	0	R341 REACTION: alpha-D-Glucosamine 1-phosphate_[cyt] <=> D-Glucosamine 6-phosphate_[cyt]
PG0003	0.00291449	0.00291449	0.00262304	0.00262304	0.00233159	0.00233159	0.00204014	0.00204014	0.00174869	0.00174869	0.00145724	0.00145724	0.0011658	0.0011658	0.000874347	0.000874347	0.000582898	0.000582898	0.000291449	0.000291449	0	1.58695e-12	R342 REACTION: Acetyl-CoA_[cyt] + alpha-D-Glucosamine 1-phosphate_[cyt] => CoA_[cyt] + N-Acetyl-alpha-D-glucosamine 1-phosphate_[cyt]
PG0004	0.00291449	0.00291449	0.00262304	0.00262304	0.00233159	0.00233159	0.00204014	0.00204014	0.00174869	0.00174869	0.00145724	0.00145724	0.0011658	0.0011658	0.000874347	0.000874347	0.000582898	0.000582898	0.000291449	0.000291449	0	1.58695e-12	R343 REACTION: UTP_[cyt] + N-Acetyl-alpha-D-glucosamine 1-phosphate_[cyt] => Diphosphate_[cyt] + UDP-N-acetyl-D-glucosamine_[cyt]
PG0005	0.000728622	0.000728622	0.00065576	0.00065576	0.000582898	0.000582898	0.000510036	0.000510036	0.000437173	0.000437173	0.000364311	0.000364311	0.000291449	0.000291449	0.000218587	0.000218587	0.000145724	0.000145724	7.28622e-05	7.28622e-05	0	3.96739e-13	R344 REACTION: Phosphoenolpyruvate_[cyt] + UDP-N-acetyl-D-glucosamine_[cyt] => UDP-N-acetyl-3-(1-carboxyvinyl)-D-glucosamine_[cyt] + Orthophosphate_[cyt]
PG0006	-0.000728622	-0.000728622	-0.00065576	-0.00065576	-0.000582898	-0.000582898	-0.000510036	-0.000510036	-0.000437173	-0.000437173	-0.000364311	-0.000364311	-0.000291449	-0.000291449	-0.000218587	-0.000218587	-0.000145724	-0.000145724	-7.28622e-05	-7.28622e-05	-3.41061e-13	0	R345 REACTION: UDP-N-acetylmuramate_[cyt] + NADP+_[cyt] <=> UDP-N-acetyl-3-(1-carboxyvinyl)-D-glucosamine_[cyt] + NADPH_[cyt] + H+_[cyt]
PG0007	0.000728622	0.000728622	0.00065576	0.00065576	0.000582898	0.000582898	0.000510036	0.000510036	0.000437173	0.000437173	0.000364311	0.000364311	0.000291449	0.000291449	0.000218587	0.000218587	0.000145724	0.000145724	7.28622e-05	7.28622e-05	0	3.96739e-13	R346 REACTION: ATP_[cyt] + UDP-N-acetylmuramate_[cyt] + L-Alanine_[cyt] => ADP_[cyt] + Orthophosphate_[cyt] + UDP-N-acetylmuramoyl-L-alanine_[cyt]
PG0008	0.000728622	0.000728622	0.00065576	0.00065576	0.000582898	0.000582898	0.000510036	0.000510036	0.000437173	0.000437173	0.000364311	0.000364311	0.000291449	0.000291449	0.000218587	0.000218587	0.000145724	0.000145724	7.28622e-05	7.28622e-05	0	3.96739e-13	R347 REACTION: ATP_[cyt] + UDP-N-acetylmuramoyl-L-alanine_[cyt] + D-Glutamate_[cyt] => ADP_[cyt] + Orthophosphate_[cyt] + UDP-N-acetylmuramoyl-L-alanyl-D-glutamate_[cyt]
PG0009	0.000728622	0.000728622	0.00065576	0.00065576	0.000582898	0.000582898	0.000510036	0.000510036	0.000437173	0.000437173	0.000364311	0.000364311	0.000291449	0.000291449	0.000218587	0.000218587	0.000145724	0.000145724	7.28622e-05	7.28622e-05	0	3.96739e-13	R348 REACTION: ATP_[cyt] + UDP-N-acetylmuramoyl-L-alanyl-D-glutamate_[cyt] + meso-2,6-Diaminoheptanedioate_[cyt] => ADP_[cyt] + Orthophosphate_[cyt] + UDP-N-acetylmuramoyl-L-alanyl-D-gamma-glutamyl-meso-2,6-diaminopimelate_[cyt]
PG0010	0.000728622	0.000728622	0.00065576	0.00065576	0.000582898	0.000582898	0.000510036	0.000510036	0.000437173	0.000437173	0.000364311	0.000364311	0.000291449	0.000291449	0.000218587	0.000218587	0.000145724	0.000145724	7.28622e-05	7.28622e-05	0	3.41061e-13	R349 REACTION: L-Glutamate_[cyt] <=> D-Glutamate_[cyt]
PG0011	0.000728622	0.000728622	0.00065576	0.00065576	0.000582898	0.000582898	0.000510036	0.000510036	0.000437173	0.000437173	0.000364311	0.000364311	0.000291449	0.000291449	0.000218587	0.000218587	0.000145724	0.000145724	7.28622e-05	7.28622e-05	0	3.41061e-13	R350 REACTION: L-Alanine_[cyt] <=> D-Alanine_[cyt]
PG0012	0.000728622	0.000728622	0.00065576	0.00065576	0.000582898	0.000582898	0.000510036	0.000510036	0.000437173	0.000437173	0.000364311	0.000364311	0.000291449	0.000291449	0.000218587	0.000218587	0.000145724	0.000145724	7.28622e-05	7.28622e-05	0	3.96739e-13	R351 REACTION: ATP_[cyt] + 2 D-Alanine_[cyt] => ADP_[cyt] + Orthophosphate_[cyt] + D-Alanyl-D-alanine_[cyt]
PG0013	0.000728622	0.000728622	0.00065576	0.00065576	0.000582898	0.000582898	0.000510036	0.000510036	0.000437173	0.000437173	0.000364311	0.000364311	0.000291449	0.000291449	0.000218587	0.000218587	0.000145724	0.000145724	7.28622e-05	7.28622e-05	0	3.96739e-13	R352 REACTION: ATP_[cyt] + UDP-N-acetylmuramoyl-L-alanyl-D-gamma-glutamyl-meso-2,6-diaminopimelate_[cyt] + D-Alanyl-D-alanine_[cyt] => ADP_[cyt] + Orthophosphate_[cyt] + UDP-N-acetylmuramoyl-L-alanyl-D-glutamyl-6-carboxy-L-lysyl-D-alanyl-D-alanine_[cyt]
PG0014	0.000728622	0.000728622	0.00065576	0.00065576	0.000582898	0.000582898	0.000510036	0.000510036	0.000437173	0.000437173	0.000364311	0.000364311	0.000291449	0.000291449	0.000218587	0.000218587	0.000145724	0.000145724	7.28622e-05	7.28622e-05	0	3.96739e-13	R353 REACTION: UDP-N-acetylmuramoyl-L-alanyl-D-glutamyl-6-carboxy-L-lysyl-D-alanyl-D-alanine_[cyt] + di-trans,poly-cis-Undecaprenyl phosphate_[cyt] => UMP_[cyt] + Undecaprenyl-diphospho-N-acetylmuramoyl-L-alanyl-D-glutamyl-meso-2,6-diaminopimeloyl-D-alanyl-D-alanine_[cyt]
PG0015	0.000728622	0.000728622	0.00065576	0.00065576	0.000582898	0.000582898	0.000510036	0.000510036	0.000437173	0.000437173	0.000364311	0.000364311	0.000291449	0.000291449	0.000218587	0.000218587	0.000145724	0.000145724	7.28622e-05	7.28622e-05	0	3.96739e-13	R354 REACTION: Undecaprenyl-diphospho-N-acetylmuramoyl-L-alanyl-D-glutamyl-meso-2,6-diaminopimeloyl-D-alanyl-D-alanine_[cyt] + UDP-N-acetyl-D-glucosamine_[cyt] => Undecaprenyl-diphospho-N-acetylmuramoyl-(N-acetylglucosamine)-L-alanyl-D-glutamyl-meso-2,6-diaminopimeloyl-D-alanyl-D-alanine_[cyt] + UDP_[cyt]
PG0016	0.000728622	0.000728622	0.00065576	0.00065576	0.000582898	0.000582898	0.000510036	0.000510036	0.000437173	0.000437173	0.000364311	0.000364311	0.000291449	0.000291449	0.000218587	0.000218587	0.000145724	0.000145724	7.28622e-05	7.28622e-05	0	3.96739e-13	R355 REACTION: Undecaprenyl-diphospho-N-acetylmuramoyl-(N-acetylglucosamine)-L-alanyl-D-glutamyl-meso-2,6-diaminopimeloyl-D-alanyl-D-alanine_[cyt] + H2O_[cyt] => di-trans,poly-cis-Undecaprenyl diphosphate_[cyt] + Peptidoglycan_[cyt] + D-Alanine_[cyt]
PG0017	0.000728622	0.000728622	0.00065576	0.00065576	0.000582898	0.000582898	0.000510036	0.000510036	0.000437173	0.000437173	0.000364311	0.000364311	0.000291449	0.000291449	0.000218587	0.000218587	0.000145724	0.000145724	7.28622e-05	7.28622e-05	0	3.96739e-13	R356 REACTION: di-trans,poly-cis-Undecaprenyl diphosphate_[cyt] + H2O_[cyt] => di-trans,poly-cis-Undecaprenyl phosphate_[cyt] + Orthophosphate_[cyt]
PP0001	0	0.978871	0	1.03583	0	1.14756	0	1.25928	0	1.37101	0	1.48274	0	1.59447	0	1.70619	0	1.81792	0	1.92965	0	2.04138	R357 REACTION: D-Sedoheptulose 1,7-bisphosphate_[cyt] <= Glycerone phosphate_[cyt] + D-Erythrose 4-phosphate_[cyt]
PP0002	0	0.978871	0	1.03583	0	1.14756	0	1.25928	0	1.37101	0	1.48274	0	1.59447	0	1.70619	0	1.81792	0	1.92965	0	2.04138	R358 REACTION: D-Sedoheptulose 1,7-bisphosphate_[cyt] + H2O_[cyt] => D-Sedoheptulose 7-phosphate_[cyt] + Orthophosphate_[cyt]
PP0003	0	-3.64264e-12	0	6.18516e-09	0	7.3728e-09	0	8.53742e-09	0	9.74592e-09	0	1.09155e-08	0	1.21949e-08	0	1.33506e-08	0	1.43894e-08	0	1.56992e-08	0	1.68423e-08	R359 REACTION: D-Glucose 6-phosphate_[cyt] + NADP+_[cyt] => D-Glucono-1,5-lactone 6-phosphate_[cyt] + NADPH_[cyt] + H+_[cyt]
PP0004	0	-3.64264e-12	0	6.18516e-09	0	7.3728e-09	0	8.53742e-09	0	9.74592e-09	0	1.09155e-08	0	1.21949e-08	0	1.33506e-08	0	1.43894e-08	0	1.56992e-08	0	1.68423e-08	R360 REACTION: D-Glucono-1,5-lactone 6-phosphate_[cyt] + H2O_[cyt] => 6-Phospho-D-gluconate_[cyt]
PP0005	0	-3.64264e-12	0	6.18516e-09	0	7.3728e-09	0	8.53742e-09	0	9.74592e-09	0	1.09155e-08	0	1.21949e-08	0	1.33506e-08	0	1.43894e-08	0	1.56992e-08	0	1.68423e-08	R361 REACTION: 6-Phospho-D-gluconate_[cyt] + NADP+_[cyt] => D-Ribulose 5-phosphate_[cyt] + CO2_[cyt] + NADPH_[cyt] + H+_[cyt]
PP0006	0.454035	0.454035	0.47336	0.47336	0.49	0.49	0.50664	0.50664	0.52328	0.52328	0.53992	0.53992	0.55656	0.55656	0.5732	0.5732	0.58984	0.58984	0.60648	0.60648	0.62312	0.62312	R362 REACTION: D-Ribose 5-phosphate_[cyt] <=> D-Ribulose 5-phosphate_[cyt]
PP0007	0.477238	0.477238	0.494242	0.494242	0.508562	0.508562	0.522881	0.522881	0.537201	0.537201	0.551521	0.551521	0.565841	0.565841	0.58016	0.58016	0.59448	0.59448	0.6088	0.6088	0.62312	0.62312	R363 REACTION: D-Sedoheptulose 7-phosphate_[cyt] + D-Glyceraldehyde 3-phosphate_[cyt] <=> D-Ribose 5-phosphate_[cyt] + D-Xylulose 5-phosphate_[cyt]
PP0008	0.339144	0.339144	0.332532	0.332532	0.324787	0.324787	0.317042	0.317042	0.309298	0.309298	0.301553	0.301553	0.293808	0.293808	0.286064	0.286064	0.278319	0.278319	0.270574	0.270574	0.26283	0.26283	R364 REACTION: D-Fructose 6-phosphate_[cyt] + D-Glyceraldehyde 3-phosphate_[cyt] <=> D-Erythrose 4-phosphate_[cyt] + D-Xylulose 5-phosphate_[cyt]
PP0009	-0.816382	-0.816382	-0.826773	-0.826773	-0.833349	-0.833349	-0.839924	-0.839924	-0.846499	-0.846499	-0.853074	-0.853074	-0.859649	-0.859649	-0.866224	-0.866224	-0.872799	-0.872799	-0.879374	-0.879374	-0.885949	-0.885949	R365 REACTION: D-Ribulose 5-phosphate_[cyt] <=> D-Xylulose 5-phosphate_[cyt]
PP0010	-0.477238	0.501634	-0.494242	0.541586	-0.508562	0.638994	-0.522881	0.736402	-0.537201	0.83381	-0.551521	0.931218	-0.565841	1.02863	-0.58016	1.12603	-0.59448	1.22344	-0.6088	1.32085	-0.62312	1.41826	R366 REACTION: D-Sedoheptulose 7-phosphate_[cyt] + D-Glyceraldehyde 3-phosphate_[cyt] <=> D-Erythrose 4-phosphate_[cyt] + D-Fructose 6-phosphate_[cyt]
PP0011	1.27038	1.27038	1.3001	1.3001	1.32332	1.32332	1.34654	1.34654	1.36975	1.36975	1.39297	1.39297	1.41619	1.41619	1.43941	1.43941	1.46263	1.46263	1.48585	1.48585	1.50907	1.50907	R367 REACTION: D-Ribulose 1,5-bisphosphate_[cax] + 0.97 CO2_[cax] + 0.97 H2O_[cax] + 0.03 Oxygen_[cax] => 1.97 3-Phospho-D-glycerate_[cax] + 0.03 2-Phosphoglycolate_[cax]
PP0012	1.27038	1.27038	1.3001	1.3001	1.32332	1.32332	1.34654	1.34654	1.36975	1.36975	1.39297	1.39297	1.41619	1.41619	1.43941	1.43941	1.46263	1.46263	1.48585	1.48585	1.50907	1.50907	R368 REACTION: ATP_[cyt] + D-Ribulose 5-phosphate_[cyt] => ADP_[cyt] + D-Ribulose 1,5-bisphosphate_[cyt]
PP0013	0.0232024	0.0232024	0.0208822	0.0208822	0.0185619	0.0185619	0.0162417	0.0162417	0.0139215	0.0139215	0.0116012	0.0116012	0.00928097	0.00928097	0.00696073	0.00696073	0.00464049	0.00464049	0.00232024	0.00232024	0	4.69527e-11	R369 REACTION: ATP_[cyt] + D-Ribose 5-phosphate_[cyt] <=> AMP_[cyt] + 5-Phospho-alpha-D-ribose 1-diphosphate_[cyt]
PP0015	0	0	0	0.012694	0	0.0554579	0	0.0837836	0	0.109678	0	0.135573	0	0.161468	0	0.187362	0	0.213257	0	0.239151	0	0.265046	R370 REACTION: Glycerone phosphate_[cyt] => Methylglyoxal_[cyt] + Orthophosphate_[cyt]
PP0016	0	0	-0.012694	0	-0.0554579	0	-0.0837836	0	-0.109678	0	-0.135573	0	-0.161468	0	-0.187362	0	-0.213257	0	-0.239151	0	-0.265046	0	R371 REACTION: (R)-S-Lactoylglutathione_[cyt] <=> Glutathione_[cyt] + Methylglyoxal_[cyt]
PP0017	0	0	0	0.012694	0	0.0554579	0	0.0837836	0	0.109678	0	0.135573	0	0.161468	0	0.187362	0	0.213257	0	0.239151	0	0.265046	R372 REACTION: (R)-S-Lactoylglutathione_[cyt] + H2O_[cyt] => Glutathione_[cyt] + (R)-Lactate_[cyt]
PP0018	0.149464	0.149464	0.171943	0.171943	0.192871	0.192871	0.213798	0.213798	0.234726	0.234726	0.255653	0.255653	0.27658	0.27658	0.297508	0.297508	0.318435	0.318435	0.339363	0.339363	0.36029	0.36029	R373 REACTION: D-Fructose 6-phosphate_[cyt] + Orthophosphate_[cyt] => Acetyl phosphate_[cyt] + D-Erythrose 4-phosphate_[cyt] + H2O_[cyt]
PP0020	0	-1.17914e-11	0	0.025388	0	0.110916	0	0.196444	0	0.281971	0	0.367499	0	0.453027	0	0.538555	0	0.624083	0	0.70961	0	0.795138	R374 REACTION: ATP_[cyt] + Sedoheptulose 7-phosphate_[cyt] => ADP_[cyt] + Sedoheptulose1,7-bisphosphate_[cyt]
PR0001	17.9505	17.9505	17.9505	17.9505	17.9505	17.9505	17.9505	17.9505	17.9505	17.9505	17.9505	17.9505	17.9505	17.9505	17.9505	17.9505	17.9505	17.9505	17.9505	17.9505	17.9505	17.9505	R375 REACTION: 1 Photon_[ext] => 1 Photon_[tlm]
PR0002	9.42324	9.42324	9.45064	9.45064	9.43899	9.43899	9.42734	9.42734	9.41569	9.41569	9.40405	9.40405	9.3924	9.3924	9.38075	9.38075	9.3691	9.3691	9.35746	9.35746	9.34581	9.34581	R376 REACTION: 1 Photon_[tlm] => 1 Photon_P680_[tlm]
PR0003	8.52726	8.52726	8.49986	8.49986	8.51151	8.51151	8.52316	8.52316	8.53481	8.53481	8.54645	8.54645	8.5581	8.5581	8.56975	8.56975	8.5814	8.5814	8.59304	8.59304	8.60469	8.60469	R377 REACTION: 1 Photon_[tlm] => 1 Photon_P700_[tlm]
PR0004	0	0.037518	0	9.01945e-10	0	1.09891e-09	0	1.25091e-09	0	1.4527e-09	0	1.62305e-09	0	1.79771e-09	0	1.98528e-09	0	2.1433e-09	0	2.33069e-09	0	2.50651e-09	R378 REACTION: NADPH_[cyt] + 5 H+_[cyt] + PQ_[tlm] => NADP+_[cyt] + PQH2_[tlm] + 4 H+_[tll]
PR0005	0	-4.55231e-11	0	3.85228e-10	0	4.66497e-10	0	5.30718e-10	0	6.14641e-10	0	6.85954e-10	0	7.5338e-10	0	8.34106e-10	0	9.08435e-10	0	9.83988e-10	0	1.05776e-09	R379 REACTION: NADPH_[cyt] + 5 H+_[cyt] + PQ_[cym] => NADP+_[cyt] + PQH2_[cym] + 4 H+_[pps]
PR0006	0	0.037518	0	9.03118e-10	0	1.09425e-09	0	1.25109e-09	0	1.45601e-09	0	1.62198e-09	0	1.79161e-09	0	1.98601e-09	0	2.15217e-09	0	2.337e-09	0	2.50556e-09	R380 REACTION: NADPH_[cyt] + 4 H+_[cyt] + PQ_[tlm] + H2O_[cyt] + CO2_[cyt] => NADP+_[cyt] + PQH2_[tlm] + 4 H+_[tll] + HCO3-_[cyt]
PR0007	0	-4.55285e-11	0	3.88673e-10	0	4.63129e-10	0	5.36366e-10	0	6.1227e-10	0	6.85113e-10	0	7.66366e-10	0	8.28695e-10	0	9.08903e-10	0	9.84112e-10	0	1.05776e-09	R381 REACTION: NADPH_[cyt] + 4 H+_[cyt] + PQ_[cym] + H2O_[cyt] + CO2_[cyt] => NADP+_[cyt] + PQH2_[cym] + 4 H+_[pps] + HCO3-_[cyt]
PR0008	0	-1.40917e-11	0	9.01597e-10	0	1.09379e-09	0	1.26643e-09	0	1.43531e-09	0	1.61386e-09	0	1.78775e-09	0	1.9754e-09	0	2.1436e-09	0	2.34682e-09	0	2.50557e-09	R382 REACTION: NADH_[cyt] + H+_[cyt] + PQ_[tlm] => NAD+_[cyt] + PQH2_[tlm]
PR0009	0	-9.39648e-12	0	3.88969e-10	0	4.68026e-10	0	5.27143e-10	0	6.05346e-10	0	6.85859e-10	0	7.58743e-10	0	8.40414e-10	0	9.02234e-10	0	9.77801e-10	0	1.05776e-09	R383 REACTION: NADH_[cyt] + H+_[cyt] + PQ_[cym] => NAD+_[cyt] + PQH2_[cym]
PR0010	0.235581	0.235581	0.236266	0.236266	0.235975	0.235975	0.235684	0.235684	0.235392	0.235392	0.235101	0.235101	0.23481	0.23481	0.234519	0.234519	0.234228	0.234228	0.233936	0.233936	0.233645	0.233645	R384 REACTION: 4 Reduced plastocyanin_[tll] + Oxygen_[cyt] + 8 H+_[cyt] => 4 Oxidized plastocyanin_[tll] + 4 H+_[tll] + 2 H2O_[cyt]
PR0011	0	-2.27616e-11	0	3.29785e-10	0	3.94098e-10	0	4.57498e-10	0	5.23826e-10	0	5.93279e-10	0	6.56075e-10	0	7.26833e-10	0	7.82173e-10	0	8.51622e-10	0	9.16004e-10	R385 REACTION: 4 Reduced plastocyanin_[pps] + Oxygen_[cyt] + 8 H+_[cyt] => 4 Oxidized plastocyanin_[pps] + 4 H+_[pps] + 2 H2O_[cyt]
PR0012	0	-5.07416e-12	0	3.38619e-10	0	3.9412e-10	0	4.54517e-10	0	5.29953e-10	0	5.93508e-10	0	6.57349e-10	0	7.25604e-10	0	7.81764e-10	0	8.49445e-10	0	9.15414e-10	R386 REACTION: 2 PQH2_[tlm] + Oxygen_[cyt] + 4 H+_[cyt] => 2 PQ_[tlm] + 4 H+_[tll] + 2 H2O_[cyt]
PR0013	0	-5.80309e-12	0	3.29949e-10	0	4.00024e-10	0	4.55974e-10	0	5.3063e-10	0	5.93614e-10	0	6.56502e-10	0	7.26337e-10	0	7.81498e-10	0	8.52268e-10	0	9.16174e-10	R387 REACTION: 2 PQH2_[cym] + Oxygen_[cyt] + 4 H+_[cyt] => 2 PQ_[cym] + 4 H+_[pps] + 2 H2O_[cyt]
PR0014	0	-1.83733e-11	0	0.0592387	0	0.258804	0	0.458368	0	0.657933	0	0.857498	0	1.05706	0	1.25663	0	1.45619	0	1.65576	0	1.85532	R388 REACTION: PQH2_[tlm] + 2 Oxidized plastocyanin_[tll] => PQ_[tlm] + 2 Reduced plastocyanin_[tll] + 2 H+_[tll]
PR0015	0	-1.5294e-11	0	6.78654e-10	0	8.01338e-10	0	9.07793e-10	0	1.04749e-09	0	1.18618e-09	0	1.32547e-09	0	1.45384e-09	0	1.56434e-09	0	1.70326e-09	0	1.83056e-09	R389 REACTION: PQH2_[cym] + 2 Oxidized plastocyanin_[pps] => PQ_[cym] + 2 Reduced plastocyanin_[pps] + 2 H+_[pps]
PR0016	9.46959	9.46959	9.32645	9.44493	8.9378	9.45541	8.54915	9.46589	8.16051	9.47637	7.77186	9.48686	7.38321	9.49734	6.99457	9.50782	6.60592	9.51831	6.21727	9.52879	5.82863	9.53927	R390 REACTION: PQH2_[tlm] + 1 Oxidized rieske_B6_[tlm] => PQH_B6_L_[tlm] + 1 Reduced rieske_B6_[tlm] + 1 H+_[tll]
PR0017	9.46959	9.46959	9.32645	9.44493	8.9378	9.45541	8.54915	9.46589	8.16051	9.47637	7.77186	9.48686	7.38321	9.49734	6.99457	9.50782	6.60592	9.51831	6.21727	9.52879	5.82863	9.53927	R391 REACTION: 1 Reduced rieske_B6_[tlm] + 1 Oxidized plastocyanin_[tll] => 1 Oxidized rieske_B6_[tlm] + 1 Reduced plastocyanin_[tll]
PR0018	9.46959	9.46959	9.32645	9.44493	8.9378	9.45541	8.54915	9.46589	8.16051	9.47637	7.77186	9.48686	7.38321	9.49734	6.99457	9.50782	6.60592	9.51831	6.21727	9.52879	5.82863	9.53927	R392 REACTION: PQH_B6_L_[tlm] + 1 HB3p_B6_[tlm] => PQ_B6_S_[tlm] + 1 HB2p_B6_[tlm] + 1 H+_[tll]
PR0019	4.73479	4.73479	4.66322	4.72246	4.4689	4.7277	4.27458	4.73295	4.08025	4.73819	3.88593	4.74343	3.69161	4.74867	3.49728	4.75391	3.30296	4.75915	3.10864	4.76439	2.91431	4.76964	R393 REACTION: PQ_B6_S_[tlm] => PQ_[tlm]
PR0020	4.73479	4.73479	4.66322	4.72246	4.4689	4.7277	4.27458	4.73295	4.08025	4.73819	3.88593	4.74343	3.69161	4.74867	3.49728	4.75391	3.30296	4.75915	3.10864	4.76439	2.91431	4.76964	R394 REACTION: PQ_B6_S_[tlm] + 1 HB2p_B6_[tlm] + 1 H+_[cyt] => PQH_B6_S_[tlm] + 1 HB3p_B6_[tlm]
PR0021	4.73479	4.73479	4.66322	4.72246	4.4689	4.7277	4.27458	4.73295	4.08025	4.73819	3.88593	4.74343	3.69161	4.74867	3.49728	4.75391	3.30296	4.75915	3.10864	4.76439	2.91431	4.76964	R395 REACTION: PQH_B6_S_[tlm] + 1 HB2p_B6_[tlm] + 1 H+_[cyt] => PQH2_[tlm] + 1 HB3p_B6_[tlm]
PR0022	0	-9.10569e-11	0	1.35735e-09	0	1.57316e-09	0	1.81629e-09	0	2.11972e-09	0	2.37458e-09	0	2.63142e-09	0	2.9052e-09	0	3.12506e-09	0	3.39647e-09	0	3.66401e-09	R396 REACTION: PQH2_[cym] + 1 Oxidized rieske_B6_[cym] => PQH_B6_L_[cym] + 1 Reduced rieske_B6_[cym] + 1 H+_[pps]
PR0023	0	-9.10569e-11	0	1.35735e-09	0	1.57316e-09	0	1.81629e-09	0	2.11972e-09	0	2.37458e-09	0	2.63142e-09	0	2.9052e-09	0	3.12506e-09	0	3.39647e-09	0	3.66401e-09	R397 REACTION: 1 Reduced rieske_B6_[cym] + 1 Oxidized plastocyanin_[pps] => 1 Oxidized rieske_B6_[cym] + 1 Reduced plastocyanin_[pps]
PR0024	0	-9.10569e-11	0	1.35735e-09	0	1.57316e-09	0	1.81629e-09	0	2.11972e-09	0	2.37458e-09	0	2.63142e-09	0	2.9052e-09	0	3.12506e-09	0	3.39647e-09	0	3.66401e-09	R398 REACTION: PQH_B6_L_[cym] + 1 HB3p_B6_[cym] => PQ_B6_S_[cym] + 1 HB2p_B6_[cym] + 1 H+_[pps]
PR0025	0	-4.55285e-11	0	6.78673e-10	0	7.86578e-10	0	9.08146e-10	0	1.05986e-09	0	1.18729e-09	0	1.31571e-09	0	1.4526e-09	0	1.56253e-09	0	1.69823e-09	0	1.83201e-09	R399 REACTION: PQ_B6_S_[cym] => PQ_[cym]
PR0026	0	-4.55285e-11	0	6.78673e-10	0	7.86578e-10	0	9.08146e-10	0	1.05986e-09	0	1.18729e-09	0	1.31571e-09	0	1.4526e-09	0	1.56253e-09	0	1.69823e-09	0	1.83201e-09	R400 REACTION: PQ_B6_S_[cym] + 1 HB2p_B6_[cym] + 1 H+_[cyt] => PQH_B6_S_[cym] + 1 HB3p_B6_[cym]
PR0027	0	-4.55285e-11	0	6.78673e-10	0	7.86578e-10	0	9.08146e-10	0	1.05986e-09	0	1.18729e-09	0	1.31571e-09	0	1.4526e-09	0	1.56253e-09	0	1.69823e-09	0	1.83201e-09	R401 REACTION: PQH_B6_S_[cym] + 1 HB2p_B6_[cym] + 1 H+_[cyt] => PQH2_[cym] + 1 HB3p_B6_[cym]
PR0028	8.48463	8.48463	8.45736	8.45736	8.46895	8.46895	8.48054	8.48054	8.49213	8.49213	8.50372	8.50372	8.51531	8.51531	8.5269	8.5269	8.53849	8.53849	8.55008	8.55008	8.56167	8.56167	R402 REACTION: 1 Photon_P700_[tlm] + 1 P700_[tlm] + 1 Oxidized ferredoxin_[cyt] => 1 P700p_[tlm] + 1 Reduced ferredoxin_[cyt]
PR0029	8.52726	8.52726	8.49986	8.49986	8.51151	8.51151	8.52316	8.52316	8.53481	8.53481	8.54645	8.54645	8.5581	8.5581	8.56975	8.56975	8.5814	8.5814	8.59304	8.59304	8.60469	8.60469	R403 REACTION: 1 P700p_[tlm] + 1 Reduced plastocyanin_[tll] => 1 Oxidized plastocyanin_[tll] + 1 P700_[tlm]
PR0030	3.1426	1000	3.09735	1000	2.98037	1000	2.86339	1000	2.74641	1000	2.62943	1000	2.51245	1000	2.39547	1000	2.27849	1000	2.16151	1000	2.04453	1000	R404 REACTION: 2 Reduced ferredoxin_[cyt] + NADP+_[cyt] + H+_[cyt] <=> 2 Oxidized ferredoxin_[cyt] + NADPH_[cyt]
PR0031	-996.849	0.0079605	-996.895	0.00716445	-997.013	0.0063684	-997.131	0.00557235	-997.249	0.0047763	-997.367	0.00398025	-997.484	0.0031842	-997.602	0.00238815	-997.72	0.0015921	-997.838	0.00079605	-997.955	3.52543e-10	R405 REACTION: 2 Reduced ferredoxin_[cyt] + Thioredoxin disulfide_[cyt] + 2 H+_[cyt] <=> 2 Oxidized ferredoxin_[cyt] + Thioredoxin_[cyt]
PR0032	0.0426363	0.0426363	0.0424993	0.0424993	0.0425575	0.0425575	0.0426158	0.0426158	0.042674	0.042674	0.0427323	0.0427323	0.0427905	0.0427905	0.0428487	0.0428487	0.042907	0.042907	0.0429652	0.0429652	0.0430235	0.0430235	R406 REACTION: 1 Photon_P700_[tlm] + 1 P700_[tlm] + 1 Oxygen_[cyt] => 1 P700p_[tlm] + 1 Superoxide anion_[cyt]
PR0033	0.235581	0.235581	0.236266	0.236266	0.235975	0.235975	0.235684	0.235684	0.235392	0.235392	0.235101	0.235101	0.23481	0.23481	0.234519	0.234519	0.234228	0.234228	0.233936	0.233936	0.233645	0.233645	R407 REACTION: 2 NADPH_[cyt] + 2 H+_[cyt] + Oxygen_[cyt] => 2 NADP+_[cyt] + 2 H2O_[cyt]
PR0034	0.0471162	0.0471162	0.0472532	0.0472532	0.047195	0.047195	0.0471367	0.0471367	0.0470785	0.0470785	0.0470202	0.0470202	0.046962	0.046962	0.0469038	0.0469038	0.0468455	0.0468455	0.0467873	0.0467873	0.046729	0.046729	R408 REACTION: 1 Oxygen_[cyt] + 1 QAn_P680_[tlm] => 1 Superoxide anion_[cyt] + 1 QA_P680_[tlm]
PR0035	0	0.037518	0	9.0178e-10	0	1.09876e-09	0	1.25109e-09	0	1.45279e-09	0	1.62316e-09	0	1.79774e-09	0	1.98527e-09	0	2.14328e-09	0	2.33064e-09	0	2.50578e-09	R409 REACTION: 2 Reduced ferredoxin_[cyt] + 6 H+_[cyt] + PQ_[tlm] => 2 Oxidized ferredoxin_[cyt] + PQH2_[tlm] + 4 H+_[tll]
PR0036	9.42324	9.42324	9.45064	9.45064	9.43899	9.43899	9.42734	9.42734	9.41569	9.41569	9.40405	9.40405	9.3924	9.3924	9.38075	9.38075	9.3691	9.3691	9.35746	9.35746	9.34581	9.34581	R410 REACTION: 1 Photon_680_[tlm] + 1 P680_[tlm] + 1 QA_P680_[tlm] => 1 P680p_[tlm] + 1 QAn_P680_[tlm]
PR0037	4.68806	4.68806	4.70169	4.70169	4.6959	4.6959	4.6901	4.6901	4.68431	4.68431	4.67851	4.67851	4.67272	4.67272	4.66692	4.66692	4.66113	4.66113	4.65533	4.65533	4.64954	4.64954	R411 REACTION: 1 PQ_[tlm] + 1 QAn_P680_[tlm] + H+_[cyt] => 1 PQn_P680_[tlm] + 1 QA_P680_[tlm]
PR0038	4.68806	4.68806	4.70169	4.70169	4.6959	4.6959	4.6901	4.6901	4.68431	4.68431	4.67851	4.67851	4.67272	4.67272	4.66692	4.66692	4.66113	4.66113	4.65533	4.65533	4.64954	4.64954	R412 REACTION: 1 PQn_P680_[tlm] + 1 QAn_P680_[tlm] + H+_[cyt] => 1 PQH2_[tlm] + 1 QA_P680_[tlm]
PR0039	2.35581	2.35581	2.36266	2.36266	2.35975	2.35975	2.35684	2.35684	2.35392	2.35392	2.35101	2.35101	2.3481	2.3481	2.34519	2.34519	2.34228	2.34228	2.33936	2.33936	2.33645	2.33645	R413 REACTION: 1 P680p_[tlm] + 1 S0_P680_[tlm] => 1 P680_[tlm] + 1 S1_P680_[tlm]
PR0040	2.35581	2.35581	2.36266	2.36266	2.35975	2.35975	2.35684	2.35684	2.35392	2.35392	2.35101	2.35101	2.3481	2.3481	2.34519	2.34519	2.34228	2.34228	2.33936	2.33936	2.33645	2.33645	R414 REACTION: 1 P680p_[tlm] + 1 S1_P680_[tlm] => 1 P680_[tlm] + 1 S2_P680_[tlm]
PR0041	2.35581	2.35581	2.36266	2.36266	2.35975	2.35975	2.35684	2.35684	2.35392	2.35392	2.35101	2.35101	2.3481	2.3481	2.34519	2.34519	2.34228	2.34228	2.33936	2.33936	2.33645	2.33645	R415 REACTION: 1 P680p_[tlm] + 1 S2_P680_[tlm] => 1 P680_[tlm] + 1 S3_P680_[tlm]
PR0042	2.35581	2.35581	2.36266	2.36266	2.35975	2.35975	2.35684	2.35684	2.35392	2.35392	2.35101	2.35101	2.3481	2.3481	2.34519	2.34519	2.34228	2.34228	2.33936	2.33936	2.33645	2.33645	R416 REACTION: 1 P680p_[tlm] + 1 S3_P680_[tlm] => 1 P680_[tlm] + 1 S4_P680_[tlm]
PR0043	2.35581	2.35581	2.36266	2.36266	2.35975	2.35975	2.35684	2.35684	2.35392	2.35392	2.35101	2.35101	2.3481	2.3481	2.34519	2.34519	2.34228	2.34228	2.33936	2.33936	2.33645	2.33645	R417 REACTION: 1 S4_P680_[tlm] + 2 H2O_[tll] => 1 S0_P680_[tlm] + Oxygen_[tll] + 4 H+_[tll]
PR0044	2.10391	2.10391	2.08336	2.09183	2.05544	2.09241	2.02751	2.09299	1.99958	2.09357	1.97166	2.09415	1.94373	2.09474	1.9158	2.09532	1.88787	2.0959	1.85995	2.09648	1.83202	2.09707	R418 REACTION: 14 H+_[tll] + 3 ADP_[cyt] + 3 Orthophosphate_[cyt] => 3 ATP_[cyt] + 3 H2O_[cyt] + 14 H+_[cyt]
PR0045	0	-3.25194e-11	0	2.8281e-10	0	3.43501e-10	0	3.92061e-10	0	4.48884e-10	0	5.08248e-10	0	5.6289e-10	0	6.2288e-10	0	6.70206e-10	0	7.31178e-10	0	7.8452e-10	R419 REACTION: 14 H+_[pps] + 3 ADP_[cyt] + 3 Orthophosphate_[cyt] => 3 ATP_[cyt] + 3 H2O_[cyt] + 14 H+_[cyt]
PR0046	5.22959e-12	0	-3.85398e-10	0	-4.63842e-10	0	-5.28985e-10	0	-6.08452e-10	0	-6.77119e-10	0	-7.4931e-10	0	-8.30482e-10	0	-9.12451e-10	0	-9.85551e-10	0	-1.05786e-09	0	R420 REACTION: Hydrogen_[cyt] + NAD+_[cyt] <=> NADH_[cyt] + H+_[cyt]
PT0001	0.0784389	0.0784389	0.045207	0.095983	0	0.173667	0	0.251351	0	0.329035	0	0.406719	0	0.484403	0	0.562086	0	0.63977	0	0.717454	0	0.795138	R421 REACTION: ATP_[cyt] + Pyruvate_[cyt] <= ADP_[cyt] + Phosphoenolpyruvate_[cyt]
PT0002	0	0	0	6.0644e-09	0	7.37166e-09	0	8.4171e-09	0	9.63749e-09	0	1.09036e-08	0	1.2077e-08	0	1.33471e-08	0	1.4388e-08	0	1.56991e-08	0	1.68361e-08	R422 REACTION: Pyruvate_[cyt] + CoA_[cyt] + NAD+_[cyt] => Acetyl-CoA_[cyt] + CO2_[cyt] + NADH_[cyt] + H+_[cyt]
PT0003	0.155092	999.904	0.177009	999.926	0.197374	999.928	0.217738	999.922	0.238103	999.916	0.258467	999.91	0.278832	999.904	0.299197	999.898	0.319561	999.892	0.339926	999.886	0.36029	999.88	R423 REACTION: ATP_[cyt] + Acetate_[cyt] + CoA_[cyt] => AMP_[cyt] + Diphosphate_[cyt] + Acetyl-CoA_[cyt]
PT0004	0	0	0	0	0	0	0	0	0	0	0	0	0	0	0	0	0	0	0	0	0	0	R424 REACTION: Acetaldehyde_[cyt] + NAD+_[cyt] + H2O_[cyt] <= Acetate_[cyt] + NADH_[cyt] + H+_[cyt]
PT0006	0	-5.35014e-13	0	6.15812e-11	0	7.48512e-11	0	8.56805e-11	0	9.76807e-11	0	1.10795e-10	0	1.22522e-10	0	1.35431e-10	0	1.46105e-10	0	1.58031e-10	0	1.70924e-10	R425 REACTION: Ethanol_[cyt] + NADP+_[cyt] <= Acetaldehyde_[cyt] + NADPH_[cyt] + H+_[cyt]
PT0007	0.0819377	0.0819377	0.0986946	0.124083	0.114417	0.20125	0.130139	0.255814	0.145861	0.310378	0.161583	0.364942	0.177305	0.419506	0.193027	0.47407	0.208749	0.528634	0.224471	0.583199	0.240194	0.637763	R426 REACTION: Orthophosphate_[cyt] + Oxaloacetate_[cyt] <= Phosphoenolpyruvate_[cyt] + HCO3-_[cyt] + H+_[cyt]
PT0008	0.0239352	0.0239352	0.0211043	0.0718804	-0.0188188	0.178931	-0.0361384	0.285981	-0.053458	0.393031	-0.0707776	0.500081	-0.0880972	0.607131	-0.105417	0.714181	-0.122736	0.821231	-0.140056	0.928282	-0.157376	1.03533	R427 REACTION: (S)-Malate_[cyt] + NAD+_[cyt] <=> Oxaloacetate_[cyt] + NADH_[cyt] + H+_[cyt]
PT0009	-0.0700732	-0.0700732	-0.100929	-0.0755412	-0.191408	-0.0804918	-0.281886	-0.0854424	-0.372364	-0.090393	-0.462843	-0.0953437	-0.553321	-0.100294	-0.6438	-0.105245	-0.734278	-0.110196	-0.824757	-0.115146	-0.915235	-0.120097	R428 REACTION: L-Aspartate_[cyt] + 2-Oxoglutarate_[cyt] <=> Oxaloacetate_[cyt] + L-Glutamate_[cyt]
PT0010	0	-6.35411e-12	0	0.025388	0	0.110916	0	0.196444	0	0.281971	0	0.367499	0	0.453027	0	0.538555	0	0.624083	0	0.70961	0	0.795138	R429 REACTION: ATP_[cyt] + Pyruvate_[cyt] + H2O_[cyt] => AMP_[cyt] + Phosphoenolpyruvate_[cyt] + Orthophosphate_[cyt]
PT0011	-0.0127332	-0.0127332	-0.0114599	-0.0114599	-0.0101866	-0.0101866	-0.00891325	-0.00891325	-0.00763993	-0.00763993	-0.00636661	-0.00636661	-0.00509328	-0.00509328	-0.00381996	-0.00381996	-0.00254664	-0.00254664	-0.00127332	-0.00127332	-6.25278e-12	3.52543e-10	R430 REACTION: L-Alanine_[cyt] + NAD+_[cyt] + H2O_[cyt] <=> Pyruvate_[cyt] + NH3_[cyt] + NADH_[cyt] + H+_[cyt]
PT0012	0.0357997	0.0357997	0.0696457	0.0696457	0.10194	0.10194	0.134233	0.134233	0.166527	0.166527	0.198821	0.198821	0.231115	0.231115	0.263409	0.263409	0.295703	0.295703	0.327996	0.327996	0.36029	0.36029	R431 REACTION: Citrate_[cyt] <=> cis-Aconitate_[cyt] + H2O_[cyt]
PT0013	-0.0357997	-0.0357997	-0.0696457	-0.0696457	-0.10194	-0.10194	-0.134233	-0.134233	-0.166527	-0.166527	-0.198821	-0.198821	-0.231115	-0.231115	-0.263409	-0.263409	-0.295703	-0.295703	-0.327996	-0.327996	-0.36029	-0.36029	R432 REACTION: Isocitrate_[cyt] <=> cis-Aconitate_[cyt] + H2O_[cyt]
PT0014	0.0357997	0.0357997	0.0696457	0.0696457	0.10194	0.10194	0.134233	0.134233	0.166527	0.166527	0.198821	0.198821	0.231115	0.231115	0.263409	0.263409	0.295703	0.295703	0.327996	0.327996	0.36029	0.36029	R433 REACTION: Isocitrate_[cyt] + NADP+_[cyt] => 2-Oxoglutarate_[cyt] + CO2_[cyt] + NADPH_[cyt] + H+_[cyt]
PT0015	2.51265e-06	2.51265e-06	2.26139e-06	2.26139e-06	2.01012e-06	2.01012e-06	1.75886e-06	1.75886e-06	1.50759e-06	1.50759e-06	1.25633e-06	1.25633e-06	1.00506e-06	1.00506e-06	7.53795e-07	7.53795e-07	5.0253e-07	5.0253e-07	2.51265e-07	2.51265e-07	0	0	R434 REACTION: ATP_[cyt] + Succinate_[cyt] + CoA_[cyt] <=> ADP_[cyt] + Orthophosphate_[cyt] + Succinyl-CoA_[cyt]
PT0016	-0.0239352	-0.0239352	-0.0718804	-0.0464923	-0.178931	-0.0680147	-0.285981	-0.089537	-0.393031	-0.111059	-0.500081	-0.132582	-0.607131	-0.154104	-0.714181	-0.175626	-0.821231	-0.197149	-0.928282	-0.218671	-1.03533	-0.240194	R435 REACTION: (S)-Malate_[cyt] <=> Fumarate_[cyt] + H2O_[cyt]
PT0017	0	0.00921665	0.0124731	0.0207703	0.0244313	0.0318066	0.0363894	0.0428429	0.0483476	0.0538791	0.0603058	0.0649154	0.072264	0.0759517	0.0842222	0.0869879	0.0961804	0.0980242	0.108139	0.10906	0.120097	0.120097	R436 REACTION: Succinate_[cyt] + PQ_[tlm] => PQH2_[tlm] + Fumarate_[cyt]
PT0018	0	-4.34295e-11	0	6.55475e-10	0	7.872e-10	0	9.21543e-10	0	1.05931e-09	0	1.18648e-09	0	1.31221e-09	0	1.45032e-09	0	1.56482e-09	0	1.69231e-09	0	1.83056e-09	R437 REACTION: Succinate_[cyt] + PQ_[cym] => PQH2_[cym] + Fumarate_[cyt]
PT0019	0.0357997	0.0357997	0.0696457	0.0696457	0.10194	0.10194	0.134233	0.134233	0.166527	0.166527	0.198821	0.198821	0.231115	0.231115	0.263409	0.263409	0.295703	0.295703	0.327996	0.327996	0.36029	0.36029	R438 REACTION: Citrate_[cyt] + CoA_[cyt] <= Acetyl-CoA_[cyt] + H2O_[cyt] + Oxaloacetate_[cyt]
PT0020	3.41061e-13	0	-6.16183e-11	0.012694	-7.48059e-11	0.0554579	-8.54925e-11	0.0837836	-9.89075e-11	0.109678	-1.10617e-10	0.135573	-1.23123e-10	0.161468	-1.35742e-10	0.187362	-1.46088e-10	0.213257	-1.59048e-10	0.239151	-1.70871e-10	0.265046	R439 REACTION: (R)-Lactate_[cyt] + NAD+_[cyt] <=> Pyruvate_[cyt] + NADH_[cyt] + H+_[cyt]
PT0021	0	-1.30623e-11	0	0.025388	0	0.0868335	0	0.125675	0	0.164517	0	0.203359	0	0.242201	0	0.281043	0	0.319885	0	0.358727	0	0.397569	R440 REACTION: (S)-Malate_[cyt] + NADP+_[cyt] => Pyruvate_[cyt] + CO2_[cyt] + NADPH_[cyt] + H+_[cyt]
PT0022	0	999.749	0	999.749	0	999.731	0	999.705	0	999.678	0	999.652	0	999.625	0	999.599	0	999.572	0	999.546	0	999.52	R441 REACTION: Acetyl-CoA_[cyt] + Orthophosphate_[cyt] => CoA_[cyt] + Acetyl phosphate_[cyt]
PT0023	-999.898	-0.149464	-999.921	-0.171943	-999.924	-0.192871	-999.918	-0.213798	-999.913	-0.234726	-999.907	-0.255653	-999.902	-0.27658	-999.896	-0.297508	-999.891	-0.318435	-999.885	-0.339363	-999.88	-0.36029	R442 REACTION: ATP_[cyt] + Acetate_[cyt] <=> ADP_[cyt] + Acetyl phosphate_[cyt]
PT0024	0.0381113	0.0381113	0.0390029	0.0390029	0.0396995	0.0396995	0.0403961	0.0403961	0.0410926	0.0410926	0.0417892	0.0417892	0.0424858	0.0424858	0.0431824	0.0431824	0.0438789	0.0438789	0.0445755	0.0445755	0.0452721	0.0452721	R443 REACTION: 2-Phosphoglycolate_[cyt] + H2O_[cyt] => Glycolate_[cyt] + Orthophosphate_[cyt]
PT0025	0	0	0	6.0644e-09	0	7.37166e-09	0	8.4171e-09	0	9.63596e-09	0	1.09031e-08	0	1.2078e-08	0	1.33499e-08	0	1.43878e-08	0	1.56997e-08	0	1.68361e-08	R444 REACTION: 2 Reduced ferredoxin_[cyt] + Acetyl-CoA_[cyt] + CO2_[cyt] + 2 H+_[cyt] <= 2 Oxidized ferredoxin_[cyt] + Pyruvate_[cyt] + CoA_[cyt]
PT0026	0	-3.8525e-12	0	3.90803e-10	0	4.62923e-10	0	5.28137e-10	0	6.13979e-10	0	6.85713e-10	0	7.57313e-10	0	8.41653e-10	0	9.04316e-10	0	9.85311e-10	0	6.97809e-10	R445 REACTION: Oxalate_[cyt] => Formate_[cyt] + CO2_[cyt]
PT0027	0	-1.58557e-12	0	7.38136e-10	0	8.96226e-10	0	1.02255e-09	0	1.17041e-09	0	1.32647e-09	0	1.46971e-09	0	1.62658e-09	0	1.74837e-09	0	1.89335e-09	0	2.04963e-09	R446 REACTION: Formate_[cyt] + Oxidized plastocyanin_[tll] => CO2_[cyt] + 2 Reduced plastocyanin_[tll] + 2 H+_[cyt]
PT0028	0	-3.52429e-12	0	3.85186e-10	0	4.60445e-10	0	5.41389e-10	0	6.11192e-10	0	6.77697e-10	0	7.49545e-10	0	8.27192e-10	0	9.15298e-10	0	9.84874e-10	0	1.05799e-09	R447 REACTION: L-Aspartate_[cyt] + H2O_[cyt] + Oxygen_[cyt] => Oxaloacetate_[cyt] + NH3_[cyt] + H2O2_[cyt]
PT0029	0	-1.10449e-12	0	6.62059e-10	0	7.90438e-10	0	1.01869e-09	0	1.12008e-09	0	1.25071e-09	0	1.38526e-09	0	1.53296e-09	0	1.64944e-09	0	1.79954e-09	0	1.93085e-09	R448 REACTION: L-Glutamate_[cyt] => 4-Aminobutanoate_[cyt] + CO2_[cyt]
PT0030	0	-1.10449e-12	0	7.01039e-10	0	8.28969e-10	0	9.81252e-10	0	1.12008e-09	0	1.25071e-09	0	1.38526e-09	0	1.53296e-09	0	1.64944e-09	0	1.79954e-09	0	1.93074e-09	R449 REACTION: 2-Oxoglutarate_[cyt] => Succinate semialdehyde_[cyt] + CO2_[cyt]
PT0031	0	-1.17495e-12	0	6.9697e-10	0	8.43425e-10	0	9.63702e-10	0	1.11916e-09	0	1.25089e-09	0	1.38524e-09	0	1.53384e-09	0	1.64886e-09	0	1.79919e-09	0	1.93246e-09	R450 REACTION: Succinate semialdehyde_[cyt] + NADP+_[cyt] + H2O_[cyt] => Succinate_[cyt] + NADPH_[cyt] + H+_[cyt]
PT0032	0	-1.13687e-12	0	6.97014e-10	0	8.43443e-10	0	9.63723e-10	0	1.11913e-09	0	1.2509e-09	0	1.38527e-09	0	1.53386e-09	0	1.64891e-09	0	1.79921e-09	-5.68434e-13	1.93245e-09	R451 REACTION: 4-Aminobutanoate_[cyt] + 2-Oxoglutarate_[cyt] <=> Succinate semialdehyde_[cyt] + L-Glutamate_[cyt]
PT0033	0.0381381	0.0381381	0.039027	0.039027	0.0397209	0.0397209	0.0404148	0.0404148	0.0411087	0.0411087	0.0418026	0.0418026	0.0424965	0.0424965	0.0431904	0.0431904	0.0438843	0.0438843	0.0445782	0.0445782	0.0452721	0.0452721	R452 REACTION: Glycolate_[cyt] + NAD+_[cyt] => Glyoxylate_[cyt] + NADH_[cyt] + H+_[cyt]
PT0034	0	-1.32974e-12	0	3.56173e-10	0	4.23285e-10	0	4.90617e-10	0	5.53405e-10	0	6.26531e-10	0	6.92752e-10	0	7.59546e-10	0	8.30769e-10	0	8.99014e-10	0	9.66613e-10	R453 REACTION: Formate_[cyt] + Oxidized plastocyanin_[pps] => CO2_[cyt] + 2 Reduced plastocyanin_[pps] + 2 H+_[cyt]
PU0001	0.00916438	0.00916438	0.00824795	0.00824795	0.00733151	0.00733151	0.00641507	0.00641507	0.00549863	0.00549863	0.00458219	0.00458219	0.00366575	0.00366575	0.00274932	0.00274932	0.00183288	0.00183288	0.000916438	0.000916438	0	3.10225e-11	R454 REACTION: 5-Phosphoribosylamine_[cyt] + Diphosphate_[cyt] + L-Glutamate_[cyt] <= L-Glutamine_[cyt] + 5-Phospho-alpha-D-ribose 1-diphosphate_[cyt] + H2O_[cyt]
PU0002	0.00916438	0.00916438	0.00824795	0.00824795	0.00733151	0.00733151	0.00641507	0.00641507	0.00549863	0.00549863	0.00458219	0.00458219	0.00366575	0.00366575	0.00274932	0.00274932	0.00183288	0.00183288	0.000916438	0.000916438	0	3.10225e-11	R455 REACTION: ATP_[cyt] + 5-Phosphoribosylamine_[cyt] + Glycine_[cyt] => ADP_[cyt] + Orthophosphate_[cyt] + 5'-Phosphoribosylglycinamide_[cyt]
PU0003	0	0.00907058	0	0.00816352	0	0.00725646	0	0.00634941	0	0.00544235	0	0.00453529	0	0.00362823	0	0.00272118	0	0.00181412	0	0.00090706	0	3.05738e-11	R456 REACTION: 10-Formyltetrahydrofolate_[cyt] + 5'-Phosphoribosylglycinamide_[cyt] => Tetrahydrofolate_[cyt] + 5'-Phosphoribosyl-N-formylglycinamide_[cyt]
PU0004	0	0.00907058	0	0.00816352	0	0.00725646	0	0.00634941	0	0.00544235	0	0.00453529	0	0.00362823	0	0.00272118	0	0.00181412	0	0.00090706	0	3.05738e-11	R457 REACTION: 5'-Phosphoribosylglycinamide_[cyt] + 5,10-Methenyltetrahydrofolate_[cyt] + H2O_[cyt] => 5'-Phosphoribosyl-N-formylglycinamide_[cyt] + Tetrahydrofolate_[cyt]
PU0005	0.00916438	0.00916438	0.00824795	0.00824795	0.00733151	0.00733151	0.00641507	0.00641507	0.00549863	0.00549863	0.00458219	0.00458219	0.00366575	0.00366575	0.00274932	0.00274932	0.00183288	0.00183288	0.000916438	0.000916438	0	3.59833e-11	R458 REACTION: ATP_[cyt] + 5'-Phosphoribosyl-N-formylglycinamide_[cyt] + L-Glutamine_[cyt] + H2O_[cyt] => ADP_[cyt] + Orthophosphate_[cyt] + 2-(Formamido)-N1-(5'-phosphoribosyl)acetamidine_[cyt] + L-Glutamate_[cyt]
PU0006	0.00916438	0.00916438	0.00824795	0.00824795	0.00733151	0.00733151	0.00641507	0.00641507	0.00549863	0.00549863	0.00458219	0.00458219	0.00366575	0.00366575	0.00274932	0.00274932	0.00183288	0.00183288	0.000916438	0.000916438	0	3.59833e-11	R459 REACTION: ATP_[cyt] + 2-(Formamido)-N1-(5'-phosphoribosyl)acetamidine_[cyt] => ADP_[cyt] + Orthophosphate_[cyt] + Aminoimidazole ribotide_[cyt]
PU0007	0.00915768	0.00915768	0.00824192	0.00824192	0.00732615	0.00732615	0.00641038	0.00641038	0.00549461	0.00549461	0.00457884	0.00457884	0.00366307	0.00366307	0.00274731	0.00274731	0.00183154	0.00183154	0.000915768	0.000915768	0	3.1037e-11	R460 REACTION: ATP_[cyt] + Aminoimidazole ribotide_[cyt] + HCO3-_[cyt] + H+_[cyt] => ADP_[cyt] + Orthophosphate_[cyt] + 5-Carboxyamino-1-(5-phospho-D-ribosyl)imidazole_[cyt]
PU0008	0.00915768	0.00915768	0.00824192	0.00824192	0.00732615	0.00732615	0.00641038	0.00641038	0.00549461	0.00549461	0.00457884	0.00457884	0.00366307	0.00366307	0.00274731	0.00274731	0.00183154	0.00183154	0.000915768	0.000915768	0	3.10365e-11	R461 REACTION: 5-Carboxyamino-1-(5-phospho-D-ribosyl)imidazole_[cyt] <=> 1-(5-Phospho-D-ribosyl)-5-amino-4-imidazolecarboxylate_[cyt]
PU0009	0.00915768	0.00915768	0.00824192	0.00824192	0.00732615	0.00732615	0.00641038	0.00641038	0.00549461	0.00549461	0.00457884	0.00457884	0.00366307	0.00366307	0.00274731	0.00274731	0.00183154	0.00183154	0.000915768	0.000915768	0	3.10365e-11	R462 REACTION: ATP_[cyt] + 1-(5-Phospho-D-ribosyl)-5-amino-4-imidazolecarboxylate_[cyt] + L-Aspartate_[cyt] <=> ADP_[cyt] + Orthophosphate_[cyt] + 1-(5'-Phosphoribosyl)-5-amino-4-(N-succinocarboxamide)-imidazole_[cyt]
PU0010	0.00915768	0.00915768	0.00824192	0.00824192	0.00732615	0.00732615	0.00641038	0.00641038	0.00549461	0.00549461	0.00457884	0.00457884	0.00366307	0.00366307	0.00274731	0.00274731	0.00183154	0.00183154	0.000915768	0.000915768	0	3.10365e-11	R463 REACTION: 1-(5'-Phosphoribosyl)-5-amino-4-(N-succinocarboxamide)-imidazole_[cyt] <=> Fumarate_[cyt] + 1-(5'-Phosphoribosyl)-5-amino-4-imidazolecarboxamide_[cyt]
PU0011	0.0116322	0.0116322	0.010469	0.010469	0.00930577	0.00930577	0.00814255	0.00814255	0.00697933	0.00697933	0.00581611	0.00581611	0.00465288	0.00465288	0.00348966	0.00348966	0.00232644	0.00232644	0.00116322	0.00116322	0	3.06693e-11	R464 REACTION: 10-Formyltetrahydrofolate_[cyt] + 1-(5'-Phosphoribosyl)-5-amino-4-imidazolecarboxamide_[cyt] => Tetrahydrofolate_[cyt] + 1-(5'-Phosphoribosyl)-5-formamido-4-imidazolecarboxamide_[cyt]
PU0012	-0.0116322	-0.0116322	-0.010469	-0.010469	-0.00930577	-0.00930577	-0.00814255	-0.00814255	-0.00697933	-0.00697933	-0.00581611	-0.00581611	-0.00465288	-0.00465288	-0.00348966	-0.00348966	-0.00232644	-0.00232644	-0.00116322	-0.00116322	-3.06954e-11	0	R465 REACTION: IMP_[cyt] + H2O_[cyt] <=> 1-(5'-Phosphoribosyl)-5-formamido-4-imidazolecarboxamide_[cyt]
PU0013	0.00692237	0.00692237	0.00623013	0.00623013	0.0055379	0.0055379	0.00484566	0.00484566	0.00415342	0.00415342	0.00346119	0.00346119	0.00276895	0.00276895	0.00207671	0.00207671	0.00138447	0.00138447	0.000692237	0.000692237	0	3.01653e-11	R466 REACTION: GTP_[cyt] + IMP_[cyt] + L-Aspartate_[cyt] => GDP_[cyt] + Orthophosphate_[cyt] + N6-(1,2-Dicarboxyethyl)-AMP_[cyt]
PU0014	0.00692237	0.00692237	0.00623013	0.00623013	0.0055379	0.0055379	0.00484566	0.00484566	0.00415342	0.00415342	0.00346119	0.00346119	0.00276895	0.00276895	0.00207671	0.00207671	0.00138447	0.00138447	0.000692237	0.000692237	0	3.01653e-11	R467 REACTION: N6-(1,2-Dicarboxyethyl)-AMP_[cyt] => Fumarate_[cyt] + AMP_[cyt]
PU0015	0.000759851	0.000759851	0.000683866	0.000683866	0.000607881	0.000607881	0.000531896	0.000531896	0.000455911	0.000455911	0.000379926	0.000379926	0.000303941	0.000303941	0.000227955	0.000227955	0.00015197	0.00015197	7.59851e-05	7.59851e-05	0	3.60443e-13	R468 REACTION: dADP_[cyt] + Thioredoxin disulfide_[cyt] + H2O_[cyt] <= Thioredoxin_[cyt] + ADP_[cyt]
PU0016	0	0	0	0	0	0	0	0	0	0	0	0	0	0	0	0	0	0	0	0	0	0	R469 REACTION: dAMP_[cyt] + H2O_[cyt] <=> Deoxyadenosine_[cyt] + Orthophosphate_[cyt]
PU0017	0.000695837	0.000695837	0.000626253	0.000626253	0.000556669	0.000556669	0.000487086	0.000487086	0.000417502	0.000417502	0.000347918	0.000347918	0.000278335	0.000278335	0.000208751	0.000208751	0.000139167	0.000139167	6.95837e-05	6.95837e-05	0	3.20656e-13	R470 REACTION: dGDP_[cyt] + Thioredoxin disulfide_[cyt] + H2O_[cyt] <= GDP_[cyt] + Thioredoxin_[cyt]
PU0018	-0.00020855	-0.00020855	-0.000187695	-0.000187695	-0.00016684	-0.00016684	-0.000145985	-0.000145985	-0.00012513	-0.00012513	-0.000104275	-0.000104275	-8.34201e-05	-8.342e-05	-6.25651e-05	-6.2565e-05	-4.17101e-05	-4.171e-05	-2.08551e-05	-2.0855e-05	-1.77351e-11	0	R471 REACTION: AMP_[cyt] + Diphosphate_[cyt] <=> Adenine_[cyt] + 5-Phospho-alpha-D-ribose 1-diphosphate_[cyt]
PU0019	0	-8.2596e-12	0	0.025388	0	0.110916	0	0.196444	0	0.281971	0	0.367499	0	0.453027	0	0.538555	0	0.624083	0	0.70961	0	0.795138	R472 REACTION: GTP_[cyt] + H2O_[cyt] => GMP_[cyt] + Diphosphate_[cyt]
PU0020	0.0111601	0.0111601	0.0100441	0.0354322	0.00892812	0.119844	0.0078121	0.204256	0.00669609	0.288667	0.00558007	0.373079	0.00446406	0.457491	0.00334804	0.541903	0.00223203	0.626315	0.00111601	0.710726	0	0.795138	R473 REACTION: ATP_[cyt] + GDP_[cyt] <=> ADP_[cyt] + GTP_[cyt]
PU0021	0.000759851	0.000759851	0.000683866	0.000683866	0.000607881	0.000607881	0.000531896	0.000531896	0.000455911	0.000455911	0.000379926	0.000379926	0.000303941	0.000303941	0.000227955	0.000227955	0.00015197	0.00015197	7.59851e-05	7.59851e-05	0	3.41061e-13	R474 REACTION: ATP_[cyt] + dADP_[cyt] <=> ADP_[cyt] + dATP_[cyt]
PU0022	0.000695837	0.000695837	0.000626253	0.000626253	0.000556669	0.000556669	0.000487086	0.000487086	0.000417502	0.000417502	0.000347918	0.000347918	0.000278335	0.000278335	0.000208751	0.000208751	0.000139167	0.000139167	6.95837e-05	6.95837e-05	0	3.41061e-13	R475 REACTION: ATP_[cyt] + dGDP_[cyt] <=> ADP_[cyt] + dGTP_[cyt]
PU0023	1.34008e-05	1.34008e-05	1.20607e-05	1.20608e-05	1.07206e-05	1.07207e-05	9.38056e-06	9.38061e-06	8.04048e-06	8.04054e-06	6.7004e-06	6.70047e-06	5.36032e-06	5.36039e-06	4.02024e-06	4.02032e-06	2.68016e-06	2.68025e-06	1.34008e-06	1.34018e-06	0	1.77572e-11	R476 REACTION: 5'-Deoxyadenosine_[cyt] + H2O_[cyt] => 5-Deoxy-D-ribose_[cyt] + Adenine_[cyt]
PU0024	-1000	999.999	-1000	999.999	-1000	999.999	-1000	1000	-1000	1000	-1000	1000	-1000	1000	-1000	1000	-1000	1000	-1000	1000	-1000	1000	R477 REACTION: AMP_[cyt] + H2O_[cyt] <=> Adenosine_[cyt] + Orthophosphate_[cyt]
PU0025	-1000	999.999	-1000	999.999	-1000	999.999	-1000	1000	-1000	1000	-1000	1000	-1000	1000	-1000	1000	-1000	1000	-1000	1000	-1000	1000	R478 REACTION: AMP_[cyt] + H2O_[cyt] <=> Adenosine_[cyt] + Orthophosphate_[cyt]
PU0026	0.00470984	0.00470984	0.00423886	0.00423886	0.00376787	0.00376787	0.00329689	0.00329689	0.0028259	0.0028259	0.00235492	0.00235492	0.00188394	0.00188394	0.00141295	0.00141295	0.000941968	0.000941968	0.000470984	0.000470984	0	3.10452e-11	R479 REACTION: IMP_[cyt] + NAD+_[cyt] + H2O_[cyt] => Xanthosine 5'-phosphate_[cyt] + NADH_[cyt] + H+_[cyt]
PU0027	0.00470984	0.00470984	0.00423886	0.00423886	0.00376787	0.00376787	0.00329689	0.00329689	0.0028259	0.0028259	0.00235492	0.00235492	0.00188394	0.00188394	0.00141295	0.00141295	0.000941968	0.000941968	0.000470984	0.000470984	0	3.10365e-11	R480 REACTION: ATP_[cyt] + Xanthosine 5'-phosphate_[cyt] + L-Glutamine_[cyt] + H2O_[cyt] <=> AMP_[cyt] + Diphosphate_[cyt] + GMP_[cyt] + L-Glutamate_[cyt]
PU0028	0.00471654	0.00471654	0.00424489	0.0296329	0.00377323	0.114689	0.00330158	0.199745	0.00282992	0.284801	0.00235827	0.369857	0.00188662	0.454914	0.00141496	0.53997	0.000943308	0.625026	0.000471654	0.710082	0	0.795138	R481 REACTION: ATP_[cyt] + GMP_[cyt] <=> ADP_[cyt] + GDP_[cyt]
PU0029	9.38056e-05	9.38056e-05	8.44243e-05	0.00824795	7.50436e-05	0.00733151	6.56629e-05	0.00641507	5.62822e-05	0.00549863	4.69015e-05	0.00458219	3.75208e-05	0.00366575	2.81401e-05	0.00274932	1.87594e-05	0.00183288	9.37866e-06	0.000916438	0	3.05738e-11	R482 REACTION: 5'-Phosphoribosylglycinamide_[cyt] + Formate_[cyt] + ATP_[cyt] => 5'-Phosphoribosyl-N-formylglycinamide_[cyt] + ADP_[cyt] + Orthophsophate_[cyt]
PU0030	0.214146	999.963	0.242633	999.992	0.26905	1000	0.295467	1000	0.321884	1000	0.348301	1000	0.374718	1000	0.401136	1000	0.427553	1000	0.45397	1000	0.480387	1000	R483 REACTION: ATP_[cyt] + AMP_[cyt] <=> 2 ADP_[cyt]
PU0031	0	0	0	0	0	0	0	0	0	0	0	0	0	0	0	0	0	0	0	0	0	0	R484 REACTION: ATP_[cyt] + dAMP_[cyt] <=> ADP_[cyt] + dADP_[cyt]
PY0001	0	-8.20473e-12	0	0.025388	0	0.110916	0	0.196444	0	0.281971	0	0.367499	0	0.453027	0	0.538555	0	0.624083	0	0.70961	0	0.795138	R485 REACTION: UTP_[cyt] + H2O_[cyt] => UMP_[cyt] + Diphosphate_[cyt]
PY0002	0.000693777	0.000693777	0.0006244	0.00131068	0.000555022	0.00116505	0.000485644	0.00101942	0.000416266	0.000873789	0.000346889	0.000728157	0.000277511	0.000582526	0.000208133	0.000436894	0.000138755	0.000291263	6.93777e-05	0.000145631	0	6.82121e-13	R486 REACTION: ATP_[cyt] + dCDP_[cyt] <=> ADP_[cyt] + dCTP_[cyt]
PY0003	8.6402e-12	0	-0.000686284	0	-0.00061003	0	-0.000533776	0	-0.000457522	0	-0.000381269	0	-0.000305015	0	-0.000228761	0	-0.000152507	0	-7.62537e-05	0	-3.41061e-13	0	R487 REACTION: ATP_[cyt] + dUDP_[cyt] <=> ADP_[cyt] + dUTP_[cyt]
PY0004	0.00921916	0.00921916	0.00829725	0.00829725	0.00737533	0.00737533	0.00645341	0.00645341	0.0055315	0.0055315	0.00460958	0.00460958	0.00368767	0.00368767	0.00276575	0.00276575	0.00184383	0.00184383	0.000921916	0.000921916	0	3.78577e-11	R488 REACTION: Carbamoyl phosphate_[cyt] + L-Aspartate_[cyt] <=> Orthophosphate_[cyt] + N-Carbamoyl-L-aspartate_[cyt]
PY0005	-0.00921916	-0.00921916	-0.00829725	-0.00829725	-0.00737533	-0.00737533	-0.00645341	-0.00645341	-0.0055315	-0.0055315	-0.00460958	-0.00460958	-0.00368767	-0.00368767	-0.00276575	-0.00276575	-0.00184383	-0.00184383	-0.000921916	-0.000921916	-3.78577e-11	0	R489 REACTION: (S)-Dihydroorotate_[cyt] + H2O_[cyt] <=> N-Carbamoyl-L-aspartate_[cyt]
PY0006	2.51265e-06	0.00921916	0	0.00829725	0	0.00737533	0	0.00645341	0	0.0055315	0	0.00460958	0	0.00368767	0	0.00276575	0	0.00184383	0	0.000921916	0	3.78779e-11	R490 REACTION: (S)-Dihydroorotate_[cyt] + Fumarate_[cyt] => Orotate_[cyt] + Succinate_[cyt]
PY0007	-0.00921916	-0.00921916	-0.00829725	-0.00829725	-0.00737533	-0.00737533	-0.00645341	-0.00645341	-0.0055315	-0.0055315	-0.00460958	-0.00460958	-0.00368767	-0.00368767	-0.00276575	-0.00276575	-0.00184383	-0.00184383	-0.000921916	-0.000921916	-3.78577e-11	0	R493 REACTION: Orotidine 5'-phosphate_[cyt] + Diphosphate_[cyt] <=> Orotate_[cyt] + 5-Phospho-alpha-D-ribose 1-diphosphate_[cyt]
PY0008	0.00921916	0.00921916	0.00829725	0.00829725	0.00737533	0.00737533	0.00645341	0.00645341	0.0055315	0.0055315	0.00460958	0.00460958	0.00368767	0.00368767	0.00276575	0.00276575	0.00184383	0.00184383	0.000921916	0.000921916	0	3.78952e-11	R494 REACTION: Orotidine 5'-phosphate_[cyt] => UMP_[cyt] + CO2_[cyt]
PY0009	0.00528453	0.00530128	0.00475607	0.00477115	0.00422762	0.00424102	0.00369917	0.00371089	0.00317072	0.00318077	0.00264226	0.00265064	0.00211381	0.00212051	0.00158536	0.00159038	0.00105691	0.00106026	0.000528453	0.000530128	0	7.35554e-11	R495 REACTION: ATP_[cyt] + CMP_[cyt] <=> ADP_[cyt] + CDP_[cyt]
PY0010	0.0106764	0.0106764	0.00960877	0.0349968	0.00854113	0.119457	0.00747349	0.203917	0.00640584	0.288377	0.0053382	0.372837	0.00427056	0.457298	0.00320292	0.541758	0.00213528	0.626218	0.00106764	0.710678	0	0.795138	R496 REACTION: ATP_[cyt] + UMP_[cyt] <=> ADP_[cyt] + UDP_[cyt]
PY0011	0.0154087	0.0154087	0.0138678	0.0392558	0.0123269	0.123243	0.0107861	0.20723	0.00924521	0.291217	0.00770434	0.375204	0.00616347	0.45919	0.00462261	0.543177	0.00308174	0.627164	0.00154087	0.711151	0	0.795138	R497 REACTION: ATP_[cyt] + UDP_[cyt] <=> ADP_[cyt] + UTP_[cyt]
PY0012	0.00459075	0.0046075	0.00344539	0.00414675	0.00306257	0.003686	0.00267975	0.00322525	0.00229693	0.0027645	0.00191411	0.00230375	0.00153128	0.001843	0.00114846	0.00138225	0.000765642	0.0009215	0.000382821	0.00046075	-4.54747e-13	7.35554e-11	R498 REACTION: ATP_[cyt] + CDP_[cyt] <=> ADP_[cyt] + CTP_[cyt]
PY0013	0.00452291	0.00452291	0	0.0294586	0	0.114534	0	0.19961	0	0.284685	0	0.369761	0	0.454836	0	0.539912	0	0.624987	0	0.710063	0	0.795138	R499 REACTION: ATP_[cyt] + UTP_[cyt] + NH3_[cyt] => ADP_[cyt] + Orthophosphate_[cyt] + CTP_[cyt]
PY0014	0	-1.17097e-11	0	0.0147293	0	0.0572671	0	0.0998048	0	0.142343	0	0.18488	0	0.227418	0	0.269956	0	0.312494	0	0.355031	0	0.397569	R500 REACTION: ATP_[cyt] + UTP_[cyt] + L-Glutamine_[cyt] + H2O_[cyt] => ADP_[cyt] + Orthophosphate_[cyt] + CTP_[cyt] + L-Glutamate_[cyt]
PY0015	0	-8.65618e-12	0	0.000686284	0	0.00061003	0	0.000533776	0	0.000457522	0	0.000381269	0	0.000305015	0	0.000228761	0	0.000152507	0	7.62537e-05	0	3.80718e-13	R501 REACTION: dCTP_[cyt] + H2O_[cyt] => dUTP_[cyt] + NH3_[cyt]
PY0016	0	-6.34203e-12	0	0.025388	0	0.110916	0	0.196444	0	0.281971	0	0.367499	0	0.453027	0	0.538555	0	0.624083	0	0.70961	0	0.795138	R502 REACTION: CTP_[cyt] + H2O_[cyt] => UTP_[cyt] + NH3_[cyt]
PY0017	0.000762537	0.000762537	0.000686284	0.000686284	0.00061003	0.00061003	0.000533776	0.000533776	0.000457522	0.000457522	0.000381269	0.000381269	0.000305015	0.000305015	0.000228761	0.000228761	0.000152507	0.000152507	7.62537e-05	7.62537e-05	0	4.54747e-13	R503 REACTION: ATP_[cyt] + dTMP_[cyt] <=> ADP_[cyt] + dTDP_[cyt]
PY0018	-0.000762537	-0.000762537	-0.000686284	-0.000686284	-0.00061003	-0.00061003	-0.000533776	-0.000533776	-0.000457522	-0.000457522	-0.000381269	-0.000381269	-0.000305015	-0.000305015	-0.000228761	-0.000228761	-0.000152507	-0.000152507	-7.62537e-05	-7.62537e-05	-4.54747e-13	0	R504 REACTION: ATP_[cyt] + dUMP_[cyt] <=> ADP_[cyt] + dUDP_[cyt]
PY0019	0.000762537	0.000762537	0.000686284	0.000686284	0.00061003	0.00061003	0.000533776	0.000533776	0.000457522	0.000457522	0.000381269	0.000381269	0.000305015	0.000305015	0.000228761	0.000228761	0.000152507	0.000152507	7.62537e-05	7.62537e-05	0	4.34584e-13	R505 REACTION: 5,10-Methylenetetrahydrofolate_[cyt] + dUMP_[cyt] + NADPH_[cyt] + H+_[cyt] => Tetrahydrofolate_[cyt] + dTMP_[cyt] + NADP+_[cyt]
PY0020	0	-6.7743e-12	0	0.025388	0	0.110916	0	0.196444	0	0.281971	0	0.367499	0	0.453027	0	0.538555	0	0.624083	0	0.70961	0	0.795138	R506 REACTION: dUTP_[cyt] + H2O_[cyt] => dUMP_[cyt] + Diphosphate_[cyt]
PY0021	0.000693777	0.000693777	0.0006244	0.00131068	0.000555022	0.00116505	0.000485644	0.00101942	0.000416266	0.000873789	0.000346889	0.000728157	0.000277511	0.000582526	0.000208133	0.000436894	0.000138755	0.000291263	6.93777e-05	0.000145631	0	6.46718e-13	R507 REACTION: dCDP_[cyt] + Thioredoxin disulfide_[cyt] + H2O_[cyt] <= Thioredoxin_[cyt] + CDP_[cyt]
PY0022	0.000762537	0.000762537	0	0.000686284	0	0.00061003	0	0.000533776	0	0.000457522	0	0.000381269	0	0.000305015	0	0.000228761	0	0.000152507	0	7.62537e-05	0	3.37689e-13	R508 REACTION: dUDP_[cyt] + Thioredoxin disulfide_[cyt] + H2O_[cyt] <= Thioredoxin_[cyt] + UDP_[cyt]
PY0023	0.000762537	0.000762537	0.000686284	0.000686284	0.00061003	0.00061003	0.000533776	0.000533776	0.000457522	0.000457522	0.000381269	0.000381269	0.000305015	0.000305015	0.000228761	0.000228761	0.000152507	0.000152507	7.62537e-05	7.62537e-05	0	4.54747e-13	R509 REACTION: ATP_[cyt] + dTDP_[cyt] <=> ADP_[cyt] + dTTP_[cyt]
PY0024	0	0.00921665	0	0.00829725	0	0.00737533	0	0.00645341	0	0.0055315	0	0.00460958	0	0.00368767	0	0.00276575	0	0.00184383	0	0.000921916	0	3.7895e-11	R491 REACTION: (S)-Dihydroorotate_[cyt] + PQ_[tlm] => Orotate_[cyt] + PQH2_[tlm]
PY0025	0	-3.73912e-11	0	6.65473e-10	0	8.0114e-10	0	9.07429e-10	0	1.06282e-09	0	1.18702e-09	0	1.31314e-09	0	1.45053e-09	0	1.55717e-09	0	1.68751e-09	0	3.71268e-11	R492 REACTION: (S)-Dihydroorotate_[cyt] + PQ_[cym] => Orotate_[cyt] + PQH2_[cym]
QT0001	1.47986e-05	1.47986e-05	1.33188e-05	1.33188e-05	1.18389e-05	1.18389e-05	1.03591e-05	1.03591e-05	8.87919e-06	8.87919e-06	7.39932e-06	7.39932e-06	5.91946e-06	5.91946e-06	4.43959e-06	4.43959e-06	2.95973e-06	2.95973e-06	1.47986e-06	1.47986e-06	0	0	R510 REACTION: Phytyl diphosphate_[cyt] + Homogentisate_[cyt] => 2-Methyl-6-phytylquinol_[cyt] + Diphosphate_[cyt] + CO2_[cyt]
QT0002	7.04697e-06	7.04697e-06	6.34228e-06	6.34228e-06	5.63758e-06	5.63758e-06	4.93288e-06	4.93288e-06	4.22818e-06	4.22818e-06	3.52349e-06	3.52349e-06	2.81879e-06	2.81879e-06	2.11409e-06	2.11409e-06	1.40939e-06	1.40939e-06	7.04697e-07	7.04697e-07	0	0	R511 REACTION: 2-Methyl-6-phytylquinol_[cyt] <=> delta-Tocopherol_[cyt]
QT0003	7.75167e-06	7.75167e-06	6.9765e-06	6.9765e-06	6.20134e-06	6.20134e-06	5.42617e-06	5.42617e-06	4.651e-06	4.651e-06	3.87584e-06	3.87584e-06	3.10067e-06	3.10067e-06	2.3255e-06	2.3255e-06	1.55033e-06	1.55033e-06	7.75167e-07	7.75167e-07	0	0	R512 REACTION: 2,3-Dimethyl-5-phytylquinol_[cyt] <=> gamma-Tocopherol_[cyt]
QT0004	7.04697e-06	7.04697e-06	6.34228e-06	6.34228e-06	5.63758e-06	5.63758e-06	4.93288e-06	4.93288e-06	4.22818e-06	4.22818e-06	3.52349e-06	3.52349e-06	2.81879e-06	2.81879e-06	2.11409e-06	2.11409e-06	1.40939e-06	1.40939e-06	7.04697e-07	7.04697e-07	0	0	R513 REACTION: S-Adenosyl-L-methionine_[cyt] + gamma-Tocopherol_[cyt] => S-Adenosyl-L-homocysteine_[cyt] + alpha-Tocopherol_[cyt]
QT0005	7.04697e-07	7.04697e-07	6.34228e-07	6.34228e-07	5.63758e-07	5.63758e-07	4.93288e-07	4.93288e-07	4.22818e-07	4.22818e-07	3.52349e-07	3.52349e-07	2.81879e-07	2.81879e-07	2.11409e-07	2.11409e-07	1.40939e-07	1.40939e-07	7.04697e-08	7.04697e-08	0	0	R514 REACTION: delta-Tocopherol_[cyt] + S-Adenosyl-L-methionine_[cyt] => beta-Tocopherol_[cyt] + S-Adenosyl-L-homocysteine_[cyt]
QT0006	0	0	0	0	0	0	0	0	0	0	0	0	0	0	0	0	0	0	0	0	0	7.19925e-12	R515 REACTION: 4-Hydroxybenzoate_[cyt] + Pyruvate_[cyt] <= Chorismate_[cyt]
QT0007	0	0	0	0	0	0	0	0	0	0	0	0	0	0	0	0	0	0	0	0	0	7.19925e-12	R516 REACTION: all-trans-Nonaprenyl diphosphate_[cyt] + 4-Hydroxybenzoate_[cyt] => Diphosphate_[cyt] + 3-Nonaprenyl-4-hydroxybenzoate_[cyt]
QT0008	0	0	0	0	0	0	0	0	0	0	0	0	0	0	0	0	0	0	0	0	0	7.19925e-12	R517 REACTION: 3-Nonaprenyl-4-hydroxybenzoate_[cyt] + 4 H+_[cyt] => 2-Methyl-6-solanyl-1,4-benzoquinol_[cyt] + H2O_[cyt]
QT0009	0	0	0	0	0	0	0	0	0	0	0	0	0	0	0	0	0	0	0	0	0	7.19925e-12	R518 REACTION: 2-Methyl-6-solanyl-1,4-benzoquinol_[cyt] + S-Adenosyl-L-methionine_[cyt] => Plastoquinone-9_[cyt] + S-Adenosyl-L-homocysteine_[cyt] + 2 H+_[cyt]
QT0010	7.75167e-06	7.75167e-06	6.9765e-06	6.9765e-06	6.20134e-06	6.20134e-06	5.42617e-06	5.42617e-06	4.651e-06	4.651e-06	3.87584e-06	3.87584e-06	3.10067e-06	3.10067e-06	2.3255e-06	2.3255e-06	1.55033e-06	1.55033e-06	7.75167e-07	7.75167e-07	0	0	R519 REACTION: 2-Methyl-6-phytylquinol_[cyt] + S-Adenosyl-L-methionine_[cyt] => 2,3-Dimethyl-5-phytylquinol_[cyt] + S-Adenosyl-L-homocysteine_[cyt]
QT0011	4.72147e-05	4.72147e-05	4.24933e-05	4.24933e-05	3.77718e-05	3.77718e-05	3.30503e-05	3.30503e-05	2.83288e-05	2.83288e-05	2.36074e-05	2.36074e-05	1.88859e-05	1.88859e-05	1.41644e-05	1.41644e-05	9.44294e-06	9.44294e-06	4.72147e-06	4.72147e-06	0	0	R520 REACTION: Chorismate_[cyt] <=> Isochorismate_[cyt]
QT0012	4.72147e-05	4.72147e-05	4.24933e-05	4.24933e-05	3.77718e-05	3.77718e-05	3.30503e-05	3.30503e-05	2.83288e-05	2.83288e-05	2.36074e-05	2.36074e-05	1.88859e-05	1.88859e-05	1.41644e-05	1.41644e-05	9.44294e-06	9.44294e-06	4.72147e-06	4.72147e-06	0	0	R521 REACTION: Isochorismate_[cyt] + 2-Oxoglutarate_[cyt] => 2-Succinyl-5-enolpyruvyl-6-hydroxy-3-cyclohexene-1-carboxylate_[cyt] + CO2_[cyt]
QT0013	4.72147e-05	4.72147e-05	4.24933e-05	4.24933e-05	3.77718e-05	3.77718e-05	3.30503e-05	3.30503e-05	2.83288e-05	2.83288e-05	2.36074e-05	2.36074e-05	1.88859e-05	1.88859e-05	1.41644e-05	1.41644e-05	9.44294e-06	9.44294e-06	4.72147e-06	4.72147e-06	0	0	R522 REACTION: 2-Succinyl-5-enolpyruvyl-6-hydroxy-3-cyclohexene-1-carboxylate_[cyt] => (1R,6R)-6-Hydroxy-2-succinylcyclohexa-2,4-diene-1-carboxylate_[cyt] + Pyruvate_[cyt]
QT0014	4.72147e-05	4.72147e-05	4.24933e-05	4.24933e-05	3.77718e-05	3.77718e-05	3.30503e-05	3.30503e-05	2.83288e-05	2.83288e-05	2.36074e-05	2.36074e-05	1.88859e-05	1.88859e-05	1.41644e-05	1.41644e-05	9.44294e-06	9.44294e-06	4.72147e-06	4.72147e-06	0	0	R523 REACTION: (1R,6R)-6-Hydroxy-2-succinylcyclohexa-2,4-diene-1-carboxylate_[cyt] => 2-Succinylbenzoate_[cyt] + H2O_[cyt]
QT0015	4.72147e-05	4.72147e-05	4.24933e-05	4.24933e-05	3.77718e-05	3.77718e-05	3.30503e-05	3.30503e-05	2.83288e-05	2.83288e-05	2.36074e-05	2.36074e-05	1.88859e-05	1.88859e-05	1.41644e-05	1.41644e-05	9.44294e-06	9.44294e-06	4.72147e-06	4.72147e-06	0	0	R524 REACTION: ATP_[cyt] + 2-Succinylbenzoate_[cyt] + CoA_[cyt] => AMP_[cyt] + Diphosphate_[cyt] + 2-Succinylbenzoyl-CoA_[cyt]
QT0016	4.72147e-05	4.72147e-05	4.24933e-05	4.24933e-05	3.77718e-05	3.77718e-05	3.30503e-05	3.30503e-05	2.83288e-05	2.83288e-05	2.36074e-05	2.36074e-05	1.88859e-05	1.88859e-05	1.41644e-05	1.41644e-05	9.44294e-06	9.44294e-06	4.72147e-06	4.72147e-06	0	0	R525 REACTION: 2-Succinylbenzoyl-CoA_[cyt] => 1,4-Dihydroxy-2-naphthoyl-CoA_[cyt] + H2O_[cyt]
QT0017	4.72147e-05	4.72147e-05	4.24933e-05	4.24933e-05	3.77718e-05	3.77718e-05	3.30503e-05	3.30503e-05	2.83288e-05	2.83288e-05	2.36074e-05	2.36074e-05	1.88859e-05	1.88859e-05	1.41644e-05	1.41644e-05	9.44294e-06	9.44294e-06	4.72147e-06	4.72147e-06	0	0	R526 REACTION: 1,4-Dihydroxy-2-naphthoyl-CoA_[cyt] + H2O_[cyt] => 1,4-Dihydroxy-2-naphthoate_[cyt] + CoA_[cyt]
QT0018	4.72147e-05	4.72147e-05	4.24933e-05	4.24933e-05	3.77718e-05	3.77718e-05	3.30503e-05	3.30503e-05	2.83288e-05	2.83288e-05	2.36074e-05	2.36074e-05	1.88859e-05	1.88859e-05	1.41644e-05	1.41644e-05	9.44294e-06	9.44294e-06	4.72147e-06	4.72147e-06	0	0	R527 REACTION: 1,4-Dihydroxy-2-naphthoate_[cyt] + Phytyl diphosphate_[cyt] => 2-Phytyl-1,4-naphthoquinone_[cyt] + CO2_[cyt] + Diphosphate_[cyt] + 2 H+_[cyt]
QT0019	4.72147e-05	4.72147e-05	4.24933e-05	4.24933e-05	3.77718e-05	3.77718e-05	3.30503e-05	3.30503e-05	2.83288e-05	2.83288e-05	2.36074e-05	2.36074e-05	1.88859e-05	1.88859e-05	1.41644e-05	1.41644e-05	9.44294e-06	9.44294e-06	4.72147e-06	4.72147e-06	0	0	R528 REACTION: 2-Phytyl-1,4-naphthoquinone_[cyt] + S-Adenosyl-L-methionine_[cyt] => Phylloquinone_[cyt] + S-Adenosyl-L-homocysteine_[cyt]
QT0020	1.47986e-05	1.47986e-05	1.33188e-05	1.33188e-05	1.18389e-05	1.18389e-05	1.03591e-05	1.03591e-05	8.87919e-06	8.87919e-06	7.39932e-06	7.39932e-06	5.91946e-06	5.91946e-06	4.43959e-06	4.43959e-06	2.95973e-06	2.95973e-06	1.47986e-06	1.47986e-06	0	0	R529 REACTION: 3-(4-Hydroxyphenyl)pyruvate_[cyt] + Oxygen_[cyt] => Homogentisate_[cyt] + CO2_[cyt]
RI0001	2.01012e-05	2.01012e-05	1.80911e-05	1.80911e-05	1.6081e-05	1.6081e-05	1.40708e-05	1.40708e-05	1.20607e-05	1.20607e-05	1.00506e-05	1.00506e-05	8.04048e-06	8.04048e-06	6.03036e-06	6.03036e-06	4.02024e-06	4.02024e-06	2.01012e-06	2.01012e-06	0	0	R530 REACTION: GTP_[cyt] + 3 H2O_[cyt] => Formate_[cyt] + 2,5-Diamino-6-(5'-phosphoribosylamino)-4-pyrimidineone_[cyt] + Diphosphate_[cyt]
RI0002	2.01012e-05	2.01012e-05	1.80911e-05	1.80911e-05	1.6081e-05	1.6081e-05	1.40708e-05	1.40708e-05	1.20607e-05	1.20607e-05	1.00506e-05	1.00506e-05	8.04048e-06	8.04048e-06	6.03036e-06	6.03036e-06	4.02024e-06	4.02024e-06	2.01012e-06	2.01012e-06	0	0	R531 REACTION: 2,5-Diamino-6-(5'-phosphoribosylamino)-4-pyrimidineone_[cyt] + H2O_[cyt] => 5-Amino-6-(5'-phosphoribosylamino)uracil_[cyt] + NH3_[cyt]
RI0003	2.01012e-05	2.01012e-05	1.80911e-05	1.80911e-05	1.6081e-05	1.6081e-05	1.40708e-05	1.40708e-05	1.20607e-05	1.20607e-05	1.00506e-05	1.00506e-05	8.04048e-06	8.04048e-06	6.03036e-06	6.03036e-06	4.02024e-06	4.02024e-06	2.01012e-06	2.01012e-06	0	0	R532 REACTION: 5-Amino-6-(5'-phosphoribitylamino)uracil_[cyt] + H2O_[cyt] <=> 5-Amino-6-(1-D-ribitylamino)uracil_[cyt] + Orthophosphate_[cyt]
RI0004	2.01012e-05	2.01012e-05	1.80911e-05	1.80911e-05	1.6081e-05	1.6081e-05	1.40708e-05	1.40708e-05	1.20607e-05	1.20607e-05	1.00506e-05	1.00506e-05	8.04048e-06	8.04048e-06	6.03036e-06	6.03036e-06	4.02024e-06	4.02024e-06	2.01012e-06	2.01012e-06	0	0	R533 REACTION: 5-Amino-6-(5'-phosphoribitylamino)uracil_[cyt] + NADP+_[cyt] <= 5-Amino-6-(5'-phosphoribosylamino)uracil_[cyt] + NADPH_[cyt] + H+_[cyt]
RI0005	4.02024e-05	4.02024e-05	3.61822e-05	3.61822e-05	3.21619e-05	3.21619e-05	2.81417e-05	2.81417e-05	2.41214e-05	2.41214e-05	2.01012e-05	2.01012e-05	1.6081e-05	1.6081e-05	1.20607e-05	1.20607e-05	8.04048e-06	8.04048e-06	4.02024e-06	4.02024e-06	0	0	R534 REACTION: D-Ribulose 5-phosphate_[cyt] => 3,4-Dihydroxy-2-butanone 4-phosphate_[cyt] + Formate_[cyt]
RI0006	4.02024e-05	4.02024e-05	3.61822e-05	3.61822e-05	3.21619e-05	3.21619e-05	2.81417e-05	2.81417e-05	2.41214e-05	2.41214e-05	2.01012e-05	2.01012e-05	1.6081e-05	1.6081e-05	1.20607e-05	1.20607e-05	8.04048e-06	8.04048e-06	4.02024e-06	4.02024e-06	0	0	R535 REACTION: 5-Amino-6-(1-D-ribitylamino)uracil_[cyt] + 3,4-Dihydroxy-2-butanone 4-phosphate_[cyt] => 6,7-Dimethyl-8-(1-D-ribityl)lumazine_[cyt] + 2 H2O_[cyt] + Orthophosphate_[cyt]
RI0007	2.01012e-05	2.01012e-05	1.80911e-05	1.80911e-05	1.6081e-05	1.6081e-05	1.40708e-05	1.40708e-05	1.20607e-05	1.20607e-05	1.00506e-05	1.00506e-05	8.04048e-06	8.04048e-06	6.03036e-06	6.03036e-06	4.02024e-06	4.02024e-06	2.01012e-06	2.01012e-06	0	0	R536 REACTION: 2 6,7-Dimethyl-8-(1-D-ribityl)lumazine_[cyt] => Riboflavin_[cyt] + 5-Amino-6-(1-D-ribitylamino)uracil_[cyt]
RI0008	1.34008e-05	1.34008e-05	1.20607e-05	1.20607e-05	1.07206e-05	1.07206e-05	9.38056e-06	9.38056e-06	8.04048e-06	8.04048e-06	6.7004e-06	6.7004e-06	5.36032e-06	5.36032e-06	4.02024e-06	4.02024e-06	2.68016e-06	2.68016e-06	1.34008e-06	1.34008e-06	0	0	R537 REACTION: ATP_[cyt] + Riboflavin_[cyt] => ADP_[cyt] + FMN_[cyt]
RI0009	6.7004e-06	6.7004e-06	6.03036e-06	6.03036e-06	5.36032e-06	5.36032e-06	4.69028e-06	4.69028e-06	4.02024e-06	4.02024e-06	3.3502e-06	3.3502e-06	2.68016e-06	2.68016e-06	2.01012e-06	2.01012e-06	1.34008e-06	1.34008e-06	6.7004e-07	6.7004e-07	0	0	R538 REACTION: ATP_[cyt] + FMN_[cyt] => Diphosphate_[cyt] + FAD_[cyt]
RI0010	-1.00506e-05	-1.00506e-05	-9.04554e-06	-9.04554e-06	-8.04048e-06	-8.04048e-06	-7.03542e-06	-7.03542e-06	-6.03036e-06	-6.03036e-06	-5.0253e-06	-5.0253e-06	-4.02024e-06	-4.02024e-06	-3.01518e-06	-3.01518e-06	-2.01012e-06	-2.01012e-06	-1.00506e-06	-1.00506e-06	0	0	R539 REACTION: Reduced FMN_[cyt] + NADP+_[cyt] <=> FMN_[cyt] + NADPH_[cyt] + H+_[cyt]
RI0011	6.7004e-06	6.7004e-06	6.03036e-06	6.03036e-06	5.36032e-06	5.36032e-06	4.69028e-06	4.69028e-06	4.02024e-06	4.02024e-06	3.3502e-06	3.3502e-06	2.68016e-06	2.68016e-06	2.01012e-06	2.01012e-06	1.34008e-06	1.34008e-06	6.7004e-07	6.7004e-07	0	0	R540 REACTION: Reduced FMN_[cyt] + Oxygen_[cyt] + NADH_[cyt] + H+_[cyt] => Dimethylbenzimidazole_[cyt] + D-Erythrose 4-phosphate_[cyt] + H2O_[cyt] + NAD+_[cyt]
SS0001	0	0	0	0	0	0	0	0	0	0	0	0	0	0	0	0	0	0	0	0	0	0	R541 REACTION: ADP-glucose_[cyt] + sn-Glycerol 3-phosphate_[cyt] => 2-(beta-D-Glucosyl)-sn-glycerol 3-phosphate_[cyt] + ADP_[cyt]
SS0002	0	0	0	0	0	0	0	0	0	0	0	0	0	0	0	0	0	0	0	0	0	0	R542 REACTION: 2-(beta-D-Glucosyl)-sn-glycerol 3-phosphate_[cyt] + H2O_[cyt] => 2-(beta-D-Glucosyl)-sn-glycerol_[cyt] + Orthophosphate_[cyt]
SS0003	0	0	0	0	0	0	0	0	0	0	0	0	0	0	0	0	0	0	0	0	0	0	R543 REACTION: L-Lysine_[cyt] => Cadaverine_[cyt] + CO2_[cyt]
SS0004	0.00115582	0.00115582	0.00104024	0.00104024	0.000924655	0.000924655	0.000809073	0.000809073	0.000693492	0.000693492	0.00057791	0.00057791	0.000462328	0.000462328	0.000346746	0.000346746	0.000231164	0.000231164	0.000115582	0.000115582	0	5.09076e-13	R544 REACTION: Agmatine_[cyt] + H2O_[cyt] => Putrescine_[cyt] + Urea_[cyt]
SS0005	0.000195149	0.000195149	0.000175634	0.000175634	0.000156119	0.000156119	0.000136604	0.000136604	0.00011709	0.00011709	9.75746e-05	9.75746e-05	7.80597e-05	7.80597e-05	5.85448e-05	5.85448e-05	3.90298e-05	3.90298e-05	1.95149e-05	1.95149e-05	0	0	R545 REACTION: S-Adenosylmethioninamine_[cyt] + Putrescine_[cyt] => 5'-Methylthioadenosine_[cyt] + Spermidine_[cyt] + H+_[cyt]
SS0006	0	0	0	0	0	0	0	0	0	0	0	0	0	0	0	0	0	0	0	0	0	0	R546 REACTION: S-Adenosylmethioninamine_[cyt] + Spermidine_[cyt] => 5'-Methylthioadenosine_[cyt] + Spermine_[cyt] + H+_[cyt]
[truncated: 127 more rows]

## Sheet: lactate
biomass	1		0.9		0.8		0.7		0.6		0.5		0.4		0.3		0.2		0.1		0
product	0		0.1		0.2		0.3		0.4		0.5		0.6		0.7		0.8		0.9		1
reaction ID	min	max	min	max	min	max	min	max	min	max	min	max	min	max	min	max	min	max	min	max	min	max	reaction
[truncated: 695 more rows]

## Sheet: propane
biomass	1		0.9		0.8		0.7		0.6		0.5		0.4		0.3		0.2		0.1		0
product	0		0.1		0.2		0.3		0.4		0.5		0.6		0.7		0.8		0.9		1
[truncated: 696 more rows]

## Sheet: 1-butanol
biomass	1		0.9		0.8		0.7		0.6		0.5		0.4		0.3		0.2		0.1		0
[truncated: 697 more rows]

[truncated: 7 more sheets: isoprene, 1-octadecanol, heptadecane, pentadecane, 2,3-butanediol, isobutyraldehyde, isobutanol]
